# Supplementary material for: Enhancing faba bean (Vicia faba L.) genome resources
Source: J Exp Bot. 2017 Apr 17;68(8):1941–53. doi: 10.1093/jxb/erx117 (PMC5429004; doi:10.1093/jxb/erx117)
Supplement: supplementary_Table_S1 [file erx117_suppl_supplementary_Table_S1.xlsx]

## Sheet: Cooper-Supplemental-Table-1
CSFL ID	Break Position
v.faba_csfl_reftransV1_0033826	1315
v.faba_csfl_reftransV1_0068250	370
v.faba_csfl_reftransV1_0068250	489
v.faba_csfl_reftransV1_0068250	556
v.faba_csfl_reftransV1_0028568	897
v.faba_csfl_reftransV1_0028568	1031
v.faba_csfl_reftransV1_0028568	1163
v.faba_csfl_reftransV1_0028568	2293
v.faba_csfl_reftransV1_0028568	2386
v.faba_csfl_reftransV1_0028568	2898
v.faba_csfl_reftransV1_0028568	3046
v.faba_csfl_reftransV1_0028568	3157
v.faba_csfl_reftransV1_0028568	3648
v.faba_csfl_reftransV1_0028568	4214
v.faba_csfl_reftransV1_0028568	5610
v.faba_csfl_reftransV1_0028568	5739
v.faba_csfl_reftransV1_0028568	7224
v.faba_csfl_reftransV1_0015054	203
v.faba_csfl_reftransV1_0021646	701
v.faba_csfl_reftransV1_0021646	1103
v.faba_csfl_reftransV1_0010544	91
v.faba_csfl_reftransV1_0010544	428
v.faba_csfl_reftransV1_0010544	653
v.faba_csfl_reftransV1_0010544	718
v.faba_csfl_reftransV1_0010544	935
v.faba_csfl_reftransV1_0010544	2042
v.faba_csfl_reftransV1_0038009	1660
v.faba_csfl_reftransV1_0038009	1898
v.faba_csfl_reftransV1_0026375	133
v.faba_csfl_reftransV1_0026375	151
v.faba_csfl_reftransV1_0063661	443
v.faba_csfl_reftransV1_0063661	568
v.faba_csfl_reftransV1_0063661	1254
v.faba_csfl_reftransV1_0032143	1352
v.faba_csfl_reftransV1_0062318	123
v.faba_csfl_reftransV1_0054836	467
v.faba_csfl_reftransV1_0024747	85
v.faba_csfl_reftransV1_0024747	908
v.faba_csfl_reftransV1_0047464	213
v.faba_csfl_reftransV1_0042488	300
v.faba_csfl_reftransV1_0042488	399
v.faba_csfl_reftransV1_0042488	483
v.faba_csfl_reftransV1_0042488	1947
v.faba_csfl_reftransV1_0042488	2092
v.faba_csfl_reftransV1_0042488	2265
v.faba_csfl_reftransV1_0026800	562
v.faba_csfl_reftransV1_0009811	1965
v.faba_csfl_reftransV1_0009811	2113
v.faba_csfl_reftransV1_0009811	2425
v.faba_csfl_reftransV1_0009811	2510
v.faba_csfl_reftransV1_0009811	2700
v.faba_csfl_reftransV1_0009811	4069
v.faba_csfl_reftransV1_0051621	118
v.faba_csfl_reftransV1_0027735	561
v.faba_csfl_reftransV1_0027735	798
v.faba_csfl_reftransV1_0027735	869
v.faba_csfl_reftransV1_0027735	1420
v.faba_csfl_reftransV1_0002440	400
v.faba_csfl_reftransV1_0002440	878
v.faba_csfl_reftransV1_0002440	1057
v.faba_csfl_reftransV1_0002440	1333
v.faba_csfl_reftransV1_0056472	314
v.faba_csfl_reftransV1_0056472	464
v.faba_csfl_reftransV1_0056472	626
v.faba_csfl_reftransV1_0017146	971
v.faba_csfl_reftransV1_0011897	244
v.faba_csfl_reftransV1_0011897	253
v.faba_csfl_reftransV1_0034293	256
v.faba_csfl_reftransV1_0021844	363
v.faba_csfl_reftransV1_0021844	489
v.faba_csfl_reftransV1_0021844	1340
v.faba_csfl_reftransV1_0019362	292
v.faba_csfl_reftransV1_0019362	883
v.faba_csfl_reftransV1_0017438	379
v.faba_csfl_reftransV1_0017438	380
v.faba_csfl_reftransV1_0017438	928
v.faba_csfl_reftransV1_0017438	1197
v.faba_csfl_reftransV1_0017438	1841
v.faba_csfl_reftransV1_0017438	2186
v.faba_csfl_reftransV1_0055271	437
v.faba_csfl_reftransV1_0012781	125
v.faba_csfl_reftransV1_0012781	836
v.faba_csfl_reftransV1_0012781	970
v.faba_csfl_reftransV1_0012781	1257
v.faba_csfl_reftransV1_0012781	1491
v.faba_csfl_reftransV1_0029956	659
v.faba_csfl_reftransV1_0029956	1016
v.faba_csfl_reftransV1_0054199	76
v.faba_csfl_reftransV1_0054199	99
v.faba_csfl_reftransV1_0000492	60
v.faba_csfl_reftransV1_0012147	201
v.faba_csfl_reftransV1_0012147	202
v.faba_csfl_reftransV1_0012147	508
v.faba_csfl_reftransV1_0012147	509
v.faba_csfl_reftransV1_0021873	83
v.faba_csfl_reftransV1_0039943	368
v.faba_csfl_reftransV1_0039943	661
v.faba_csfl_reftransV1_0039943	1123
v.faba_csfl_reftransV1_0039943	1215
v.faba_csfl_reftransV1_0039943	1321
v.faba_csfl_reftransV1_0039943	1466
v.faba_csfl_reftransV1_0039943	1702
v.faba_csfl_reftransV1_0039943	1774
v.faba_csfl_reftransV1_0000192	565
v.faba_csfl_reftransV1_0014163	232
v.faba_csfl_reftransV1_0057064	397
v.faba_csfl_reftransV1_0057064	421
v.faba_csfl_reftransV1_0023662	236
v.faba_csfl_reftransV1_0024297	994
v.faba_csfl_reftransV1_0024297	1792
v.faba_csfl_reftransV1_0024297	1884
v.faba_csfl_reftransV1_0024297	2021
v.faba_csfl_reftransV1_0024297	2145
v.faba_csfl_reftransV1_0024297	2485
v.faba_csfl_reftransV1_0024297	2795
v.faba_csfl_reftransV1_0042178	177
v.faba_csfl_reftransV1_0042178	287
v.faba_csfl_reftransV1_0042178	482
v.faba_csfl_reftransV1_0042178	672
v.faba_csfl_reftransV1_0042178	903
v.faba_csfl_reftransV1_0015301	699
v.faba_csfl_reftransV1_0015301	1081
v.faba_csfl_reftransV1_0018834	358
v.faba_csfl_reftransV1_0018834	479
v.faba_csfl_reftransV1_0018834	604
v.faba_csfl_reftransV1_0018834	1633
v.faba_csfl_reftransV1_0018834	2696
v.faba_csfl_reftransV1_0018834	2855
v.faba_csfl_reftransV1_0018834	3361
v.faba_csfl_reftransV1_0033956	271
v.faba_csfl_reftransV1_0014810	53
v.faba_csfl_reftransV1_0056766	229
v.faba_csfl_reftransV1_0034407	408
v.faba_csfl_reftransV1_0034407	484
v.faba_csfl_reftransV1_0034407	572
v.faba_csfl_reftransV1_0034407	834
v.faba_csfl_reftransV1_0042810	739
v.faba_csfl_reftransV1_0050334	860
v.faba_csfl_reftransV1_0021787	411
v.faba_csfl_reftransV1_0021787	664
v.faba_csfl_reftransV1_0021787	972
v.faba_csfl_reftransV1_0028941	144
v.faba_csfl_reftransV1_0028941	837
v.faba_csfl_reftransV1_0028941	1614
v.faba_csfl_reftransV1_0023168	154
v.faba_csfl_reftransV1_0023168	209
v.faba_csfl_reftransV1_0008857	287
v.faba_csfl_reftransV1_0029295	227
v.faba_csfl_reftransV1_0051948	789
v.faba_csfl_reftransV1_0051948	1495
v.faba_csfl_reftransV1_0015335	75
v.faba_csfl_reftransV1_0015335	76
v.faba_csfl_reftransV1_0058850	172
v.faba_csfl_reftransV1_0058850	204
v.faba_csfl_reftransV1_0058850	441
v.faba_csfl_reftransV1_0058850	629
v.faba_csfl_reftransV1_0058850	1264
v.faba_csfl_reftransV1_0058850	1311
v.faba_csfl_reftransV1_0058850	1395
v.faba_csfl_reftransV1_0058850	1534
v.faba_csfl_reftransV1_0058850	1665
v.faba_csfl_reftransV1_0058850	1729
v.faba_csfl_reftransV1_0016106	71
v.faba_csfl_reftransV1_0016106	955
v.faba_csfl_reftransV1_0065617	843
v.faba_csfl_reftransV1_0065617	865
v.faba_csfl_reftransV1_0007521	448
v.faba_csfl_reftransV1_0054815	301
v.faba_csfl_reftransV1_0035086	413
v.faba_csfl_reftransV1_0035020	310
v.faba_csfl_reftransV1_0035020	331
v.faba_csfl_reftransV1_0035020	1404
v.faba_csfl_reftransV1_0004136	383
v.faba_csfl_reftransV1_0016038	897
v.faba_csfl_reftransV1_0016038	1128
v.faba_csfl_reftransV1_0058520	450
v.faba_csfl_reftransV1_0066140	270
v.faba_csfl_reftransV1_0066140	512
v.faba_csfl_reftransV1_0066810	158
v.faba_csfl_reftransV1_0066810	386
v.faba_csfl_reftransV1_0010630	249
v.faba_csfl_reftransV1_0010630	488
v.faba_csfl_reftransV1_0010630	716
v.faba_csfl_reftransV1_0010630	769
v.faba_csfl_reftransV1_0010630	1066
v.faba_csfl_reftransV1_0010630	1169
v.faba_csfl_reftransV1_0055301	105
v.faba_csfl_reftransV1_0025105	626
v.faba_csfl_reftransV1_0025105	961
v.faba_csfl_reftransV1_0025105	2595
v.faba_csfl_reftransV1_0045012	187
v.faba_csfl_reftransV1_0028132	147
v.faba_csfl_reftransV1_0028132	2475
v.faba_csfl_reftransV1_0059133	221
v.faba_csfl_reftransV1_0059133	624
v.faba_csfl_reftransV1_0059133	686
v.faba_csfl_reftransV1_0059133	773
v.faba_csfl_reftransV1_0017972	299
v.faba_csfl_reftransV1_0017972	594
v.faba_csfl_reftransV1_0017972	1098
v.faba_csfl_reftransV1_0017972	1884
v.faba_csfl_reftransV1_0017972	2025
v.faba_csfl_reftransV1_0067789	240
v.faba_csfl_reftransV1_0026792	316
v.faba_csfl_reftransV1_0029285	1336
v.faba_csfl_reftransV1_0000309	1338
v.faba_csfl_reftransV1_0000309	2116
v.faba_csfl_reftransV1_0027905	584
v.faba_csfl_reftransV1_0027905	1244
v.faba_csfl_reftransV1_0027905	1550
v.faba_csfl_reftransV1_0061709	238
v.faba_csfl_reftransV1_0061709	437
v.faba_csfl_reftransV1_0050567	113
v.faba_csfl_reftransV1_0050567	277
v.faba_csfl_reftransV1_0031354	1148
v.faba_csfl_reftransV1_0057356	56
v.faba_csfl_reftransV1_0066069	316
v.faba_csfl_reftransV1_0066069	405
v.faba_csfl_reftransV1_0021923	264
v.faba_csfl_reftransV1_0054314	645
v.faba_csfl_reftransV1_0054314	927
v.faba_csfl_reftransV1_0024658	299
v.faba_csfl_reftransV1_0040257	83
v.faba_csfl_reftransV1_0040257	144
v.faba_csfl_reftransV1_0010783	539
v.faba_csfl_reftransV1_0010783	639
v.faba_csfl_reftransV1_0010783	2647
v.faba_csfl_reftransV1_0010783	3039
v.faba_csfl_reftransV1_0010783	3234
v.faba_csfl_reftransV1_0046378	100
v.faba_csfl_reftransV1_0030042	631
v.faba_csfl_reftransV1_0030042	820
v.faba_csfl_reftransV1_0030042	963
v.faba_csfl_reftransV1_0030042	1467
v.faba_csfl_reftransV1_0030042	1530
v.faba_csfl_reftransV1_0048951	278
v.faba_csfl_reftransV1_0010280	635
v.faba_csfl_reftransV1_0010280	942
v.faba_csfl_reftransV1_0010280	2600
v.faba_csfl_reftransV1_0062538	584
v.faba_csfl_reftransV1_0040417	232
v.faba_csfl_reftransV1_0065637	209
v.faba_csfl_reftransV1_0015120	757
v.faba_csfl_reftransV1_0015120	890
v.faba_csfl_reftransV1_0064882	156
v.faba_csfl_reftransV1_0012394	319
v.faba_csfl_reftransV1_0012394	377
v.faba_csfl_reftransV1_0012394	564
v.faba_csfl_reftransV1_0012394	887
v.faba_csfl_reftransV1_0016142	91
v.faba_csfl_reftransV1_0037990	271
v.faba_csfl_reftransV1_0037990	1027
v.faba_csfl_reftransV1_0037990	1049
v.faba_csfl_reftransV1_0037990	1441
v.faba_csfl_reftransV1_0009117	871
v.faba_csfl_reftransV1_0001068	150
v.faba_csfl_reftransV1_0034887	684
v.faba_csfl_reftransV1_0064214	314
v.faba_csfl_reftransV1_0020071	248
v.faba_csfl_reftransV1_0020071	366
v.faba_csfl_reftransV1_0008955	81
v.faba_csfl_reftransV1_0006951	127
v.faba_csfl_reftransV1_0038973	1110
v.faba_csfl_reftransV1_0038973	1396
v.faba_csfl_reftransV1_0003080	59
v.faba_csfl_reftransV1_0045278	125
v.faba_csfl_reftransV1_0019915	373
v.faba_csfl_reftransV1_0019915	404
v.faba_csfl_reftransV1_0041156	186
v.faba_csfl_reftransV1_0041156	541
v.faba_csfl_reftransV1_0041156	635
v.faba_csfl_reftransV1_0041156	870
v.faba_csfl_reftransV1_0066388	64
v.faba_csfl_reftransV1_0063624	150
v.faba_csfl_reftransV1_0006230	141
v.faba_csfl_reftransV1_0022981	245
v.faba_csfl_reftransV1_0022981	266
v.faba_csfl_reftransV1_0022981	1458
v.faba_csfl_reftransV1_0062773	55
v.faba_csfl_reftransV1_0042358	283
v.faba_csfl_reftransV1_0042358	654
v.faba_csfl_reftransV1_0038984	218
v.faba_csfl_reftransV1_0015962	664
v.faba_csfl_reftransV1_0009220	146
v.faba_csfl_reftransV1_0062153	156
v.faba_csfl_reftransV1_0062153	381
v.faba_csfl_reftransV1_0010795	968
v.faba_csfl_reftransV1_0039527	215
v.faba_csfl_reftransV1_0047102	413
v.faba_csfl_reftransV1_0026695	2691
v.faba_csfl_reftransV1_0063060	586
v.faba_csfl_reftransV1_0063060	904
v.faba_csfl_reftransV1_0046351	386
v.faba_csfl_reftransV1_0046351	455
v.faba_csfl_reftransV1_0032319	138
v.faba_csfl_reftransV1_0032319	363
v.faba_csfl_reftransV1_0032319	475
v.faba_csfl_reftransV1_0032319	812
v.faba_csfl_reftransV1_0032319	1645
v.faba_csfl_reftransV1_0032319	2037
v.faba_csfl_reftransV1_0022844	67
v.faba_csfl_reftransV1_0022844	2756
v.faba_csfl_reftransV1_0048186	251
v.faba_csfl_reftransV1_0010965	144
v.faba_csfl_reftransV1_0043116	1657
v.faba_csfl_reftransV1_0043116	2495
v.faba_csfl_reftransV1_0039968	1130
v.faba_csfl_reftransV1_0039968	1376
v.faba_csfl_reftransV1_0039968	1719
v.faba_csfl_reftransV1_0039968	1799
v.faba_csfl_reftransV1_0039968	2157
v.faba_csfl_reftransV1_0043149	108
v.faba_csfl_reftransV1_0051138	291
v.faba_csfl_reftransV1_0007876	196
v.faba_csfl_reftransV1_0019363	378
v.faba_csfl_reftransV1_0005695	290
v.faba_csfl_reftransV1_0017964	274
v.faba_csfl_reftransV1_0017964	328
v.faba_csfl_reftransV1_0052688	764
v.faba_csfl_reftransV1_0052688	931
v.faba_csfl_reftransV1_0052688	1208
v.faba_csfl_reftransV1_0052688	2655
v.faba_csfl_reftransV1_0049774	544
v.faba_csfl_reftransV1_0049774	692
v.faba_csfl_reftransV1_0049774	1267
v.faba_csfl_reftransV1_0049774	1574
v.faba_csfl_reftransV1_0067212	167
v.faba_csfl_reftransV1_0033084	284
v.faba_csfl_reftransV1_0033084	371
v.faba_csfl_reftransV1_0021410	148
v.faba_csfl_reftransV1_0021410	320
v.faba_csfl_reftransV1_0005723	112
v.faba_csfl_reftransV1_0050407	1060
v.faba_csfl_reftransV1_0059982	74
v.faba_csfl_reftransV1_0059982	188
v.faba_csfl_reftransV1_0059982	386
v.faba_csfl_reftransV1_0054979	134
v.faba_csfl_reftransV1_0044987	142
v.faba_csfl_reftransV1_0016301	121
v.faba_csfl_reftransV1_0061049	329
v.faba_csfl_reftransV1_0001259	536
v.faba_csfl_reftransV1_0001259	600
v.faba_csfl_reftransV1_0001259	913
v.faba_csfl_reftransV1_0001259	986
v.faba_csfl_reftransV1_0001259	1235
v.faba_csfl_reftransV1_0037448	1128
v.faba_csfl_reftransV1_0011456	245
v.faba_csfl_reftransV1_0054083	579
v.faba_csfl_reftransV1_0054083	637
v.faba_csfl_reftransV1_0065426	273
v.faba_csfl_reftransV1_0008754	367
v.faba_csfl_reftransV1_0023362	1073
v.faba_csfl_reftransV1_0065916	62
v.faba_csfl_reftransV1_0038787	242
v.faba_csfl_reftransV1_0038787	347
v.faba_csfl_reftransV1_0038787	662
v.faba_csfl_reftransV1_0035006	817
v.faba_csfl_reftransV1_0035006	2030
v.faba_csfl_reftransV1_0035006	2189
v.faba_csfl_reftransV1_0035006	2346
v.faba_csfl_reftransV1_0035006	2431
v.faba_csfl_reftransV1_0035006	2519
v.faba_csfl_reftransV1_0010939	294
v.faba_csfl_reftransV1_0027043	376
v.faba_csfl_reftransV1_0027043	601
v.faba_csfl_reftransV1_0027043	732
v.faba_csfl_reftransV1_0027043	891
v.faba_csfl_reftransV1_0002296	57
v.faba_csfl_reftransV1_0001279	244
v.faba_csfl_reftransV1_0041681	998
v.faba_csfl_reftransV1_0041681	1248
v.faba_csfl_reftransV1_0041681	1552
v.faba_csfl_reftransV1_0041822	56
v.faba_csfl_reftransV1_0041822	315
v.faba_csfl_reftransV1_0041822	408
v.faba_csfl_reftransV1_0041822	516
v.faba_csfl_reftransV1_0041822	599
v.faba_csfl_reftransV1_0036808	55
v.faba_csfl_reftransV1_0036100	658
v.faba_csfl_reftransV1_0035204	443
v.faba_csfl_reftransV1_0010350	611
v.faba_csfl_reftransV1_0010350	689
v.faba_csfl_reftransV1_0041510	371
v.faba_csfl_reftransV1_0041510	1071
v.faba_csfl_reftransV1_0041510	1093
v.faba_csfl_reftransV1_0019623	204
v.faba_csfl_reftransV1_0027952	898
v.faba_csfl_reftransV1_0027952	1266
v.faba_csfl_reftransV1_0029824	1656
v.faba_csfl_reftransV1_0015091	526
v.faba_csfl_reftransV1_0015091	588
v.faba_csfl_reftransV1_0018455	138
v.faba_csfl_reftransV1_0018455	801
v.faba_csfl_reftransV1_0013069	142
v.faba_csfl_reftransV1_0013069	1856
v.faba_csfl_reftransV1_0013069	2719
v.faba_csfl_reftransV1_0013069	2721
v.faba_csfl_reftransV1_0024215	503
v.faba_csfl_reftransV1_0024215	745
v.faba_csfl_reftransV1_0024215	806
v.faba_csfl_reftransV1_0024215	1115
v.faba_csfl_reftransV1_0024215	1331
v.faba_csfl_reftransV1_0024215	1627
v.faba_csfl_reftransV1_0024215	2374
v.faba_csfl_reftransV1_0024215	2460
v.faba_csfl_reftransV1_0018001	154
v.faba_csfl_reftransV1_0015270	213
v.faba_csfl_reftransV1_0015270	1074
v.faba_csfl_reftransV1_0015270	1459
v.faba_csfl_reftransV1_0024579	435
v.faba_csfl_reftransV1_0021967	388
v.faba_csfl_reftransV1_0021967	853
v.faba_csfl_reftransV1_0021967	1011
v.faba_csfl_reftransV1_0027015	82
v.faba_csfl_reftransV1_0027015	103
v.faba_csfl_reftransV1_0015801	112
v.faba_csfl_reftransV1_0015801	210
v.faba_csfl_reftransV1_0058229	569
v.faba_csfl_reftransV1_0042747	729
v.faba_csfl_reftransV1_0042747	907
v.faba_csfl_reftransV1_0042496	245
v.faba_csfl_reftransV1_0042496	1796
v.faba_csfl_reftransV1_0042496	1882
v.faba_csfl_reftransV1_0042496	2091
v.faba_csfl_reftransV1_0042496	2200
v.faba_csfl_reftransV1_0042496	2509
v.faba_csfl_reftransV1_0042496	2644
v.faba_csfl_reftransV1_0042496	2862
v.faba_csfl_reftransV1_0066230	115
v.faba_csfl_reftransV1_0066230	237
v.faba_csfl_reftransV1_0066230	552
v.faba_csfl_reftransV1_0066230	610
v.faba_csfl_reftransV1_0066230	747
v.faba_csfl_reftransV1_0015819	546
v.faba_csfl_reftransV1_0030727	627
v.faba_csfl_reftransV1_0013132	527
v.faba_csfl_reftransV1_0011506	2839
v.faba_csfl_reftransV1_0011506	5337
v.faba_csfl_reftransV1_0015269	446
v.faba_csfl_reftransV1_0020322	418
v.faba_csfl_reftransV1_0020713	606
v.faba_csfl_reftransV1_0029595	263
v.faba_csfl_reftransV1_0029595	1252
v.faba_csfl_reftransV1_0029595	2010
v.faba_csfl_reftransV1_0041549	71
v.faba_csfl_reftransV1_0041549	203
v.faba_csfl_reftransV1_0041549	1010
v.faba_csfl_reftransV1_0041549	1108
v.faba_csfl_reftransV1_0041549	1261
v.faba_csfl_reftransV1_0001312	304
v.faba_csfl_reftransV1_0011339	2078
v.faba_csfl_reftransV1_0011339	2254
v.faba_csfl_reftransV1_0011339	2409
v.faba_csfl_reftransV1_0011339	2483
v.faba_csfl_reftransV1_0057961	435
v.faba_csfl_reftransV1_0051536	534
v.faba_csfl_reftransV1_0015759	108
v.faba_csfl_reftransV1_0019284	143
v.faba_csfl_reftransV1_0019284	229
v.faba_csfl_reftransV1_0019284	1434
v.faba_csfl_reftransV1_0037122	109
v.faba_csfl_reftransV1_0045131	722
v.faba_csfl_reftransV1_0045131	835
v.faba_csfl_reftransV1_0025802	420
v.faba_csfl_reftransV1_0021321	606
v.faba_csfl_reftransV1_0021321	892
v.faba_csfl_reftransV1_0021321	1103
v.faba_csfl_reftransV1_0049547	83
v.faba_csfl_reftransV1_0049547	172
v.faba_csfl_reftransV1_0049547	182
v.faba_csfl_reftransV1_0018619	180
v.faba_csfl_reftransV1_0018619	280
v.faba_csfl_reftransV1_0041466	475
v.faba_csfl_reftransV1_0041466	981
v.faba_csfl_reftransV1_0041466	1777
v.faba_csfl_reftransV1_0042049	436
v.faba_csfl_reftransV1_0042049	848
v.faba_csfl_reftransV1_0042049	2765
v.faba_csfl_reftransV1_0042049	3348
v.faba_csfl_reftransV1_0049385	166
v.faba_csfl_reftransV1_0049385	294
v.faba_csfl_reftransV1_0049385	1266
v.faba_csfl_reftransV1_0017149	437
v.faba_csfl_reftransV1_0018986	835
v.faba_csfl_reftransV1_0018986	862
v.faba_csfl_reftransV1_0018986	1920
v.faba_csfl_reftransV1_0018986	2332
v.faba_csfl_reftransV1_0028288	59
v.faba_csfl_reftransV1_0028705	1088
v.faba_csfl_reftransV1_0028705	1205
v.faba_csfl_reftransV1_0047182	55
v.faba_csfl_reftransV1_0047182	84
v.faba_csfl_reftransV1_0053535	264
v.faba_csfl_reftransV1_0053535	567
v.faba_csfl_reftransV1_0033577	181
v.faba_csfl_reftransV1_0017619	89
v.faba_csfl_reftransV1_0017619	437
v.faba_csfl_reftransV1_0000446	524
v.faba_csfl_reftransV1_0000446	1294
v.faba_csfl_reftransV1_0008532	140
v.faba_csfl_reftransV1_0039485	354
v.faba_csfl_reftransV1_0065616	134
v.faba_csfl_reftransV1_0001375	476
v.faba_csfl_reftransV1_0032769	861
v.faba_csfl_reftransV1_0040511	1318
v.faba_csfl_reftransV1_0040511	1449
v.faba_csfl_reftransV1_0010176	292
v.faba_csfl_reftransV1_0012820	559
v.faba_csfl_reftransV1_0012820	660
v.faba_csfl_reftransV1_0067000	2673
v.faba_csfl_reftransV1_0021986	148
v.faba_csfl_reftransV1_0021986	312
v.faba_csfl_reftransV1_0021986	584
v.faba_csfl_reftransV1_0046712	478
v.faba_csfl_reftransV1_0039697	352
v.faba_csfl_reftransV1_0039697	442
v.faba_csfl_reftransV1_0039697	1873
v.faba_csfl_reftransV1_0039697	2083
v.faba_csfl_reftransV1_0037488	1440
v.faba_csfl_reftransV1_0037488	1540
v.faba_csfl_reftransV1_0037488	1624
v.faba_csfl_reftransV1_0037488	2014
v.faba_csfl_reftransV1_0037488	2271
v.faba_csfl_reftransV1_0037488	2428
v.faba_csfl_reftransV1_0037488	2693
v.faba_csfl_reftransV1_0037488	2919
v.faba_csfl_reftransV1_0037488	3004
v.faba_csfl_reftransV1_0037488	3843
v.faba_csfl_reftransV1_0037488	3911
v.faba_csfl_reftransV1_0037488	4244
v.faba_csfl_reftransV1_0037488	4396
v.faba_csfl_reftransV1_0028232	571
v.faba_csfl_reftransV1_0032234	146
v.faba_csfl_reftransV1_0033418	675
v.faba_csfl_reftransV1_0033418	819
v.faba_csfl_reftransV1_0065602	135
v.faba_csfl_reftransV1_0065602	195
v.faba_csfl_reftransV1_0018065	332
v.faba_csfl_reftransV1_0067545	612
v.faba_csfl_reftransV1_0037429	798
v.faba_csfl_reftransV1_0037429	1891
v.faba_csfl_reftransV1_0037429	2678
v.faba_csfl_reftransV1_0006507	385
v.faba_csfl_reftransV1_0006507	1706
v.faba_csfl_reftransV1_0050385	344
v.faba_csfl_reftransV1_0013473	235
v.faba_csfl_reftransV1_0013473	441
v.faba_csfl_reftransV1_0013473	635
v.faba_csfl_reftransV1_0016060	1476
v.faba_csfl_reftransV1_0016060	1852
v.faba_csfl_reftransV1_0016060	2403
v.faba_csfl_reftransV1_0016060	2604
v.faba_csfl_reftransV1_0016060	2982
v.faba_csfl_reftransV1_0057990	218
v.faba_csfl_reftransV1_0035468	941
v.faba_csfl_reftransV1_0022613	123
v.faba_csfl_reftransV1_0022613	124
v.faba_csfl_reftransV1_0022613	420
v.faba_csfl_reftransV1_0022613	498
v.faba_csfl_reftransV1_0022613	1953
v.faba_csfl_reftransV1_0049967	537
v.faba_csfl_reftransV1_0042829	80
v.faba_csfl_reftransV1_0013960	977
v.faba_csfl_reftransV1_0013960	1162
v.faba_csfl_reftransV1_0013960	1815
v.faba_csfl_reftransV1_0013960	1995
v.faba_csfl_reftransV1_0013960	2378
v.faba_csfl_reftransV1_0033643	831
v.faba_csfl_reftransV1_0033643	1115
v.faba_csfl_reftransV1_0033643	1687
v.faba_csfl_reftransV1_0025455	65
v.faba_csfl_reftransV1_0025455	2502
v.faba_csfl_reftransV1_0038594	297
v.faba_csfl_reftransV1_0041605	171
v.faba_csfl_reftransV1_0041605	465
v.faba_csfl_reftransV1_0061247	729
v.faba_csfl_reftransV1_0019920	221
v.faba_csfl_reftransV1_0068713	261
v.faba_csfl_reftransV1_0068713	477
v.faba_csfl_reftransV1_0068713	633
v.faba_csfl_reftransV1_0068713	732
v.faba_csfl_reftransV1_0068713	862
v.faba_csfl_reftransV1_0068713	1219
v.faba_csfl_reftransV1_0068713	1408
v.faba_csfl_reftransV1_0033735	89
v.faba_csfl_reftransV1_0033735	1355
v.faba_csfl_reftransV1_0033735	1658
v.faba_csfl_reftransV1_0033735	1766
v.faba_csfl_reftransV1_0033735	1852
v.faba_csfl_reftransV1_0033735	2432
v.faba_csfl_reftransV1_0033735	2711
v.faba_csfl_reftransV1_0029079	196
v.faba_csfl_reftransV1_0029079	488
v.faba_csfl_reftransV1_0029079	679
v.faba_csfl_reftransV1_0010646	458
v.faba_csfl_reftransV1_0045515	326
v.faba_csfl_reftransV1_0018579	694
v.faba_csfl_reftransV1_0018579	749
v.faba_csfl_reftransV1_0010837	205
v.faba_csfl_reftransV1_0010837	1018
v.faba_csfl_reftransV1_0010837	1101
v.faba_csfl_reftransV1_0010837	1477
v.faba_csfl_reftransV1_0010837	2718
v.faba_csfl_reftransV1_0023601	227
v.faba_csfl_reftransV1_0036784	1010
v.faba_csfl_reftransV1_0000788	189
v.faba_csfl_reftransV1_0066685	149
v.faba_csfl_reftransV1_0066014	267
v.faba_csfl_reftransV1_0066014	716
v.faba_csfl_reftransV1_0041764	789
v.faba_csfl_reftransV1_0041179	1532
v.faba_csfl_reftransV1_0041179	1762
v.faba_csfl_reftransV1_0041179	1914
v.faba_csfl_reftransV1_0041179	1984
v.faba_csfl_reftransV1_0041179	2051
v.faba_csfl_reftransV1_0041179	2182
v.faba_csfl_reftransV1_0041179	2495
v.faba_csfl_reftransV1_0041179	3033
v.faba_csfl_reftransV1_0041179	3205
v.faba_csfl_reftransV1_0041179	3451
v.faba_csfl_reftransV1_0041179	3651
v.faba_csfl_reftransV1_0041179	3742
v.faba_csfl_reftransV1_0014996	2249
v.faba_csfl_reftransV1_0014996	3132
v.faba_csfl_reftransV1_0014996	3693
v.faba_csfl_reftransV1_0035952	2827
v.faba_csfl_reftransV1_0035952	3507
v.faba_csfl_reftransV1_0068979	431
v.faba_csfl_reftransV1_0039179	854
v.faba_csfl_reftransV1_0039179	1066
v.faba_csfl_reftransV1_0039179	1187
v.faba_csfl_reftransV1_0039179	1445
v.faba_csfl_reftransV1_0043437	370
v.faba_csfl_reftransV1_0043437	2101
v.faba_csfl_reftransV1_0056966	277
v.faba_csfl_reftransV1_0006227	295
v.faba_csfl_reftransV1_0006227	827
v.faba_csfl_reftransV1_0002250	535
v.faba_csfl_reftransV1_0048021	171
v.faba_csfl_reftransV1_0029984	749
v.faba_csfl_reftransV1_0068039	444
v.faba_csfl_reftransV1_0068039	983
v.faba_csfl_reftransV1_0062276	221
v.faba_csfl_reftransV1_0062276	251
v.faba_csfl_reftransV1_0042826	166
v.faba_csfl_reftransV1_0021764	440
v.faba_csfl_reftransV1_0013743	531
v.faba_csfl_reftransV1_0013743	760
v.faba_csfl_reftransV1_0013743	906
v.faba_csfl_reftransV1_0056087	208
v.faba_csfl_reftransV1_0019525	577
v.faba_csfl_reftransV1_0019525	784
v.faba_csfl_reftransV1_0019525	913
v.faba_csfl_reftransV1_0019525	1481
v.faba_csfl_reftransV1_0036725	150
v.faba_csfl_reftransV1_0036725	665
v.faba_csfl_reftransV1_0028561	71
v.faba_csfl_reftransV1_0042350	1294
v.faba_csfl_reftransV1_0042350	1483
v.faba_csfl_reftransV1_0042350	1576
v.faba_csfl_reftransV1_0036078	576
v.faba_csfl_reftransV1_0036078	678
v.faba_csfl_reftransV1_0013799	181
v.faba_csfl_reftransV1_0013799	546
v.faba_csfl_reftransV1_0013799	813
v.faba_csfl_reftransV1_0013799	895
v.faba_csfl_reftransV1_0008213	1042
v.faba_csfl_reftransV1_0024801	1268
v.faba_csfl_reftransV1_0021129	217
v.faba_csfl_reftransV1_0021129	353
v.faba_csfl_reftransV1_0021129	676
v.faba_csfl_reftransV1_0037043	141
v.faba_csfl_reftransV1_0031116	57
v.faba_csfl_reftransV1_0031116	687
v.faba_csfl_reftransV1_0031116	1018
v.faba_csfl_reftransV1_0031116	2140
v.faba_csfl_reftransV1_0008945	97
v.faba_csfl_reftransV1_0008945	2149
v.faba_csfl_reftransV1_0008945	2307
v.faba_csfl_reftransV1_0008945	4382
v.faba_csfl_reftransV1_0025776	2537
v.faba_csfl_reftransV1_0025776	2819
v.faba_csfl_reftransV1_0009336	768
v.faba_csfl_reftransV1_0009336	1666
v.faba_csfl_reftransV1_0015546	1012
v.faba_csfl_reftransV1_0015546	1589
v.faba_csfl_reftransV1_0012404	353
v.faba_csfl_reftransV1_0034274	346
v.faba_csfl_reftransV1_0055300	148
v.faba_csfl_reftransV1_0019956	134
v.faba_csfl_reftransV1_0019956	138
v.faba_csfl_reftransV1_0033521	667
v.faba_csfl_reftransV1_0069530	169
v.faba_csfl_reftransV1_0015889	1169
v.faba_csfl_reftransV1_0015889	1542
v.faba_csfl_reftransV1_0015889	1630
v.faba_csfl_reftransV1_0015889	1751
v.faba_csfl_reftransV1_0066755	344
v.faba_csfl_reftransV1_0033091	252
v.faba_csfl_reftransV1_0052129	86
v.faba_csfl_reftransV1_0046598	79
v.faba_csfl_reftransV1_0046598	411
v.faba_csfl_reftransV1_0042410	1855
v.faba_csfl_reftransV1_0056146	115
v.faba_csfl_reftransV1_0011543	173
v.faba_csfl_reftransV1_0011543	1167
v.faba_csfl_reftransV1_0011543	1349
v.faba_csfl_reftransV1_0011543	1612
v.faba_csfl_reftransV1_0034962	61
v.faba_csfl_reftransV1_0019132	411
v.faba_csfl_reftransV1_0019132	675
v.faba_csfl_reftransV1_0019132	1309
v.faba_csfl_reftransV1_0019132	1411
v.faba_csfl_reftransV1_0019132	1969
v.faba_csfl_reftransV1_0019132	2050
v.faba_csfl_reftransV1_0019132	2210
v.faba_csfl_reftransV1_0022757	151
v.faba_csfl_reftransV1_0034859	56
v.faba_csfl_reftransV1_0034859	217
v.faba_csfl_reftransV1_0029217	308
v.faba_csfl_reftransV1_0029217	485
v.faba_csfl_reftransV1_0029217	855
v.faba_csfl_reftransV1_0021335	168
v.faba_csfl_reftransV1_0021335	451
v.faba_csfl_reftransV1_0043909	170
v.faba_csfl_reftransV1_0036464	77
v.faba_csfl_reftransV1_0027093	905
v.faba_csfl_reftransV1_0027093	1325
v.faba_csfl_reftransV1_0027093	1603
v.faba_csfl_reftransV1_0027093	1683
v.faba_csfl_reftransV1_0027093	2965
v.faba_csfl_reftransV1_0027093	3000
v.faba_csfl_reftransV1_0037294	1336
v.faba_csfl_reftransV1_0032695	213
v.faba_csfl_reftransV1_0032695	2583
v.faba_csfl_reftransV1_0031971	496
v.faba_csfl_reftransV1_0031971	3040
v.faba_csfl_reftransV1_0031971	5167
v.faba_csfl_reftransV1_0036579	406
v.faba_csfl_reftransV1_0036579	529
v.faba_csfl_reftransV1_0036579	1186
v.faba_csfl_reftransV1_0041193	847
v.faba_csfl_reftransV1_0041193	1386
v.faba_csfl_reftransV1_0032196	1006
v.faba_csfl_reftransV1_0032196	1611
v.faba_csfl_reftransV1_0030225	69
v.faba_csfl_reftransV1_0044166	1031
v.faba_csfl_reftransV1_0044166	1355
v.faba_csfl_reftransV1_0009646	76
v.faba_csfl_reftransV1_0011117	100
v.faba_csfl_reftransV1_0015409	272
v.faba_csfl_reftransV1_0015409	359
v.faba_csfl_reftransV1_0028888	358
v.faba_csfl_reftransV1_0057399	464
v.faba_csfl_reftransV1_0049218	505
v.faba_csfl_reftransV1_0049218	633
v.faba_csfl_reftransV1_0049218	929
v.faba_csfl_reftransV1_0005378	393
v.faba_csfl_reftransV1_0026053	495
v.faba_csfl_reftransV1_0026053	1550
v.faba_csfl_reftransV1_0017997	727
v.faba_csfl_reftransV1_0030560	83
v.faba_csfl_reftransV1_0030560	89
v.faba_csfl_reftransV1_0057466	381
v.faba_csfl_reftransV1_0057466	536
v.faba_csfl_reftransV1_0057466	660
v.faba_csfl_reftransV1_0057466	749
v.faba_csfl_reftransV1_0057466	972
v.faba_csfl_reftransV1_0042418	132
v.faba_csfl_reftransV1_0042418	361
v.faba_csfl_reftransV1_0042418	445
v.faba_csfl_reftransV1_0042418	582
v.faba_csfl_reftransV1_0042418	689
v.faba_csfl_reftransV1_0042418	1237
v.faba_csfl_reftransV1_0042418	1388
v.faba_csfl_reftransV1_0042418	1475
v.faba_csfl_reftransV1_0042418	1599
v.faba_csfl_reftransV1_0042418	1719
v.faba_csfl_reftransV1_0042418	1805
v.faba_csfl_reftransV1_0004811	543
v.faba_csfl_reftransV1_0004811	2744
v.faba_csfl_reftransV1_0004811	3394
v.faba_csfl_reftransV1_0011554	584
v.faba_csfl_reftransV1_0011554	1012
v.faba_csfl_reftransV1_0030408	416
v.faba_csfl_reftransV1_0030408	640
v.faba_csfl_reftransV1_0030408	1434
v.faba_csfl_reftransV1_0012000	799
v.faba_csfl_reftransV1_0012000	1166
v.faba_csfl_reftransV1_0012000	1601
v.faba_csfl_reftransV1_0012000	1901
v.faba_csfl_reftransV1_0012000	2198
v.faba_csfl_reftransV1_0012000	2332
v.faba_csfl_reftransV1_0012000	3007
v.faba_csfl_reftransV1_0012000	3318
v.faba_csfl_reftransV1_0012000	3619
v.faba_csfl_reftransV1_0012000	3703
v.faba_csfl_reftransV1_0012000	4788
v.faba_csfl_reftransV1_0012000	5020
v.faba_csfl_reftransV1_0023541	373
v.faba_csfl_reftransV1_0026808	524
v.faba_csfl_reftransV1_0026808	2328
v.faba_csfl_reftransV1_0026808	2958
v.faba_csfl_reftransV1_0026808	3009
v.faba_csfl_reftransV1_0026808	3186
v.faba_csfl_reftransV1_0034225	83
v.faba_csfl_reftransV1_0034225	328
v.faba_csfl_reftransV1_0031913	853
v.faba_csfl_reftransV1_0031913	1556
v.faba_csfl_reftransV1_0005674	352
v.faba_csfl_reftransV1_0005674	611
v.faba_csfl_reftransV1_0005674	1274
v.faba_csfl_reftransV1_0010342	280
v.faba_csfl_reftransV1_0010342	536
v.faba_csfl_reftransV1_0010342	1314
v.faba_csfl_reftransV1_0052266	947
v.faba_csfl_reftransV1_0040329	75
v.faba_csfl_reftransV1_0040329	563
v.faba_csfl_reftransV1_0040329	669
v.faba_csfl_reftransV1_0040329	1180
v.faba_csfl_reftransV1_0026492	416
v.faba_csfl_reftransV1_0026492	1385
v.faba_csfl_reftransV1_0026492	1768
v.faba_csfl_reftransV1_0026492	2118
v.faba_csfl_reftransV1_0020514	61
v.faba_csfl_reftransV1_0019612	118
v.faba_csfl_reftransV1_0019612	146
v.faba_csfl_reftransV1_0019612	1398
v.faba_csfl_reftransV1_0019612	2024
v.faba_csfl_reftransV1_0019612	2216
v.faba_csfl_reftransV1_0058503	141
v.faba_csfl_reftransV1_0058503	579
v.faba_csfl_reftransV1_0035368	783
v.faba_csfl_reftransV1_0067035	66
v.faba_csfl_reftransV1_0067035	89
v.faba_csfl_reftransV1_0043506	2660
v.faba_csfl_reftransV1_0013429	291
v.faba_csfl_reftransV1_0013429	410
v.faba_csfl_reftransV1_0013429	893
v.faba_csfl_reftransV1_0013429	1140
v.faba_csfl_reftransV1_0013429	1289
v.faba_csfl_reftransV1_0013429	1363
v.faba_csfl_reftransV1_0013429	1566
v.faba_csfl_reftransV1_0013429	1819
v.faba_csfl_reftransV1_0067856	1022
v.faba_csfl_reftransV1_0003350	97
v.faba_csfl_reftransV1_0003350	164
v.faba_csfl_reftransV1_0041340	106
v.faba_csfl_reftransV1_0037058	395
v.faba_csfl_reftransV1_0037058	1337
v.faba_csfl_reftransV1_0019568	893
v.faba_csfl_reftransV1_0026804	659
v.faba_csfl_reftransV1_0004254	596
v.faba_csfl_reftransV1_0007654	223
v.faba_csfl_reftransV1_0007654	1299
v.faba_csfl_reftransV1_0064031	227
v.faba_csfl_reftransV1_0008749	561
v.faba_csfl_reftransV1_0038264	621
v.faba_csfl_reftransV1_0041400	632
v.faba_csfl_reftransV1_0028366	127
v.faba_csfl_reftransV1_0028366	208
v.faba_csfl_reftransV1_0031120	1038
v.faba_csfl_reftransV1_0031120	2168
v.faba_csfl_reftransV1_0046604	638
v.faba_csfl_reftransV1_0056359	324
v.faba_csfl_reftransV1_0014149	744
v.faba_csfl_reftransV1_0014149	974
v.faba_csfl_reftransV1_0014149	1268
v.faba_csfl_reftransV1_0014149	1553
v.faba_csfl_reftransV1_0009084	473
v.faba_csfl_reftransV1_0009084	808
v.faba_csfl_reftransV1_0016917	1037
v.faba_csfl_reftransV1_0063854	208
v.faba_csfl_reftransV1_0063854	217
v.faba_csfl_reftransV1_0014602	863
v.faba_csfl_reftransV1_0014602	1171
v.faba_csfl_reftransV1_0014602	1352
v.faba_csfl_reftransV1_0014756	392
v.faba_csfl_reftransV1_0061875	333
v.faba_csfl_reftransV1_0021722	285
v.faba_csfl_reftransV1_0021722	949
v.faba_csfl_reftransV1_0021722	1118
v.faba_csfl_reftransV1_0021722	1171
v.faba_csfl_reftransV1_0021722	1300
v.faba_csfl_reftransV1_0021722	1363
v.faba_csfl_reftransV1_0021722	1427
v.faba_csfl_reftransV1_0021722	1490
v.faba_csfl_reftransV1_0021722	1561
v.faba_csfl_reftransV1_0040585	205
v.faba_csfl_reftransV1_0040585	292
v.faba_csfl_reftransV1_0040585	360
v.faba_csfl_reftransV1_0040585	732
v.faba_csfl_reftransV1_0040585	930
v.faba_csfl_reftransV1_0040585	1144
v.faba_csfl_reftransV1_0040585	1340
v.faba_csfl_reftransV1_0040585	1604
v.faba_csfl_reftransV1_0019967	754
v.faba_csfl_reftransV1_0021378	1123
v.faba_csfl_reftransV1_0046195	99
v.faba_csfl_reftransV1_0046195	248
v.faba_csfl_reftransV1_0046195	336
v.faba_csfl_reftransV1_0007465	65
v.faba_csfl_reftransV1_0007465	742
v.faba_csfl_reftransV1_0035205	865
v.faba_csfl_reftransV1_0009950	63
v.faba_csfl_reftransV1_0009950	326
v.faba_csfl_reftransV1_0009950	536
v.faba_csfl_reftransV1_0018189	233
v.faba_csfl_reftransV1_0018189	324
v.faba_csfl_reftransV1_0018189	1278
v.faba_csfl_reftransV1_0023365	83
v.faba_csfl_reftransV1_0023365	105
v.faba_csfl_reftransV1_0023365	1514
v.faba_csfl_reftransV1_0049023	478
v.faba_csfl_reftransV1_0020384	1256
v.faba_csfl_reftransV1_0020384	2284
v.faba_csfl_reftransV1_0042855	292
v.faba_csfl_reftransV1_0042855	413
v.faba_csfl_reftransV1_0042855	1073
v.faba_csfl_reftransV1_0042855	1199
v.faba_csfl_reftransV1_0042855	1285
v.faba_csfl_reftransV1_0042855	1436
v.faba_csfl_reftransV1_0042855	1437
v.faba_csfl_reftransV1_0006387	250
v.faba_csfl_reftransV1_0017480	74
v.faba_csfl_reftransV1_0042085	1188
v.faba_csfl_reftransV1_0042085	1258
v.faba_csfl_reftransV1_0042085	1336
v.faba_csfl_reftransV1_0042085	1540
v.faba_csfl_reftransV1_0042085	1750
v.faba_csfl_reftransV1_0042085	2377
v.faba_csfl_reftransV1_0033930	544
v.faba_csfl_reftransV1_0033930	1221
v.faba_csfl_reftransV1_0021094	78
v.faba_csfl_reftransV1_0022122	349
v.faba_csfl_reftransV1_0009444	984
v.faba_csfl_reftransV1_0009123	2052
v.faba_csfl_reftransV1_0036895	698
v.faba_csfl_reftransV1_0036895	1029
v.faba_csfl_reftransV1_0029635	77
v.faba_csfl_reftransV1_0010491	384
v.faba_csfl_reftransV1_0010491	553
v.faba_csfl_reftransV1_0007936	77
v.faba_csfl_reftransV1_0040324	1079
v.faba_csfl_reftransV1_0004799	1139
v.faba_csfl_reftransV1_0004799	1208
v.faba_csfl_reftransV1_0004799	1265
v.faba_csfl_reftransV1_0059858	828
v.faba_csfl_reftransV1_0046375	184
v.faba_csfl_reftransV1_0034593	140
v.faba_csfl_reftransV1_0030367	216
v.faba_csfl_reftransV1_0030367	463
v.faba_csfl_reftransV1_0030367	648
v.faba_csfl_reftransV1_0005056	704
v.faba_csfl_reftransV1_0005056	726
v.faba_csfl_reftransV1_0056487	759
v.faba_csfl_reftransV1_0056487	942
v.faba_csfl_reftransV1_0056487	3456
v.faba_csfl_reftransV1_0039421	76
v.faba_csfl_reftransV1_0039421	825
v.faba_csfl_reftransV1_0039421	971
v.faba_csfl_reftransV1_0039421	1381
v.faba_csfl_reftransV1_0028599	261
v.faba_csfl_reftransV1_0003931	1144
v.faba_csfl_reftransV1_0038997	97
v.faba_csfl_reftransV1_0006269	341
v.faba_csfl_reftransV1_0023894	1571
v.faba_csfl_reftransV1_0023894	1979
v.faba_csfl_reftransV1_0018080	615
v.faba_csfl_reftransV1_0018080	961
v.faba_csfl_reftransV1_0018080	1091
v.faba_csfl_reftransV1_0061501	136
v.faba_csfl_reftransV1_0040773	242
v.faba_csfl_reftransV1_0037974	1854
v.faba_csfl_reftransV1_0048573	466
v.faba_csfl_reftransV1_0020542	651
v.faba_csfl_reftransV1_0020542	675
v.faba_csfl_reftransV1_0020542	883
v.faba_csfl_reftransV1_0015970	3476
v.faba_csfl_reftransV1_0040620	712
v.faba_csfl_reftransV1_0040620	821
v.faba_csfl_reftransV1_0041414	262
v.faba_csfl_reftransV1_0041414	490
v.faba_csfl_reftransV1_0026304	390
v.faba_csfl_reftransV1_0030893	369
v.faba_csfl_reftransV1_0003891	1452
v.faba_csfl_reftransV1_0004374	185
v.faba_csfl_reftransV1_0038339	570
v.faba_csfl_reftransV1_0042649	58
v.faba_csfl_reftransV1_0042649	400
v.faba_csfl_reftransV1_0016760	501
v.faba_csfl_reftransV1_0016760	622
v.faba_csfl_reftransV1_0016760	1161
v.faba_csfl_reftransV1_0016760	1240
v.faba_csfl_reftransV1_0014061	349
v.faba_csfl_reftransV1_0040381	197
v.faba_csfl_reftransV1_0032106	384
v.faba_csfl_reftransV1_0038716	447
v.faba_csfl_reftransV1_0002667	103
v.faba_csfl_reftransV1_0002667	250
v.faba_csfl_reftransV1_0008027	673
v.faba_csfl_reftransV1_0008027	892
v.faba_csfl_reftransV1_0008027	1017
v.faba_csfl_reftransV1_0021598	879
v.faba_csfl_reftransV1_0021598	899
v.faba_csfl_reftransV1_0021598	1351
v.faba_csfl_reftransV1_0015873	147
v.faba_csfl_reftransV1_0015873	209
v.faba_csfl_reftransV1_0029258	743
v.faba_csfl_reftransV1_0023172	488
v.faba_csfl_reftransV1_0023172	553
v.faba_csfl_reftransV1_0023172	1090
v.faba_csfl_reftransV1_0006207	557
v.faba_csfl_reftransV1_0023057	302
v.faba_csfl_reftransV1_0023057	332
v.faba_csfl_reftransV1_0065085	112
v.faba_csfl_reftransV1_0065085	401
v.faba_csfl_reftransV1_0065085	449
v.faba_csfl_reftransV1_0065085	654
v.faba_csfl_reftransV1_0018223	141
v.faba_csfl_reftransV1_0058571	669
v.faba_csfl_reftransV1_0042711	556
v.faba_csfl_reftransV1_0043186	1046
v.faba_csfl_reftransV1_0043186	1147
v.faba_csfl_reftransV1_0042079	1027
v.faba_csfl_reftransV1_0042079	1198
v.faba_csfl_reftransV1_0042079	1341
v.faba_csfl_reftransV1_0042079	1507
v.faba_csfl_reftransV1_0042079	2424
v.faba_csfl_reftransV1_0019461	748
v.faba_csfl_reftransV1_0019461	1759
v.faba_csfl_reftransV1_0038430	288
v.faba_csfl_reftransV1_0058592	235
v.faba_csfl_reftransV1_0058592	452
v.faba_csfl_reftransV1_0058592	614
v.faba_csfl_reftransV1_0041449	229
v.faba_csfl_reftransV1_0041449	248
v.faba_csfl_reftransV1_0011690	387
v.faba_csfl_reftransV1_0011690	502
v.faba_csfl_reftransV1_0011690	863
v.faba_csfl_reftransV1_0011690	1327
v.faba_csfl_reftransV1_0011690	1745
v.faba_csfl_reftransV1_0011690	2212
v.faba_csfl_reftransV1_0025827	1794
v.faba_csfl_reftransV1_0025827	3238
v.faba_csfl_reftransV1_0025827	3318
v.faba_csfl_reftransV1_0021839	88
v.faba_csfl_reftransV1_0028379	51
v.faba_csfl_reftransV1_0028379	137
v.faba_csfl_reftransV1_0028379	198
v.faba_csfl_reftransV1_0028379	263
v.faba_csfl_reftransV1_0028379	489
v.faba_csfl_reftransV1_0068297	96
v.faba_csfl_reftransV1_0058836	51
v.faba_csfl_reftransV1_0031179	1082
v.faba_csfl_reftransV1_0034941	1343
v.faba_csfl_reftransV1_0034941	1434
v.faba_csfl_reftransV1_0055258	146
v.faba_csfl_reftransV1_0035499	373
v.faba_csfl_reftransV1_0035499	837
v.faba_csfl_reftransV1_0035499	1023
v.faba_csfl_reftransV1_0035499	1558
v.faba_csfl_reftransV1_0035499	1959
v.faba_csfl_reftransV1_0038081	175
v.faba_csfl_reftransV1_0038081	303
v.faba_csfl_reftransV1_0038081	566
v.faba_csfl_reftransV1_0038081	1216
v.faba_csfl_reftransV1_0022356	159
v.faba_csfl_reftransV1_0038243	388
v.faba_csfl_reftransV1_0038243	438
v.faba_csfl_reftransV1_0038243	445
v.faba_csfl_reftransV1_0032006	137
v.faba_csfl_reftransV1_0059976	1219
v.faba_csfl_reftransV1_0026811	1995
v.faba_csfl_reftransV1_0026811	2199
v.faba_csfl_reftransV1_0026811	2941
v.faba_csfl_reftransV1_0026811	3131
v.faba_csfl_reftransV1_0026811	3144
v.faba_csfl_reftransV1_0026811	3207
v.faba_csfl_reftransV1_0026811	3374
v.faba_csfl_reftransV1_0026811	3695
v.faba_csfl_reftransV1_0026811	4196
v.faba_csfl_reftransV1_0035797	187
v.faba_csfl_reftransV1_0015085	138
v.faba_csfl_reftransV1_0015085	239
v.faba_csfl_reftransV1_0015085	405
v.faba_csfl_reftransV1_0015085	559
v.faba_csfl_reftransV1_0003794	106
v.faba_csfl_reftransV1_0003794	332
v.faba_csfl_reftransV1_0011213	927
v.faba_csfl_reftransV1_0011213	1354
v.faba_csfl_reftransV1_0011213	1581
v.faba_csfl_reftransV1_0052114	314
v.faba_csfl_reftransV1_0023128	280
v.faba_csfl_reftransV1_0023128	916
v.faba_csfl_reftransV1_0023128	1073
v.faba_csfl_reftransV1_0066240	263
v.faba_csfl_reftransV1_0016573	301
v.faba_csfl_reftransV1_0045781	341
v.faba_csfl_reftransV1_0045781	439
v.faba_csfl_reftransV1_0045781	530
v.faba_csfl_reftransV1_0045781	852
v.faba_csfl_reftransV1_0045781	1014
v.faba_csfl_reftransV1_0045781	1348
v.faba_csfl_reftransV1_0018063	7942
v.faba_csfl_reftransV1_0032451	289
v.faba_csfl_reftransV1_0032451	291
v.faba_csfl_reftransV1_0016698	871
v.faba_csfl_reftransV1_0016698	968
v.faba_csfl_reftransV1_0016698	1069
v.faba_csfl_reftransV1_0015199	770
v.faba_csfl_reftransV1_0015199	3069
v.faba_csfl_reftransV1_0058472	933
v.faba_csfl_reftransV1_0058472	990
v.faba_csfl_reftransV1_0061610	725
v.faba_csfl_reftransV1_0009320	398
v.faba_csfl_reftransV1_0064204	200
v.faba_csfl_reftransV1_0065059	234
v.faba_csfl_reftransV1_0027927	126
v.faba_csfl_reftransV1_0027927	298
v.faba_csfl_reftransV1_0069160	149
v.faba_csfl_reftransV1_0054166	331
v.faba_csfl_reftransV1_0054166	565
v.faba_csfl_reftransV1_0054166	791
v.faba_csfl_reftransV1_0014709	843
v.faba_csfl_reftransV1_0040720	194
v.faba_csfl_reftransV1_0037994	2498
v.faba_csfl_reftransV1_0037994	3250
v.faba_csfl_reftransV1_0037994	3272
v.faba_csfl_reftransV1_0014333	139
v.faba_csfl_reftransV1_0014333	266
v.faba_csfl_reftransV1_0037671	130
v.faba_csfl_reftransV1_0062229	61
v.faba_csfl_reftransV1_0046053	235
v.faba_csfl_reftransV1_0046053	574
v.faba_csfl_reftransV1_0039562	470
v.faba_csfl_reftransV1_0039562	908
v.faba_csfl_reftransV1_0039562	2519
v.faba_csfl_reftransV1_0038417	634
v.faba_csfl_reftransV1_0038417	768
v.faba_csfl_reftransV1_0038417	833
v.faba_csfl_reftransV1_0038417	1303
v.faba_csfl_reftransV1_0038417	2209
v.faba_csfl_reftransV1_0032963	322
v.faba_csfl_reftransV1_0042294	838
v.faba_csfl_reftransV1_0025700	876
v.faba_csfl_reftransV1_0025700	1072
v.faba_csfl_reftransV1_0025700	1835
v.faba_csfl_reftransV1_0049729	148
v.faba_csfl_reftransV1_0049729	497
v.faba_csfl_reftransV1_0049729	895
v.faba_csfl_reftransV1_0037548	269
v.faba_csfl_reftransV1_0037548	353
v.faba_csfl_reftransV1_0037548	939
v.faba_csfl_reftransV1_0037548	2184
v.faba_csfl_reftransV1_0037548	2425
v.faba_csfl_reftransV1_0037548	3891
v.faba_csfl_reftransV1_0017624	88
v.faba_csfl_reftransV1_0017624	272
v.faba_csfl_reftransV1_0011046	462
v.faba_csfl_reftransV1_0011046	1139
v.faba_csfl_reftransV1_0011046	1249
v.faba_csfl_reftransV1_0011046	1380
v.faba_csfl_reftransV1_0011046	1544
v.faba_csfl_reftransV1_0011046	1805
v.faba_csfl_reftransV1_0011046	2709
v.faba_csfl_reftransV1_0011046	2927
v.faba_csfl_reftransV1_0011046	3100
v.faba_csfl_reftransV1_0011046	3275
v.faba_csfl_reftransV1_0011046	3452
v.faba_csfl_reftransV1_0065866	2747
v.faba_csfl_reftransV1_0063100	312
v.faba_csfl_reftransV1_0047188	378
v.faba_csfl_reftransV1_0010973	743
v.faba_csfl_reftransV1_0022057	1114
v.faba_csfl_reftransV1_0052255	631
v.faba_csfl_reftransV1_0052255	802
v.faba_csfl_reftransV1_0052255	881
v.faba_csfl_reftransV1_0052255	1112
v.faba_csfl_reftransV1_0052255	1200
v.faba_csfl_reftransV1_0015430	73
v.faba_csfl_reftransV1_0056794	88
v.faba_csfl_reftransV1_0056794	519
v.faba_csfl_reftransV1_0033201	149
v.faba_csfl_reftransV1_0018748	97
v.faba_csfl_reftransV1_0026743	321
v.faba_csfl_reftransV1_0026743	1321
v.faba_csfl_reftransV1_0037086	440
v.faba_csfl_reftransV1_0037086	813
v.faba_csfl_reftransV1_0016012	500
v.faba_csfl_reftransV1_0016012	2285
v.faba_csfl_reftransV1_0007074	1522
v.faba_csfl_reftransV1_0031508	264
v.faba_csfl_reftransV1_0031508	1029
v.faba_csfl_reftransV1_0057957	859
v.faba_csfl_reftransV1_0057957	1447
v.faba_csfl_reftransV1_0030848	526
v.faba_csfl_reftransV1_0064796	160
v.faba_csfl_reftransV1_0064796	182
v.faba_csfl_reftransV1_0018719	372
v.faba_csfl_reftransV1_0018719	661
v.faba_csfl_reftransV1_0018719	727
v.faba_csfl_reftransV1_0018719	873
v.faba_csfl_reftransV1_0018719	1207
v.faba_csfl_reftransV1_0067069	57
v.faba_csfl_reftransV1_0015101	274
v.faba_csfl_reftransV1_0014853	1106
v.faba_csfl_reftransV1_0014853	1378
v.faba_csfl_reftransV1_0014853	2422
v.faba_csfl_reftransV1_0014853	3523
v.faba_csfl_reftransV1_0037350	135
v.faba_csfl_reftransV1_0037350	1354
v.faba_csfl_reftransV1_0037350	1417
v.faba_csfl_reftransV1_0037350	1823
v.faba_csfl_reftransV1_0018769	607
v.faba_csfl_reftransV1_0062264	230
v.faba_csfl_reftransV1_0062264	520
v.faba_csfl_reftransV1_0026340	1327
v.faba_csfl_reftransV1_0026340	1578
v.faba_csfl_reftransV1_0026340	1846
v.faba_csfl_reftransV1_0011374	61
v.faba_csfl_reftransV1_0036492	351
v.faba_csfl_reftransV1_0043852	247
v.faba_csfl_reftransV1_0011352	590
v.faba_csfl_reftransV1_0034601	964
v.faba_csfl_reftransV1_0034601	2084
v.faba_csfl_reftransV1_0036830	651
v.faba_csfl_reftransV1_0036830	886
v.faba_csfl_reftransV1_0006138	452
v.faba_csfl_reftransV1_0006138	716
v.faba_csfl_reftransV1_0006138	884
v.faba_csfl_reftransV1_0006138	1005
v.faba_csfl_reftransV1_0006138	1374
v.faba_csfl_reftransV1_0006138	1517
v.faba_csfl_reftransV1_0006138	1972
v.faba_csfl_reftransV1_0063601	140
v.faba_csfl_reftransV1_0055564	356
v.faba_csfl_reftransV1_0027590	225
v.faba_csfl_reftransV1_0027590	713
v.faba_csfl_reftransV1_0027590	1098
v.faba_csfl_reftransV1_0027590	1420
v.faba_csfl_reftransV1_0027590	1659
v.faba_csfl_reftransV1_0027590	1780
v.faba_csfl_reftransV1_0027590	1910
v.faba_csfl_reftransV1_0063409	167
v.faba_csfl_reftransV1_0063409	493
v.faba_csfl_reftransV1_0023598	104
v.faba_csfl_reftransV1_0023598	624
v.faba_csfl_reftransV1_0023598	703
v.faba_csfl_reftransV1_0034296	400
v.faba_csfl_reftransV1_0034296	757
v.faba_csfl_reftransV1_0032318	208
v.faba_csfl_reftransV1_0032318	261
v.faba_csfl_reftransV1_0024698	94
v.faba_csfl_reftransV1_0024698	135
v.faba_csfl_reftransV1_0024698	170
v.faba_csfl_reftransV1_0009554	752
v.faba_csfl_reftransV1_0009554	1734
v.faba_csfl_reftransV1_0041858	875
v.faba_csfl_reftransV1_0041858	2299
v.faba_csfl_reftransV1_0038572	185
v.faba_csfl_reftransV1_0033594	849
v.faba_csfl_reftransV1_0033594	1679
v.faba_csfl_reftransV1_0060668	239
v.faba_csfl_reftransV1_0069057	703
v.faba_csfl_reftransV1_0042009	276
v.faba_csfl_reftransV1_0000584	627
v.faba_csfl_reftransV1_0000584	773
v.faba_csfl_reftransV1_0000584	859
v.faba_csfl_reftransV1_0000584	994
v.faba_csfl_reftransV1_0027175	66
v.faba_csfl_reftransV1_0063802	366
v.faba_csfl_reftransV1_0044740	65
v.faba_csfl_reftransV1_0044740	66
v.faba_csfl_reftransV1_0044740	142
v.faba_csfl_reftransV1_0044367	187
v.faba_csfl_reftransV1_0044367	355
v.faba_csfl_reftransV1_0023881	443
v.faba_csfl_reftransV1_0023881	501
v.faba_csfl_reftransV1_0023881	994
v.faba_csfl_reftransV1_0023881	1076
v.faba_csfl_reftransV1_0023881	1340
v.faba_csfl_reftransV1_0002998	336
v.faba_csfl_reftransV1_0002998	401
v.faba_csfl_reftransV1_0002998	882
v.faba_csfl_reftransV1_0002998	1076
v.faba_csfl_reftransV1_0002998	1543
v.faba_csfl_reftransV1_0047904	63
v.faba_csfl_reftransV1_0047904	326
v.faba_csfl_reftransV1_0047904	423
v.faba_csfl_reftransV1_0047707	66
v.faba_csfl_reftransV1_0007930	290
v.faba_csfl_reftransV1_0007930	472
v.faba_csfl_reftransV1_0023439	430
v.faba_csfl_reftransV1_0002566	4202
v.faba_csfl_reftransV1_0014377	143
v.faba_csfl_reftransV1_0063698	280
v.faba_csfl_reftransV1_0063698	359
v.faba_csfl_reftransV1_0062204	184
v.faba_csfl_reftransV1_0025310	1154
v.faba_csfl_reftransV1_0012558	1827
v.faba_csfl_reftransV1_0055981	422
v.faba_csfl_reftransV1_0055981	495
v.faba_csfl_reftransV1_0059060	562
v.faba_csfl_reftransV1_0059587	468
v.faba_csfl_reftransV1_0039117	347
v.faba_csfl_reftransV1_0039117	411
v.faba_csfl_reftransV1_0036770	106
v.faba_csfl_reftransV1_0036770	760
v.faba_csfl_reftransV1_0032531	483
v.faba_csfl_reftransV1_0032531	1006
v.faba_csfl_reftransV1_0005998	676
v.faba_csfl_reftransV1_0066255	248
v.faba_csfl_reftransV1_0066255	324
v.faba_csfl_reftransV1_0021184	774
v.faba_csfl_reftransV1_0010113	371
v.faba_csfl_reftransV1_0008869	454
v.faba_csfl_reftransV1_0019806	126
v.faba_csfl_reftransV1_0031247	1795
v.faba_csfl_reftransV1_0040053	1117
v.faba_csfl_reftransV1_0027480	89
v.faba_csfl_reftransV1_0027480	91
v.faba_csfl_reftransV1_0010478	676
v.faba_csfl_reftransV1_0027761	113
v.faba_csfl_reftransV1_0045879	447
v.faba_csfl_reftransV1_0045879	532
v.faba_csfl_reftransV1_0045879	646
v.faba_csfl_reftransV1_0045879	1068
v.faba_csfl_reftransV1_0045879	1171
v.faba_csfl_reftransV1_0009304	86
v.faba_csfl_reftransV1_0010040	2223
v.faba_csfl_reftransV1_0010040	3157
v.faba_csfl_reftransV1_0043401	1767
v.faba_csfl_reftransV1_0010161	193
v.faba_csfl_reftransV1_0010161	321
v.faba_csfl_reftransV1_0055554	2321
v.faba_csfl_reftransV1_0055554	2569
v.faba_csfl_reftransV1_0041254	389
v.faba_csfl_reftransV1_0041254	1024
v.faba_csfl_reftransV1_0041254	1265
v.faba_csfl_reftransV1_0041254	1446
v.faba_csfl_reftransV1_0041254	1552
v.faba_csfl_reftransV1_0041254	1612
v.faba_csfl_reftransV1_0023366	268
v.faba_csfl_reftransV1_0052062	103
v.faba_csfl_reftransV1_0004706	516
v.faba_csfl_reftransV1_0034613	540
v.faba_csfl_reftransV1_0034613	779
v.faba_csfl_reftransV1_0034613	1001
v.faba_csfl_reftransV1_0013234	196
v.faba_csfl_reftransV1_0013234	251
v.faba_csfl_reftransV1_0013234	346
v.faba_csfl_reftransV1_0056566	470
v.faba_csfl_reftransV1_0056566	547
v.faba_csfl_reftransV1_0009587	161
v.faba_csfl_reftransV1_0061852	1081
v.faba_csfl_reftransV1_0061852	1260
v.faba_csfl_reftransV1_0061852	1405
v.faba_csfl_reftransV1_0038438	506
v.faba_csfl_reftransV1_0038438	1005
v.faba_csfl_reftransV1_0038438	1142
v.faba_csfl_reftransV1_0036343	346
v.faba_csfl_reftransV1_0036343	499
v.faba_csfl_reftransV1_0036343	525
v.faba_csfl_reftransV1_0013978	98
v.faba_csfl_reftransV1_0033252	557
v.faba_csfl_reftransV1_0033252	624
v.faba_csfl_reftransV1_0033252	683
v.faba_csfl_reftransV1_0033252	900
v.faba_csfl_reftransV1_0013401	76
v.faba_csfl_reftransV1_0013401	174
v.faba_csfl_reftransV1_0013401	273
v.faba_csfl_reftransV1_0013401	883
v.faba_csfl_reftransV1_0013401	1440
v.faba_csfl_reftransV1_0008367	1005
v.faba_csfl_reftransV1_0068737	363
v.faba_csfl_reftransV1_0023115	1275
v.faba_csfl_reftransV1_0023115	1363
v.faba_csfl_reftransV1_0023115	1646
v.faba_csfl_reftransV1_0046508	440
v.faba_csfl_reftransV1_0016654	242
v.faba_csfl_reftransV1_0016654	289
v.faba_csfl_reftransV1_0006237	904
v.faba_csfl_reftransV1_0006237	1130
v.faba_csfl_reftransV1_0006237	1360
v.faba_csfl_reftransV1_0026524	337
v.faba_csfl_reftransV1_0026524	2203
v.faba_csfl_reftransV1_0013045	163
v.faba_csfl_reftransV1_0013045	1215
v.faba_csfl_reftransV1_0067037	511
v.faba_csfl_reftransV1_0064888	1195
v.faba_csfl_reftransV1_0064888	1389
v.faba_csfl_reftransV1_0064888	1583
v.faba_csfl_reftransV1_0064888	1652
v.faba_csfl_reftransV1_0064888	1683
v.faba_csfl_reftransV1_0064888	1805
v.faba_csfl_reftransV1_0064888	1919
v.faba_csfl_reftransV1_0064888	2019
v.faba_csfl_reftransV1_0031820	147
v.faba_csfl_reftransV1_0018626	252
v.faba_csfl_reftransV1_0031491	407
v.faba_csfl_reftransV1_0031491	647
v.faba_csfl_reftransV1_0043273	57
v.faba_csfl_reftransV1_0043273	350
v.faba_csfl_reftransV1_0043273	415
v.faba_csfl_reftransV1_0043273	1660
v.faba_csfl_reftransV1_0043273	1883
v.faba_csfl_reftransV1_0023793	444
v.faba_csfl_reftransV1_0023793	787
v.faba_csfl_reftransV1_0023793	1279
v.faba_csfl_reftransV1_0023793	1411
v.faba_csfl_reftransV1_0023793	1676
v.faba_csfl_reftransV1_0033176	472
v.faba_csfl_reftransV1_0033176	498
v.faba_csfl_reftransV1_0023962	396
v.faba_csfl_reftransV1_0041661	76
v.faba_csfl_reftransV1_0041661	372
v.faba_csfl_reftransV1_0041661	928
v.faba_csfl_reftransV1_0020428	1056
v.faba_csfl_reftransV1_0017096	803
v.faba_csfl_reftransV1_0017096	907
v.faba_csfl_reftransV1_0017096	1005
v.faba_csfl_reftransV1_0001945	167
v.faba_csfl_reftransV1_0049271	925
v.faba_csfl_reftransV1_0049271	2264
v.faba_csfl_reftransV1_0049271	3339
v.faba_csfl_reftransV1_0049271	3514
v.faba_csfl_reftransV1_0049271	4355
v.faba_csfl_reftransV1_0057609	148
v.faba_csfl_reftransV1_0044828	271
v.faba_csfl_reftransV1_0054878	660
v.faba_csfl_reftransV1_0054878	1153
v.faba_csfl_reftransV1_0054878	1243
v.faba_csfl_reftransV1_0004428	152
v.faba_csfl_reftransV1_0009728	582
v.faba_csfl_reftransV1_0051837	80
v.faba_csfl_reftransV1_0002537	365
v.faba_csfl_reftransV1_0002537	1422
v.faba_csfl_reftransV1_0007366	1094
v.faba_csfl_reftransV1_0067663	309
v.faba_csfl_reftransV1_0067663	469
v.faba_csfl_reftransV1_0011176	776
v.faba_csfl_reftransV1_0005920	207
v.faba_csfl_reftransV1_0005920	1121
v.faba_csfl_reftransV1_0005920	1692
v.faba_csfl_reftransV1_0005920	1842
v.faba_csfl_reftransV1_0005920	2944
v.faba_csfl_reftransV1_0001075	76
v.faba_csfl_reftransV1_0001075	298
v.faba_csfl_reftransV1_0001075	356
v.faba_csfl_reftransV1_0017187	210
v.faba_csfl_reftransV1_0017187	314
v.faba_csfl_reftransV1_0038087	1742
v.faba_csfl_reftransV1_0033859	282
v.faba_csfl_reftransV1_0033859	384
v.faba_csfl_reftransV1_0033859	866
v.faba_csfl_reftransV1_0031020	183
v.faba_csfl_reftransV1_0011226	236
v.faba_csfl_reftransV1_0014477	845
v.faba_csfl_reftransV1_0014477	1726
v.faba_csfl_reftransV1_0065392	614
v.faba_csfl_reftransV1_0022348	750
v.faba_csfl_reftransV1_0036849	131
v.faba_csfl_reftransV1_0036849	751
v.faba_csfl_reftransV1_0036849	1155
v.faba_csfl_reftransV1_0012958	2381
v.faba_csfl_reftransV1_0012697	914
v.faba_csfl_reftransV1_0012697	980
v.faba_csfl_reftransV1_0012697	3080
v.faba_csfl_reftransV1_0012697	3470
v.faba_csfl_reftransV1_0051986	625
v.faba_csfl_reftransV1_0051986	800
v.faba_csfl_reftransV1_0051986	2209
v.faba_csfl_reftransV1_0037157	3339
v.faba_csfl_reftransV1_0059855	803
v.faba_csfl_reftransV1_0043392	52
v.faba_csfl_reftransV1_0020440	132
v.faba_csfl_reftransV1_0020440	817
v.faba_csfl_reftransV1_0036071	963
v.faba_csfl_reftransV1_0036071	1045
v.faba_csfl_reftransV1_0036071	1177
v.faba_csfl_reftransV1_0069426	175
v.faba_csfl_reftransV1_0069426	300
v.faba_csfl_reftransV1_0033226	173
v.faba_csfl_reftransV1_0021330	193
v.faba_csfl_reftransV1_0065864	95
v.faba_csfl_reftransV1_0065864	244
v.faba_csfl_reftransV1_0028086	376
v.faba_csfl_reftransV1_0028086	454
v.faba_csfl_reftransV1_0028086	602
v.faba_csfl_reftransV1_0028086	760
v.faba_csfl_reftransV1_0028086	1137
v.faba_csfl_reftransV1_0033233	209
v.faba_csfl_reftransV1_0033233	415
v.faba_csfl_reftransV1_0033233	789
v.faba_csfl_reftransV1_0033233	877
v.faba_csfl_reftransV1_0048754	2458
v.faba_csfl_reftransV1_0048754	5772
v.faba_csfl_reftransV1_0048754	6509
v.faba_csfl_reftransV1_0026308	459
v.faba_csfl_reftransV1_0026308	815
v.faba_csfl_reftransV1_0026308	1192
v.faba_csfl_reftransV1_0026308	1950
v.faba_csfl_reftransV1_0026308	3146
v.faba_csfl_reftransV1_0008266	111
v.faba_csfl_reftransV1_0019309	1137
v.faba_csfl_reftransV1_0024126	112
v.faba_csfl_reftransV1_0048999	126
v.faba_csfl_reftransV1_0048999	228
v.faba_csfl_reftransV1_0035364	84
v.faba_csfl_reftransV1_0005484	3535
v.faba_csfl_reftransV1_0005484	3684
v.faba_csfl_reftransV1_0005484	3932
v.faba_csfl_reftransV1_0005484	4054
v.faba_csfl_reftransV1_0005484	4111
v.faba_csfl_reftransV1_0009081	627
v.faba_csfl_reftransV1_0007287	441
v.faba_csfl_reftransV1_0007287	1581
v.faba_csfl_reftransV1_0007287	2585
v.faba_csfl_reftransV1_0007287	2668
v.faba_csfl_reftransV1_0007287	2823
v.faba_csfl_reftransV1_0007287	3247
v.faba_csfl_reftransV1_0033625	207
v.faba_csfl_reftransV1_0041705	143
v.faba_csfl_reftransV1_0041705	218
v.faba_csfl_reftransV1_0040186	729
v.faba_csfl_reftransV1_0040186	2633
v.faba_csfl_reftransV1_0040186	8001
v.faba_csfl_reftransV1_0024109	740
v.faba_csfl_reftransV1_0024109	1439
v.faba_csfl_reftransV1_0024109	1692
v.faba_csfl_reftransV1_0024109	1767
v.faba_csfl_reftransV1_0024109	1844
v.faba_csfl_reftransV1_0022653	98
v.faba_csfl_reftransV1_0067785	53
v.faba_csfl_reftransV1_0059690	97
v.faba_csfl_reftransV1_0059690	233
v.faba_csfl_reftransV1_0059690	575
v.faba_csfl_reftransV1_0001381	528
v.faba_csfl_reftransV1_0001381	665
v.faba_csfl_reftransV1_0001381	760
v.faba_csfl_reftransV1_0001381	1678
v.faba_csfl_reftransV1_0029750	767
v.faba_csfl_reftransV1_0008274	760
v.faba_csfl_reftransV1_0003174	61
v.faba_csfl_reftransV1_0003174	162
v.faba_csfl_reftransV1_0015683	396
v.faba_csfl_reftransV1_0015683	446
v.faba_csfl_reftransV1_0028717	110
v.faba_csfl_reftransV1_0028717	255
v.faba_csfl_reftransV1_0028717	1022
v.faba_csfl_reftransV1_0028717	1790
v.faba_csfl_reftransV1_0028717	5143
v.faba_csfl_reftransV1_0028717	6282
v.faba_csfl_reftransV1_0014716	357
v.faba_csfl_reftransV1_0014716	433
v.faba_csfl_reftransV1_0025402	154
v.faba_csfl_reftransV1_0020219	133
v.faba_csfl_reftransV1_0013592	2079
v.faba_csfl_reftransV1_0013592	2122
v.faba_csfl_reftransV1_0034503	501
v.faba_csfl_reftransV1_0034503	727
v.faba_csfl_reftransV1_0036673	312
v.faba_csfl_reftransV1_0023374	1992
v.faba_csfl_reftransV1_0023374	2538
v.faba_csfl_reftransV1_0012669	85
v.faba_csfl_reftransV1_0012669	613
v.faba_csfl_reftransV1_0012669	614
v.faba_csfl_reftransV1_0012669	778
v.faba_csfl_reftransV1_0012669	1166
v.faba_csfl_reftransV1_0012669	1701
v.faba_csfl_reftransV1_0058302	117
v.faba_csfl_reftransV1_0058302	284
v.faba_csfl_reftransV1_0058302	452
v.faba_csfl_reftransV1_0058302	654
v.faba_csfl_reftransV1_0058302	786
v.faba_csfl_reftransV1_0040821	1351
v.faba_csfl_reftransV1_0040821	2733
v.faba_csfl_reftransV1_0040821	3761
v.faba_csfl_reftransV1_0040821	3911
v.faba_csfl_reftransV1_0005093	351
v.faba_csfl_reftransV1_0005093	465
v.faba_csfl_reftransV1_0005093	1686
v.faba_csfl_reftransV1_0005093	1999
v.faba_csfl_reftransV1_0005093	2144
v.faba_csfl_reftransV1_0005093	2396
v.faba_csfl_reftransV1_0019812	58
v.faba_csfl_reftransV1_0019812	395
v.faba_csfl_reftransV1_0019812	2548
v.faba_csfl_reftransV1_0019812	2991
v.faba_csfl_reftransV1_0019812	4482
v.faba_csfl_reftransV1_0019812	4891
v.faba_csfl_reftransV1_0019812	5211
v.faba_csfl_reftransV1_0019812	5411
v.faba_csfl_reftransV1_0019812	5571
v.faba_csfl_reftransV1_0019812	5658
v.faba_csfl_reftransV1_0019812	5764
v.faba_csfl_reftransV1_0019812	5832
v.faba_csfl_reftransV1_0019812	5954
v.faba_csfl_reftransV1_0019812	6198
v.faba_csfl_reftransV1_0019812	6362
v.faba_csfl_reftransV1_0019812	6818
v.faba_csfl_reftransV1_0019812	7093
v.faba_csfl_reftransV1_0019812	7182
v.faba_csfl_reftransV1_0019812	8082
v.faba_csfl_reftransV1_0019812	8354
v.faba_csfl_reftransV1_0031172	126
v.faba_csfl_reftransV1_0007991	1424
v.faba_csfl_reftransV1_0007991	1507
v.faba_csfl_reftransV1_0007991	2213
v.faba_csfl_reftransV1_0007991	2949
v.faba_csfl_reftransV1_0007991	3385
v.faba_csfl_reftransV1_0007991	3607
v.faba_csfl_reftransV1_0007991	3963
v.faba_csfl_reftransV1_0007991	4403
v.faba_csfl_reftransV1_0007991	4523
v.faba_csfl_reftransV1_0007991	4597
v.faba_csfl_reftransV1_0007991	4904
v.faba_csfl_reftransV1_0014635	133
v.faba_csfl_reftransV1_0014635	235
v.faba_csfl_reftransV1_0014635	729
v.faba_csfl_reftransV1_0014635	1977
v.faba_csfl_reftransV1_0014635	2137
v.faba_csfl_reftransV1_0015477	331
v.faba_csfl_reftransV1_0015477	693
v.faba_csfl_reftransV1_0015477	2810
v.faba_csfl_reftransV1_0028346	1236
v.faba_csfl_reftransV1_0014154	303
v.faba_csfl_reftransV1_0014154	379
v.faba_csfl_reftransV1_0041389	495
v.faba_csfl_reftransV1_0064508	188
v.faba_csfl_reftransV1_0026536	381
v.faba_csfl_reftransV1_0026536	612
v.faba_csfl_reftransV1_0026536	2240
v.faba_csfl_reftransV1_0012879	230
v.faba_csfl_reftransV1_0012879	362
v.faba_csfl_reftransV1_0030295	400
v.faba_csfl_reftransV1_0030295	502
v.faba_csfl_reftransV1_0030295	577
v.faba_csfl_reftransV1_0030295	1964
v.faba_csfl_reftransV1_0010700	105
v.faba_csfl_reftransV1_0041812	643
v.faba_csfl_reftransV1_0041812	929
v.faba_csfl_reftransV1_0041812	1291
v.faba_csfl_reftransV1_0041812	1625
v.faba_csfl_reftransV1_0041812	2117
v.faba_csfl_reftransV1_0041812	2438
v.faba_csfl_reftransV1_0041812	2528
v.faba_csfl_reftransV1_0041812	2590
v.faba_csfl_reftransV1_0041812	2861
v.faba_csfl_reftransV1_0031108	860
v.faba_csfl_reftransV1_0031108	897
v.faba_csfl_reftransV1_0003056	157
v.faba_csfl_reftransV1_0026017	339
v.faba_csfl_reftransV1_0026847	904
v.faba_csfl_reftransV1_0043859	600
v.faba_csfl_reftransV1_0031828	188
v.faba_csfl_reftransV1_0031828	688
v.faba_csfl_reftransV1_0035741	170
v.faba_csfl_reftransV1_0059303	512
v.faba_csfl_reftransV1_0059303	924
v.faba_csfl_reftransV1_0059303	982
v.faba_csfl_reftransV1_0059303	1091
v.faba_csfl_reftransV1_0059303	1193
v.faba_csfl_reftransV1_0059303	1270
v.faba_csfl_reftransV1_0059303	1465
v.faba_csfl_reftransV1_0035703	51
v.faba_csfl_reftransV1_0032631	2669
v.faba_csfl_reftransV1_0032631	2867
v.faba_csfl_reftransV1_0015428	183
v.faba_csfl_reftransV1_0015428	1139
v.faba_csfl_reftransV1_0022046	496
v.faba_csfl_reftransV1_0038437	667
v.faba_csfl_reftransV1_0038437	1435
v.faba_csfl_reftransV1_0002255	454
v.faba_csfl_reftransV1_0014313	365
v.faba_csfl_reftransV1_0014313	862
v.faba_csfl_reftransV1_0014313	1053
v.faba_csfl_reftransV1_0007146	151
v.faba_csfl_reftransV1_0007146	470
v.faba_csfl_reftransV1_0007146	562
v.faba_csfl_reftransV1_0007146	691
v.faba_csfl_reftransV1_0057495	176
v.faba_csfl_reftransV1_0057495	254
v.faba_csfl_reftransV1_0057495	551
v.faba_csfl_reftransV1_0057495	629
v.faba_csfl_reftransV1_0057495	754
v.faba_csfl_reftransV1_0057495	872
v.faba_csfl_reftransV1_0057495	930
v.faba_csfl_reftransV1_0010979	574
v.faba_csfl_reftransV1_0010979	732
v.faba_csfl_reftransV1_0010979	1257
v.faba_csfl_reftransV1_0029003	1325
v.faba_csfl_reftransV1_0043056	540
v.faba_csfl_reftransV1_0043056	1529
v.faba_csfl_reftransV1_0051688	354
v.faba_csfl_reftransV1_0014479	62
v.faba_csfl_reftransV1_0014479	264
v.faba_csfl_reftransV1_0014479	362
v.faba_csfl_reftransV1_0010564	148
v.faba_csfl_reftransV1_0002568	658
v.faba_csfl_reftransV1_0039105	75
v.faba_csfl_reftransV1_0039105	855
v.faba_csfl_reftransV1_0039105	1005
v.faba_csfl_reftransV1_0039105	1411
v.faba_csfl_reftransV1_0039105	1524
v.faba_csfl_reftransV1_0039105	2292
v.faba_csfl_reftransV1_0040812	431
v.faba_csfl_reftransV1_0029719	658
v.faba_csfl_reftransV1_0002518	701
v.faba_csfl_reftransV1_0002518	763
v.faba_csfl_reftransV1_0002518	1180
v.faba_csfl_reftransV1_0051235	534
v.faba_csfl_reftransV1_0043616	247
v.faba_csfl_reftransV1_0047249	966
v.faba_csfl_reftransV1_0047249	1043
v.faba_csfl_reftransV1_0024788	581
v.faba_csfl_reftransV1_0052172	313
v.faba_csfl_reftransV1_0052172	691
v.faba_csfl_reftransV1_0052172	985
v.faba_csfl_reftransV1_0029605	152
v.faba_csfl_reftransV1_0029605	175
v.faba_csfl_reftransV1_0012175	618
v.faba_csfl_reftransV1_0012175	711
v.faba_csfl_reftransV1_0012175	784
v.faba_csfl_reftransV1_0032912	157
v.faba_csfl_reftransV1_0006365	1977
v.faba_csfl_reftransV1_0006365	2294
v.faba_csfl_reftransV1_0006365	2868
v.faba_csfl_reftransV1_0009714	792
v.faba_csfl_reftransV1_0012854	1025
v.faba_csfl_reftransV1_0024784	249
v.faba_csfl_reftransV1_0030238	588
v.faba_csfl_reftransV1_0030238	928
v.faba_csfl_reftransV1_0030238	1106
v.faba_csfl_reftransV1_0030238	1450
v.faba_csfl_reftransV1_0030238	1502
v.faba_csfl_reftransV1_0000290	1137
v.faba_csfl_reftransV1_0015356	1267
v.faba_csfl_reftransV1_0015356	1429
v.faba_csfl_reftransV1_0012130	790
v.faba_csfl_reftransV1_0052160	432
v.faba_csfl_reftransV1_0052160	1015
v.faba_csfl_reftransV1_0043018	190
v.faba_csfl_reftransV1_0043018	424
v.faba_csfl_reftransV1_0005483	703
v.faba_csfl_reftransV1_0005483	759
v.faba_csfl_reftransV1_0005483	1391
v.faba_csfl_reftransV1_0024169	1007
v.faba_csfl_reftransV1_0025204	837
v.faba_csfl_reftransV1_0025204	2198
v.faba_csfl_reftransV1_0033331	979
v.faba_csfl_reftransV1_0028867	127
v.faba_csfl_reftransV1_0056769	306
v.faba_csfl_reftransV1_0042735	1497
v.faba_csfl_reftransV1_0023173	53
v.faba_csfl_reftransV1_0028002	258
v.faba_csfl_reftransV1_0028002	734
v.faba_csfl_reftransV1_0028002	835
v.faba_csfl_reftransV1_0012872	454
v.faba_csfl_reftransV1_0038643	504
v.faba_csfl_reftransV1_0047508	111
v.faba_csfl_reftransV1_0047508	144
v.faba_csfl_reftransV1_0018035	269
v.faba_csfl_reftransV1_0018035	413
v.faba_csfl_reftransV1_0018035	1021
v.faba_csfl_reftransV1_0040217	1346
v.faba_csfl_reftransV1_0039343	515
v.faba_csfl_reftransV1_0039343	584
v.faba_csfl_reftransV1_0039343	634
v.faba_csfl_reftransV1_0039343	1570
v.faba_csfl_reftransV1_0037919	362
v.faba_csfl_reftransV1_0037919	509
v.faba_csfl_reftransV1_0037919	2112
v.faba_csfl_reftransV1_0037919	2286
v.faba_csfl_reftransV1_0006537	150
v.faba_csfl_reftransV1_0006537	235
v.faba_csfl_reftransV1_0056496	154
v.faba_csfl_reftransV1_0068429	134
v.faba_csfl_reftransV1_0068429	195
v.faba_csfl_reftransV1_0046070	195
v.faba_csfl_reftransV1_0046070	482
v.faba_csfl_reftransV1_0026360	225
v.faba_csfl_reftransV1_0021861	603
v.faba_csfl_reftransV1_0021861	679
v.faba_csfl_reftransV1_0021861	1025
v.faba_csfl_reftransV1_0033757	1523
v.faba_csfl_reftransV1_0033757	1839
v.faba_csfl_reftransV1_0033757	2144
v.faba_csfl_reftransV1_0049141	156
v.faba_csfl_reftransV1_0043849	307
v.faba_csfl_reftransV1_0009487	636
v.faba_csfl_reftransV1_0009487	1160
v.faba_csfl_reftransV1_0009487	1731
v.faba_csfl_reftransV1_0009487	2373
v.faba_csfl_reftransV1_0039147	791
v.faba_csfl_reftransV1_0029349	1259
v.faba_csfl_reftransV1_0029349	1400
v.faba_csfl_reftransV1_0029349	1483
v.faba_csfl_reftransV1_0039128	568
v.faba_csfl_reftransV1_0043494	1694
v.faba_csfl_reftransV1_0043494	2796
v.faba_csfl_reftransV1_0043494	2927
v.faba_csfl_reftransV1_0043494	3589
v.faba_csfl_reftransV1_0002223	61
v.faba_csfl_reftransV1_0055449	270
v.faba_csfl_reftransV1_0055449	478
v.faba_csfl_reftransV1_0055449	667
v.faba_csfl_reftransV1_0055449	727
v.faba_csfl_reftransV1_0055449	965
v.faba_csfl_reftransV1_0021075	293
v.faba_csfl_reftransV1_0021075	424
v.faba_csfl_reftransV1_0045812	426
v.faba_csfl_reftransV1_0046286	212
v.faba_csfl_reftransV1_0046286	314
v.faba_csfl_reftransV1_0046286	403
v.faba_csfl_reftransV1_0046286	1251
v.faba_csfl_reftransV1_0010567	402
v.faba_csfl_reftransV1_0042419	604
v.faba_csfl_reftransV1_0042419	676
v.faba_csfl_reftransV1_0001044	69
v.faba_csfl_reftransV1_0041849	727
v.faba_csfl_reftransV1_0019841	209
v.faba_csfl_reftransV1_0019841	816
v.faba_csfl_reftransV1_0019841	2187
v.faba_csfl_reftransV1_0019841	2417
v.faba_csfl_reftransV1_0019841	2514
v.faba_csfl_reftransV1_0019841	2571
v.faba_csfl_reftransV1_0019841	2645
v.faba_csfl_reftransV1_0019841	2747
v.faba_csfl_reftransV1_0019841	2816
v.faba_csfl_reftransV1_0027714	788
v.faba_csfl_reftransV1_0027714	888
v.faba_csfl_reftransV1_0027714	945
v.faba_csfl_reftransV1_0027714	1071
v.faba_csfl_reftransV1_0027714	1128
v.faba_csfl_reftransV1_0027714	1210
v.faba_csfl_reftransV1_0027714	1286
v.faba_csfl_reftransV1_0060260	145
v.faba_csfl_reftransV1_0060260	287
v.faba_csfl_reftransV1_0016810	209
v.faba_csfl_reftransV1_0016810	1740
v.faba_csfl_reftransV1_0035399	628
v.faba_csfl_reftransV1_0008299	215
v.faba_csfl_reftransV1_0041589	188
v.faba_csfl_reftransV1_0041589	1927
v.faba_csfl_reftransV1_0041589	2080
v.faba_csfl_reftransV1_0020349	544
v.faba_csfl_reftransV1_0020349	643
v.faba_csfl_reftransV1_0013208	181
v.faba_csfl_reftransV1_0040345	286
v.faba_csfl_reftransV1_0014965	380
v.faba_csfl_reftransV1_0014965	601
v.faba_csfl_reftransV1_0014965	686
v.faba_csfl_reftransV1_0014965	1210
v.faba_csfl_reftransV1_0014965	2020
v.faba_csfl_reftransV1_0011027	133
v.faba_csfl_reftransV1_0046709	168
v.faba_csfl_reftransV1_0046709	254
v.faba_csfl_reftransV1_0013483	1045
v.faba_csfl_reftransV1_0013483	1350
v.faba_csfl_reftransV1_0035002	1684
v.faba_csfl_reftransV1_0035002	1955
v.faba_csfl_reftransV1_0016307	401
v.faba_csfl_reftransV1_0016307	1255
v.faba_csfl_reftransV1_0016307	1594
v.faba_csfl_reftransV1_0016307	1661
v.faba_csfl_reftransV1_0038069	257
v.faba_csfl_reftransV1_0038069	344
v.faba_csfl_reftransV1_0005851	163
v.faba_csfl_reftransV1_0039458	987
v.faba_csfl_reftransV1_0025618	90
v.faba_csfl_reftransV1_0019876	1391
v.faba_csfl_reftransV1_0019876	1680
v.faba_csfl_reftransV1_0059438	275
v.faba_csfl_reftransV1_0018353	539
v.faba_csfl_reftransV1_0004312	194
v.faba_csfl_reftransV1_0003767	102
v.faba_csfl_reftransV1_0003767	257
v.faba_csfl_reftransV1_0016482	2893
v.faba_csfl_reftransV1_0016482	3226
v.faba_csfl_reftransV1_0016482	3350
v.faba_csfl_reftransV1_0016482	3570
v.faba_csfl_reftransV1_0039545	167
v.faba_csfl_reftransV1_0039545	976
v.faba_csfl_reftransV1_0039545	1984
v.faba_csfl_reftransV1_0062477	153
v.faba_csfl_reftransV1_0062477	235
v.faba_csfl_reftransV1_0062477	287
v.faba_csfl_reftransV1_0062477	483
v.faba_csfl_reftransV1_0062477	683
v.faba_csfl_reftransV1_0062477	993
v.faba_csfl_reftransV1_0014249	79
v.faba_csfl_reftransV1_0014249	1645
v.faba_csfl_reftransV1_0031606	119
v.faba_csfl_reftransV1_0012042	775
v.faba_csfl_reftransV1_0060084	176
v.faba_csfl_reftransV1_0060084	416
v.faba_csfl_reftransV1_0017578	995
v.faba_csfl_reftransV1_0015782	1133
v.faba_csfl_reftransV1_0015782	1431
v.faba_csfl_reftransV1_0015782	1436
v.faba_csfl_reftransV1_0012413	1479
v.faba_csfl_reftransV1_0012413	1587
v.faba_csfl_reftransV1_0012413	1829
v.faba_csfl_reftransV1_0012413	1981
v.faba_csfl_reftransV1_0023719	1442
v.faba_csfl_reftransV1_0023719	2121
v.faba_csfl_reftransV1_0023719	2633
v.faba_csfl_reftransV1_0060522	126
v.faba_csfl_reftransV1_0048266	783
v.faba_csfl_reftransV1_0024965	126
v.faba_csfl_reftransV1_0019795	221
v.faba_csfl_reftransV1_0003014	212
v.faba_csfl_reftransV1_0032313	660
v.faba_csfl_reftransV1_0032313	806
v.faba_csfl_reftransV1_0032313	1001
v.faba_csfl_reftransV1_0032313	1068
v.faba_csfl_reftransV1_0032313	1173
v.faba_csfl_reftransV1_0032313	1256
v.faba_csfl_reftransV1_0032313	1445
v.faba_csfl_reftransV1_0032313	2596
v.faba_csfl_reftransV1_0032313	3114
v.faba_csfl_reftransV1_0032313	3189
v.faba_csfl_reftransV1_0032313	3285
v.faba_csfl_reftransV1_0028864	203
v.faba_csfl_reftransV1_0021617	100
v.faba_csfl_reftransV1_0010465	413
v.faba_csfl_reftransV1_0049232	287
v.faba_csfl_reftransV1_0004416	741
v.faba_csfl_reftransV1_0004416	993
v.faba_csfl_reftransV1_0048157	519
v.faba_csfl_reftransV1_0046912	1164
v.faba_csfl_reftransV1_0034279	348
v.faba_csfl_reftransV1_0034279	1105
v.faba_csfl_reftransV1_0034279	1633
v.faba_csfl_reftransV1_0034279	1692
v.faba_csfl_reftransV1_0034626	235
v.faba_csfl_reftransV1_0032245	570
v.faba_csfl_reftransV1_0032245	708
v.faba_csfl_reftransV1_0049291	413
v.faba_csfl_reftransV1_0049291	610
v.faba_csfl_reftransV1_0055968	549
v.faba_csfl_reftransV1_0021281	482
v.faba_csfl_reftransV1_0038814	1534
v.faba_csfl_reftransV1_0038814	1924
v.faba_csfl_reftransV1_0003901	868
v.faba_csfl_reftransV1_0003901	930
v.faba_csfl_reftransV1_0052294	311
v.faba_csfl_reftransV1_0052294	442
v.faba_csfl_reftransV1_0006915	621
v.faba_csfl_reftransV1_0006915	967
v.faba_csfl_reftransV1_0059532	531
v.faba_csfl_reftransV1_0059532	766
v.faba_csfl_reftransV1_0059532	840
v.faba_csfl_reftransV1_0020785	333
v.faba_csfl_reftransV1_0020785	629
v.faba_csfl_reftransV1_0012083	440
v.faba_csfl_reftransV1_0040366	62
v.faba_csfl_reftransV1_0008386	226
v.faba_csfl_reftransV1_0060546	312
v.faba_csfl_reftransV1_0060546	458
v.faba_csfl_reftransV1_0060546	616
v.faba_csfl_reftransV1_0060546	706
v.faba_csfl_reftransV1_0035784	188
v.faba_csfl_reftransV1_0035784	251
v.faba_csfl_reftransV1_0035784	325
v.faba_csfl_reftransV1_0044142	89
v.faba_csfl_reftransV1_0048509	65
v.faba_csfl_reftransV1_0057124	72
v.faba_csfl_reftransV1_0057124	214
v.faba_csfl_reftransV1_0057124	278
v.faba_csfl_reftransV1_0039620	63
v.faba_csfl_reftransV1_0039620	188
v.faba_csfl_reftransV1_0015888	257
v.faba_csfl_reftransV1_0006455	77
v.faba_csfl_reftransV1_0046884	1651
v.faba_csfl_reftransV1_0046884	1778
v.faba_csfl_reftransV1_0056513	74
v.faba_csfl_reftransV1_0056513	329
v.faba_csfl_reftransV1_0001087	99
v.faba_csfl_reftransV1_0001087	209
v.faba_csfl_reftransV1_0001087	336
v.faba_csfl_reftransV1_0017815	611
v.faba_csfl_reftransV1_0044518	161
v.faba_csfl_reftransV1_0044518	332
v.faba_csfl_reftransV1_0063436	342
v.faba_csfl_reftransV1_0063436	394
v.faba_csfl_reftransV1_0063436	597
v.faba_csfl_reftransV1_0003000	544
v.faba_csfl_reftransV1_0003000	596
v.faba_csfl_reftransV1_0003000	692
v.faba_csfl_reftransV1_0003000	966
v.faba_csfl_reftransV1_0033136	438
v.faba_csfl_reftransV1_0033136	1001
v.faba_csfl_reftransV1_0033136	1604
v.faba_csfl_reftransV1_0033136	1836
v.faba_csfl_reftransV1_0033136	2281
v.faba_csfl_reftransV1_0001814	225
[truncated: 54,669 more rows]
