# Supplementary material for: Enhancing faba bean (Vicia faba L.) genome resources
Source: J Exp Bot. 2017 Apr 17;68(8):1941–53. doi: 10.1093/jxb/erx117 (PMC5429004; doi:10.1093/jxb/erx117)
Supplement: supplementary_Table_S2 [file erx117_suppl_supplementary_Table_S2.xlsx]

## Sheet: TRA Larger
DNA Contig ID (supplemental file x)	DNA Contig Length	Transcriptome Contig ID (Bioproject PRJNA225873)	Transcriptome Contig Length	Percentage Identity	Alignment Length	Blast evalue	Size Difference (+ DNA contig larger, - Transcriptome contig larger)	Syntenic Marker ID
103715708	1659	GASA01012578.1	1652	99.815	1618	0	-7
234567890	1264	GASA01002757.1	1245	98.661	1195	0	-19
49561206	1357	GASA01010020.1	1293	99.608	1276	0	-64
300102360	1804	GASA01001084.1	1684	99.261	1623	0	-120
124723377	1156	GASA01014090.1	1036	95.577	1040	0	-120
239966076	1390	GASA01010196.1	1300	97.038	1249	0	-90
324815276	1383	GASA01001350.1	1233	99.349	1229	0	-150
327169469	2032	GASA01001847.1	1685	99.051	1686	0	-347
248959503	1748	GASA01012400.1	1480	99.788	1413	0	-268
312198993	1259	GASA01005588.1	1005	99.801	1007	0	-254
144061959	1351	GASA01012633.1	1076	98.978	1076	0	-275
333557466	1375	GASA01011071.1	1103	98.799	1082	0	-272
355422570	1489	GASA01010885.1	1198	95.218	1171	0	-291
230139027	1953	GASA01000672.1	1538	99.192	1485	0	-415	Vf_Mt8g067490_001
36314467	1449	GASA01000064.1	1098	98.087	1098	0	-351
288271376	1480	GASA01002705.1	1117	99.373	1117	0	-363
82316821	1647	GASA01000487.1	1251	100	1239	0	-396
301917432	1748	GASA01012356.1	1310	99.389	1310	0	-438	Vf_Mt5g075490_001
340719520	3928	GASA01004185.1	2921	99.896	2889	0	-1007
331478174	1888	GASA01005049.1	1368	99.927	1368	0	-520
240892538	1438	GASA01006672.1	1082	99.327	1040	0	-356
180491715	1737	GASA01004799.1	1249	99.92	1249	0	-488
225172557	1710	GASA01002285.1	1208	99.917	1208	0	-502
132844620	1543	GASA01005507.1	1144	99.264	1087	0	-399
329173486	1721	GASA01000066.1	1212	99.835	1212	0	-509
142860688	1594	GASA01003164.1	1124	99.643	1120	0	-470
1534044	1933	GASA01010029.1	1391	99.632	1358	0	-542	Vf_Mt3g115870_001
326039737	1673	GASA01011967.1	1169	99.743	1169	0	-504	Vf_Mt5g098420_001
196869872	1576	GASA01010257.1	1110	99.909	1101	0	-466
19339964	1509	GASA01001058.1	1042	99.711	1038	0	-467
195671268	1743	GASA01003036.1	1216	99.498	1196	0	-527
208193451	1982	GASA01008241.1	1408	99.479	1344	0	-574
48162187	2625	GASA01002848.1	1845	99.718	1772	0	-780
202688715	1947	GASA01000241.1	1307	99.311	1307	0	-640
67456152	1720	GASA01006792.1	1153	99.393	1153	0	-567
279331329	1658	GASA01000009.1	1084	99.723	1084	0	-574
219544217	2936	GASA01003621.1	1996	99.58	1907	0	-940
98996157	2444	GASA01001068.1	1564	99.744	1564	0	-880
113656533	2286	GASA01014057.1	1461	99.179	1462	0	-825
127385821	1669	GASA01004076.1	1064	99.906	1064	0	-605
331690673	1690	GASA01006300.1	1066	99.252	1069	0	-624
25750497	1709	GASA01012575.1	1079	99.537	1079	0	-630
337838990	1732	GASA01000036.1	1088	99.724	1088	0	-644
290291343	1938	GASA01001862.1	1227	99.423	1214	0	-711
348329275	1752	GASA01000790.1	1095	99.726	1095	0	-657
207278661	1717	GASA01007290.1	1085	99.518	1038	0	-632
34592609	1697	GASA01000362.1	1048	99.805	1024	0	-649
63576374	1706	GASA01010630.1	1025	99.512	1025	0	-681
34192706	2190	GASA01011484.1	1305	99.464	1306	0	-885
308499842	1791	GASA01002986.1	1096	99.719	1066	0	-695
136868278	1767	GASA01008746.1	1024	99.902	1024	0	-743
333074513	3168	GASA01004115.1	1798	99.833	1798	0	-1370
141690754	1823	GASA01003909.1	1043	99.901	1014	0	-780
183012966	2244	GASA01002873.1	1233	99.676	1234	0	-1011
242378533	2111	GASA01001720.1	1145	99.563	1145	0	-966
79582473	2576	GASA01011831.1	1386	98.639	1396	0	-1190
165504236	2573	GASA01002286.1	1399	99.561	1368	0	-1174
16878003	2560	GASA01007252.1	1361	99.706	1361	0	-1199
3029309	1983	GASA01004176.1	1052	99.81	1052	0	-931
212773094	2755	GASA01002541.1	1510	99.519	1456	0	-1245
348743361	2506	GASA01011765.1	1289	99.224	1289	0	-1217
213811215	2321	GASA01002105.1	1179	99.915	1179	0	-1142
90742277	2608	GASA01000025.1	1355	99.471	1324	0	-1253	Vf_Mt4g095360_001
32678408	2818	GASA01001898.1	1435	97.949	1414	0	-1383
224528336	2352	GASA01002221.1	1218	99.66	1178	0	-1134
113500492	3258	GASA01003675.1	1625	99.815	1625	0	-1633
334449748	2159	GASA01014358.1	1051	99.429	1051	0	-1108
123363030	2255	GASA01005055.1	1145	99.909	1095	0	-1110
266792191	2475	GASA01006301.1	1191	99.328	1191	0	-1284
129268107	3212	GASA01008185.1	1512	99.934	1512	0	-1700
31459198	2278	GASA01002690.1	1060	100	1060	0	-1218
138244217	2181	GASA01000948.1	1011	99.901	1011	0	-1170
227782574	2320	GASA01001052.1	1052	99.62	1052	0	-1268
74120798	3554	GASA01010303.1	1571	99.873	1571	0	-1983
31111638	2396	GASA01011526.1	1059	99.906	1059	0	-1337
263059223	2359	GASA01003139.1	1039	99.519	1039	0	-1320
22524460	3140	GASA01011473.1	1381	98.841	1381	0	-1759
329854441	3664	GASA01000670.1	1568	100	1568	0	-2096
338474209	2455	GASA01000497.1	1038	100	1038	0	-1417
330308598	2840	GASA01013151.1	1191	97.964	1179	0	-1649
292157483	2577	GASA01001220.1	1068	99.522	1045	0	-1509
56790768	2435	GASA01007486.1	1019	100	985	0	-1416
264836874	2577	GASA01001220.1	1024	99.707	1024	0	-1553
53410840	3190	GASA01001693.1	1318	99.604	1263	0	-1872
71900871	4712	GASA01001357.1	1921	99.891	1835	0	-2791
38440247	2951	GASA01003034.1	1147	99.826	1147	0	-1804	Vf_Mt4g035200_001
252034943	4563	GASA01002015.1	1724	99.71	1724	0	-2839
351139829	3827	GASA01002148.1	1368	98.889	1350	0	-2459
131234133	3440	GASA01010943.1	1202	99.337	1206	0	-2238
59740169	3288	GASA01006504.1	1063	99.53	1063	0	-2225
58765075	4365	GASA01002225.1	1356	99.774	1325	0	-3009
258549124	4018	GASA01011189.1	1164	99.485	1166	0	-2854
6655973	3787	GASA01006614.1	1084	99.908	1084	0	-2703
51265700	3999	GASA01005143.1	1041	100	1041	0	-2958

## Sheet: DNA Larger
DNA Contig ID (supplemental file x)	DNA Contig Length	Transcriptome Contig ID (Bioproject PRJNA225873)	Transcriptome Contig Length	Percentage Identity	Alignment Length	Blast evalue	Size Difference (+ DNA contig larger, - Transcriptome contig larger)		Syntenic Marker ID
266015235	460	GASA01008771.1	1558	97.854	466	0	1098	1.01304
151708284	469	GASA01002099.1	1083	98.316	475	0	614	1.01279
225703909	261	GASA01007653.1	1435	98.106	264	2.81e-123	1174	1.01149
127023595	532	GASA01010595.1	1120	98.327	538	0	588	1.01128
312574644	576	GASA01001879.1	1094	98.454	582	0	518	1.01042
91622510	579	GASA01013544.1	1343	97.607	585	0	764	1.01036
310269000	618	GASA01010705.1	1192	98.718	624	0	574	1.00971
40324870	421	GASA01007656.1	1575	98.824	425	0	1154	1.0095
138758362	604	GASA01007880.1	2168	99.015	609	0	1564	1.00828
25128317	244	GASA01014822.1	1348	98.374	246	8.6e-117	1104	1.0082
358780906	712	GASA01008023.1	1252	96.653	717	0	540	1.00702
22900434	436	GASA01000679.1	1093	97.95	439	0	657	1.00688
50744072	896	GASA01011212.1	1558	99.002	902	0	662	1.0067
144883532	465	GASA01015151.1	1206	98.718	468	0	741	1.00645
39480008	795	GASA01003894.1	1887	98.875	800	0	1092	1.00629
270531564	483	GASA01014469.1	1166	98.765	486	0	683	1.00621
316811665	504	GASA01015049.1	1170	98.619	507	0	666	1.00595
268953216	505	GASA01015537.1	1594	99.016	508	0	1089	1.00594
48492467	507	GASA01008406.1	1308	99.216	510	0	801	1.00592
286810661	534	GASA01010870.1	1082	98.883	537	0	548	1.00562
173501166	541	GASA01013516.1	1026	98.529	544	0	485	1.00555
21458904	1915	GASA01003719.1	2338	98.649	1925	0	423	1.00522
289656285	388	GASA01005338.1	1258	98.205	390	0	870	1.00515
95074278	616	GASA01006013.1	1084	99.354	619	0	468	1.00487
200861822	209	GASA01007705.1	1367	99.524	210	3.97e-102	1158	1.00478
70397290	420	GASA01007127.1	1205	99.289	422	0	785	1.00476
48483294	435	GASA01014301.1	2695	99.085	437	0	2260	1.0046
43373145	663	GASA01006647.1	1300	98.498	666	0	637	1.00452
348319165	442	GASA01001824.1	1100	98.649	444	0	658	1.00452
155787707	673	GASA01006332.1	1100	99.112	676	0	427	1.00446
201705374	909	GASA01010166.1	1525	99.014	913	0	616	1.0044
29664537	700	GASA01012695.1	1854	98.862	703	0	1154	1.00429	Vf_Mt3g087760_001
19613449	469	GASA01009789.1	1438	99.363	471	0	969	1.00426
96573718	471	GASA01007098.1	1237	98.52	473	0	766	1.00425
134216278	476	GASA01010445.1	1292	99.163	478	0	816	1.0042
12853612	478	GASA01003247.1	1001	99.167	480	0	523	1.00418
79307017	480	GASA01006843.1	1601	99.378	482	0	1121	1.00417
78221997	482	GASA01006115.1	2668	98.554	484	0	2186	1.00415
39295236	495	GASA01009712.1	1191	98.994	497	0	696	1.00404
248451552	498	GASA01011847.1	2160	99.2	500	0	1662	1.00402
278429518	763	GASA01013768.1	1149	99.478	766	0	386	1.00393
129031405	268	GASA01012576.1	1172	99.257	269	3.87e-133	904	1.00373
215031953	545	GASA01003553.1	2061	98.903	547	0	1516	1.00367
190300244	826	GASA01008127.1	1181	99.638	829	0	355	1.00363
242684238	857	GASA01006199.1	2714	99.302	860	0	1857	1.0035
125415425	582	GASA01005244.1	1519	98.63	584	0	937	1.00344
294302912	590	GASA01012515.1	1378	98.649	592	0	788	1.00339
126718607	296	GASA01015505.1	1046	99.663	297	1.78e-149	750	1.00338
169438095	600	GASA01001694.1	1103	99.668	602	0	503	1.00333
334457269	624	GASA01006571.1	1426	99.361	626	0	802	1.00321
91763104	312	GASA01004972.1	1359	98.083	313	1.57e-151	1047	1.00321
168099283	344	GASA01003191.1	1054	98.261	345	5.14e-169	710	1.00291
268535160	694	GASA01011635.1	1069	98.563	696	0	375	1.00288
288882428	715	GASA01006851.1	1041	99.582	717	0	326	1.0028
222971860	359	GASA01011370.1	2252	99.722	360	0	1893	1.00279
308040785	361	GASA01010747.1	1059	99.724	362	0	698	1.00277
117706772	362	GASA01015318.1	1847	98.347	363	1.87e-177	1485	1.00276
47513922	366	GASA01014618.1	1061	98.91	367	0	695	1.00273
311731455	766	GASA01015197.1	1471	99.219	768	0	705	1.00261
6271679	769	GASA01003357.1	1099	98.444	771	0	330	1.0026
111185616	780	GASA01003194.1	1188	99.105	782	0	408	1.00256
90223326	792	GASA01008779.1	2367	99.37	794	0	1575	1.00253
78090350	796	GASA01007196.1	1354	99.624	798	0	558	1.00251
291999147	799	GASA01005462.1	2644	98.127	801	0	1845	1.0025
215233264	423	GASA01009488.1	1003	99.292	424	0	580	1.00236
183752803	850	GASA01004031.1	1733	99.648	852	0	883	1.00235	Vf_Mt4g114900_001
6640406	864	GASA01004703.1	1282	99.307	866	0	418	1.00231
277123563	886	GASA01000081.1	1382	98.311	888	0	496	1.00226	Vf_Mt7g104430_001
108604805	447	GASA01006270.1	2019	99.107	448	0	1572	1.00224
21432054	450	GASA01011440.1	1080	99.335	451	0	630	1.00222
311673964	453	GASA01005818.1	1009	99.119	454	0	556	1.00221
209424878	455	GASA01015117.1	1468	99.342	456	0	1013	1.0022
52019096	457	GASA01012162.1	1569	99.563	458	0	1112	1.00219
13001616	458	GASA01014991.1	1245	99.129	459	0	787	1.00218
115529424	460	GASA01015311.1	1191	99.783	461	0	731	1.00217
287373281	461	GASA01014966.1	1469	97.619	462	0	1008	1.00217
229670527	463	GASA01009481.1	1974	98.491	464	0	1511	1.00216
308620989	934	GASA01008808.1	3262	99.573	936	0	2328	1.00214
143527818	937	GASA01007932.1	3316	99.681	939	0	2379	1.00213
242102287	474	GASA01015179.1	1252	97.263	475	0	778	1.00211
187608679	482	GASA01002962.1	1345	99.172	483	0	863	1.00207
324666489	485	GASA01009297.1	1016	99.588	486	0	531	1.00206
228077696	488	GASA01005261.1	1348	98.978	489	0	860	1.00205
10493380	491	GASA01004817.1	1382	98.984	492	0	891	1.00204
163556999	493	GASA01006339.1	1523	98.785	494	0	1030	1.00203
358914060	991	GASA01004853.1	1665	99.496	993	0	674	1.00202
171685305	499	GASA01013156.1	2168	99	500	0	1669	1.002
198911471	500	GASA01005500.1	1165	99.8	501	0	665	1.002	Vf_Mt5g043020_001
235977286	503	GASA01015646.1	1001	99.802	504	0	498	1.00199
173618936	504	GASA01015550.1	2203	99.604	505	0	1699	1.00198
255797593	508	GASA01009062.1	1091	99.607	509	0	583	1.00197
95725340	508	GASA01001261.1	1248	99.804	509	0	740	1.00197
45727971	511	GASA01011353.1	1102	99.805	512	0	591	1.00196
267027078	512	GASA01014880.1	1243	97.856	513	0	731	1.00195
239122029	526	GASA01012397.1	2781	99.241	527	0	2255	1.0019
203379819	527	GASA01003197.1	1354	98.674	528	0	827	1.0019
153444389	538	GASA01003786.1	1132	99.443	539	0	594	1.00186
211696386	546	GASA01002259.1	1185	99.452	547	0	639	1.00183
77033184	547	GASA01001407.1	2029	99.818	548	0	1482	1.00183
299321869	550	GASA01013378.1	1169	99.456	551	0	619	1.00182
307641236	554	GASA01005854.1	1034	99.459	555	0	480	1.00181
12488972	560	GASA01003285.1	1058	98.752	561	0	498	1.00179
293159583	563	GASA01011051.1	1727	99.823	564	0	1164	1.00178
343779201	567	GASA01002758.1	1474	98.592	568	0	907	1.00176
94669070	569	GASA01008817.1	2503	99.474	570	0	1934	1.00176	Vf_Mt6g032890_001
34166206	571	GASA01005631.1	1697	99.65	572	0	1126	1.00175
251582697	573	GASA01004016.1	1771	98.955	574	0	1198	1.00175
309994441	576	GASA01014688.1	2140	99.307	577	0	1564	1.00174
348430146	1168	GASA01004509.1	1909	99.402	1170	0	741	1.00171	Vf_Mt5g044980_001
192790859	584	GASA01012821.1	1316	99.829	585	0	732	1.00171
338626255	592	GASA01010405.1	1637	98.988	593	0	1045	1.00169
100680924	1194	GASA01005217.1	1717	99.666	1196	0	523	1.00168
323474728	617	GASA01013383.1	2383	99.191	618	0	1766	1.00162
76712394	625	GASA01007171.1	1217	99.681	626	0	592	1.0016
292293110	1254	GASA01009036.1	1856	99.602	1256	0	602	1.00159
27847482	627	GASA01013954.1	1186	99.682	628	0	559	1.00159
331117712	648	GASA01014511.1	2006	99.384	649	0	1358	1.00154
347468326	654	GASA01001498.1	2026	99.847	655	0	1372	1.00153
36018366	664	GASA01005921.1	1343	98.947	665	0	679	1.00151
255522389	677	GASA01008487.1	1823	99.853	678	0	1146	1.00148
50603772	678	GASA01005331.1	3023	99.411	679	0	2345	1.00147
190831359	679	GASA01005903.1	1509	99.265	680	0	830	1.00147
198797586	680	GASA01010192.1	1441	98.972	681	0	761	1.00147
48280895	686	GASA01013653.1	1667	98.253	687	0	981	1.00146
47940202	710	GASA01008158.1	1000	99.719	711	0	290	1.00141
341023591	711	GASA01012916.1	1207	99.438	712	0	496	1.00141
205301364	740	GASA01003921.1	1620	99.055	741	0	880	1.00135	Vf_Mt2g020160_001
149262746	744	GASA01010788.1	1236	99.597	745	0	492	1.00134
284785447	750	GASA01011643.1	1156	99.467	751	0	406	1.00133
128536705	756	GASA01012540.1	1264	99.604	757	0	508	1.00132
297476203	757	GASA01013834.1	1536	99.604	758	0	779	1.00132
284061038	761	GASA01012186.1	2656	99.213	762	0	1895	1.00131
267691912	764	GASA01012361.1	1467	98.954	765	0	703	1.00131
328079412	772	GASA01001205.1	1318	96.766	773	0	546	1.0013
342615783	792	GASA01008433.1	1262	99.117	793	0	470	1.00126
32657021	792	GASA01010089.1	2075	98.361	793	0	1283	1.00126
354156880	793	GASA01002308.1	1559	99.874	794	0	766	1.00126
177871724	835	GASA01007114.1	1118	99.641	836	0	283	1.0012
90087398	854	GASA01000022.1	1204	99.532	855	0	350	1.00117
14534047	871	GASA01001810.1	1257	99.885	872	0	386	1.00115	Vf_Mt7g116600_001
77692119	915	GASA01011542.1	1307	99.454	916	0	392	1.00109
118213381	926	GASA01009986.1	1195	98.706	927	0	269	1.00108
172955077	942	GASA01007234.1	1066	99.682	943	0	124	1.00106
287663795	943	GASA01006325.1	1643	99.682	944	0	700	1.00106
40951085	951	GASA01012793.1	1485	99.37	952	0	534	1.00105
342926259	967	GASA01012126.1	2144	99.69	968	0	1177	1.00103
4852687	986	GASA01001678.1	1383	99.595	987	0	397	1.00101
246774336	986	GASA01012099.1	1560	99.493	987	0	574	1.00101
55324691	1081	GASA01008784.1	1365	99.815	1082	0	284	1.00093
347247291	1332	GASA01000134.1	1740	99.325	1333	0	408	1.00075
173026952	1360	GASA01005812.1	1889	99.486	1361	0	529	1.00074
27031934	1034	GASA01012617.1	1089	99.323	1034	0	55	1	Vf_Mt5g011520_001
57609263	1164	GASA01000635.1	1442	99.828	1164	0	278	1
303671935	815	GASA01012546.1	1019	99.755	815	0	204	1
122928242	1301	GASA01000693.1	1653	97.156	1301	0	352	1
175034369	870	GASA01007644.1	1110	98.621	870	0	240	1
296098013	1005	GASA01001065.1	1298	99.403	1005	0	293	1
309478555	2026	GASA01002002.1	2634	99.901	2026	0	608	1
261580325	1327	GASA01000976.1	1755	99.246	1327	0	428	1
150265094	975	GASA01003732.1	1294	99.795	975	0	319	1
121982331	1319	GASA01012614.1	1768	99.393	1319	0	449	1
338766816	958	GASA01010313.1	1287	99.687	958	0	329	1	Vf_Mt5g075180_001
280043127	837	GASA01007958.1	1130	99.761	837	0	293	1
116880714	1208	GASA01006840.1	1638	99.172	1208	0	430	1
329075124	980	GASA01002469.1	1368	99.49	980	0	388	1	Vf_Mt7g079680_001
276153230	775	GASA01006673.1	1113	99.871	775	0	338	1
320604220	846	GASA01000592.1	1226	99.764	846	0	380	1
241868150	913	GASA01005402.1	1331	99.89	913	0	418	1
192381387	976	GASA01008984.1	1428	99.898	976	0	452	1
87825571	655	GASA01007477.1	1007	99.389	655	0	352	1
69472471	708	GASA01008134.1	1110	99.718	708	0	402	1
173514872	674	GASA01001471.1	1057	98.813	674	0	383	1
12426388	647	GASA01005489.1	1021	99.073	647	0	374	1
30326185	760	GASA01006192.1	1203	99.605	760	0	443	1
279026823	966	GASA01006247.1	1531	99.586	966	0	565	1
212328932	826	GASA01002764.1	1319	99.274	826	0	493	1
202418427	1015	GASA01003785.1	1624	98.916	1015	0	609	1
192503687	815	GASA01005085.1	1307	99.509	815	0	492	1
132130572	681	GASA01003740.1	1093	99.853	681	0	412	1
320864574	1114	GASA01003579.1	1790	99.91	1114	0	676	1
14953740	1088	GASA01006693.1	1765	99.265	1088	0	677	1
226746153	684	GASA01003525.1	1110	99.269	684	0	426	1
266733510	630	GASA01012941.1	1023	100	630	0	393	1
125374252	701	GASA01002730.1	1143	99.857	701	0	442	1
23499534	808	GASA01007819.1	1325	99.876	808	0	517	1
337721908	692	GASA01002341.1	1147	99.855	692	0	455	1
116108905	597	GASA01007367.1	1002	99.33	597	0	405	1
77975359	701	GASA01010929.1	1184	99.429	701	0	483	1
17142286	621	GASA01007838.1	1056	99.195	621	0	435	1
281020327	588	GASA01014591.1	1004	100	588	0	416	1
23205859	633	GASA01007795.1	1087	99.21	633	0	454	1
43347796	696	GASA01011752.1	1203	99.282	696	0	507	1
127970916	774	GASA01004588.1	1343	99.096	774	0	569	1
183499236	650	GASA01015003.1	1132	99.846	650	0	482	1
320091035	715	GASA01012851.1	1256	99.441	715	0	541	1
345640047	900	GASA01000452.1	1608	99.222	900	0	708	1
42789153	680	GASA01011482.1	1219	99.706	680	0	539	1
229185941	834	GASA01004460.1	1498	99.64	834	0	664	1
90638424	592	GASA01003674.1	1072	99.831	592	0	480	1
250639192	653	GASA01003591.1	1185	99.387	653	0	532	1
91604166	598	GASA01009012.1	1093	99.498	598	0	495	1
90891154	624	GASA01005674.1	1145	99.359	624	0	521	1
269898370	621	GASA01001262.1	1140	99.839	621	0	519	1
218423005	583	GASA01008359.1	1085	99.314	583	0	502	1
97890116	697	GASA01000525.1	1315	99.857	697	0	618	1
132303543	563	GASA01004766.1	1065	99.467	563	0	502	1
53669810	536	GASA01004677.1	1014	99.44	536	0	478	1
49921951	774	GASA01001348.1	1473	99.871	774	0	699	1
283368647	701	GASA01002889.1	1347	99.144	701	0	646	1
259069920	557	GASA01010037.1	1073	99.82	557	0	516	1
47749810	547	GASA01008225.1	1056	99.817	547	0	509	1
184383077	706	GASA01008221.1	1371	100	706	0	665	1
116695650	636	GASA01002107.1	1244	99.843	636	0	608	1	Vf_Mt5g066100_001
20236200	1222	GASA01012671.1	2442	99.755	1222	0	1220	1
143021123	576	GASA01007811.1	1169	98.611	576	0	593	1
232532027	916	GASA01005318.1	1865	99.782	916	0	949	1
309770754	569	GASA01013926.1	1159	99.297	569	0	590	1
305420099	591	GASA01014898.1	1219	100	591	0	628	1
97304595	660	GASA01001644.1	1370	99.697	660	0	710	1
252371735	792	GASA01012481.1	1649	98.737	792	0	857	1
68571994	475	GASA01006992.1	1004	99.789	475	0	529	1
113747692	607	GASA01014668.1	1306	100	607	0	699	1
91506426	511	GASA01010649.1	1102	99.804	511	0	591	1
169617759	647	GASA01010139.1	1398	98.764	647	0	751	1
124580705	467	GASA01013087.1	1012	99.572	467	0	545	1
327436051	545	GASA01012261.1	1193	99.817	545	0	648	1
261526445	758	GASA01010226.1	1660	99.868	758	0	902	1
117766952	466	GASA01004173.1	1032	100	466	0	566	1
280884592	503	GASA01008322.1	1115	96.819	503	0	612	1
139891384	644	GASA01009443.1	1429	99.689	644	0	785	1
235239364	538	GASA01007066.1	1200	96.654	538	0	662	1	Vf_Mt3g008540_001
264721027	659	GASA01001989.1	1475	99.393	659	0	816	1
230564244	457	GASA01015488.1	1039	99.562	457	0	582	1
129844876	520	GASA01000458.1	1185	99.808	520	0	665	1
250944316	444	GASA01006562.1	1014	99.775	444	0	570	1
353286433	567	GASA01005114.1	1297	100	567	0	730	1
152146786	497	GASA01009966.1	1137	96.781	497	0	640	1
158367650	708	GASA01002367.1	1622	99.859	708	0	914	1
154385821	597	GASA01010095.1	1375	99.665	597	0	778	1
323211722	745	GASA01011650.1	1722	99.732	745	0	977	1
359287171	469	GASA01003136.1	1086	100	469	0	617	1
80376999	477	GASA01002608.1	1116	99.161	477	0	639	1
77086367	477	GASA01007556.1	1124	99.79	477	0	647	1
15347970	604	GASA01014142.1	1436	99.669	604	0	832	1
55996452	477	GASA01010806.1	1142	99.371	477	0	665	1
85282222	1123	GASA01012693.1	2697	100	1123	0	1574	1
318653237	687	GASA01008728.1	1652	100	687	0	965	1
160467333	492	GASA01015191.1	1185	99.593	492	0	693	1
12567461	655	GASA01009910.1	1580	100	655	0	925	1
51298275	550	GASA01009436.1	1329	98.727	550	0	779	1
25102319	653	GASA01010245.1	1583	99.541	653	0	930	1
7370573	743	GASA01006289.1	1817	99.731	743	0	1074	1
77980014	560	GASA01000788.1	1375	99.643	560	0	815	1
40032485	627	GASA01004904.1	1541	100	627	0	914	1
240705362	464	GASA01010225.1	1142	100	464	0	678	1
327112442	462	GASA01005130.1	1140	100	462	0	678	1
152816369	525	GASA01009766.1	1320	100	525	0	795	1
174630858	485	GASA01014205.1	1224	98.969	485	0	739	1
321509257	880	GASA01007199.1	2229	99.773	880	0	1349	1
108738451	656	GASA01008563.1	1662	100	656	0	1006	1
43498982	530	GASA01015688.1	1350	99.434	530	0	820	1
201591299	462	GASA01007296.1	1177	99.134	462	0	715	1
218971208	663	GASA01007922.1	1692	98.793	663	0	1029	1
142915143	414	GASA01006756.1	1063	99.517	414	0	649	1
342393789	497	GASA01005295.1	1284	99.396	497	0	787	1
257854429	774	GASA01012460.1	2004	99.871	774	0	1230	1
25553045	637	GASA01013315.1	1661	99.058	637	0	1024	1
245897785	653	GASA01008861.1	1708	99.694	653	0	1055	1
327312697	618	GASA01010684.1	1621	99.676	618	0	1003	1
48871799	631	GASA01005160.1	1658	99.842	631	0	1027	1	Vf_Mt2g029180_001
244301521	530	GASA01006549.1	1405	99.245	530	0	875	1
319754216	500	GASA01005553.1	1326	99.8	500	0	826	1
226086399	705	GASA01007569.1	1878	100	705	0	1173	1
127881626	518	GASA01010073.1	1382	100	518	0	864	1
549862	616	GASA01010606.1	1648	99.513	616	0	1032	1
102640635	445	GASA01009695.1	1198	99.551	445	0	753	1
76873942	453	GASA01009867.1	1220	98.896	453	0	767	1
317753593	761	GASA01006258.1	2051	99.343	761	0	1290	1
207951773	671	GASA01014818.1	1820	99.553	671	0	1149	1
190845435	467	GASA01010147.1	1275	99.572	467	0	808	1
123555609	629	GASA01010473.1	1719	100	629	0	1090	1
120554140	556	GASA01007757.1	1522	99.64	556	0	966	1
63942237	455	GASA01006063.1	1249	99.121	455	0	794	1
167581747	569	GASA01000329.1	1615	99.473	569	0	1046	1
63045291	700	GASA01009563.1	1993	98.571	700	0	1293	1
68599590	485	GASA01001097.1	1394	99.588	485	0	909	1
66813767	451	GASA01009697.1	1310	99.335	451	0	859	1
281620121	511	GASA01006742.1	1492	99.022	511	0	981	1
260471555	440	GASA01011664.1	1291	99.545	440	0	851	1
286856372	485	GASA01005773.1	1428	99.588	485	0	943	1
288417766	527	GASA01008099.1	1554	99.62	527	0	1027	1
155703843	505	GASA01003272.1	1510	99.604	505	0	1005	1
99887297	476	GASA01003652.1	1448	95.588	476	0	972	1
330036114	350	GASA01014183.1	1079	100	350	0	729	1
186988566	339	GASA01015334.1	1058	98.82	339	1.8e-168	719	1
135460895	468	GASA01015095.1	1464	99.786	468	0	996	1
290239184	479	GASA01008970.1	1500	97.912	479	0	1021	1
258918964	393	GASA01015581.1	1234	99.746	393	0	841	1
104586899	342	GASA01014061.1	1087	99.708	342	6.9e-174	745	1
191332584	504	GASA01006369.1	1610	98.81	504	0	1106	1
306811344	462	GASA01004053.1	1479	99.784	462	0	1017	1
123342021	482	GASA01009359.1	1544	99.585	482	0	1062	1
292584843	548	GASA01009001.1	1760	99.635	548	0	1212	1
155421217	709	GASA01003068.1	2292	99.718	709	0	1583	1
44543454	403	GASA01000304.1	1307	100	403	0	904	1
47773007	683	GASA01014394.1	2256	99.268	683	0	1573	1
64480589	456	GASA01006944.1	1511	99.561	456	0	1055	1
64129892	383	GASA01011880.1	1272	99.739	383	0	889	1
360184903	472	GASA01005443.1	1573	100	472	0	1101	1
213372463	310	GASA01016016.1	1043	98.71	310	8.06e-154	733	1
238979645	491	GASA01004896.1	1662	99.185	491	0	1171	1
4155861	586	GASA01008698.1	1990	97.44	586	0	1404	1
239030156	491	GASA01009838.1	1673	99.593	491	0	1182	1
155428283	607	GASA01010124.1	2128	99.671	607	0	1521	1
243309068	591	GASA01006619.1	2074	99.831	591	0	1483	1
255719452	491	GASA01002492.1	1737	99.185	491	0	1246	1
46851526	478	GASA01006177.1	1726	99.791	478	0	1248	1
90769860	270	GASA01006406.1	1016	99.63	270	6.45e-136	746	1
96069838	567	GASA01011673.1	2141	97.354	567	0	1574	1
338926637	663	GASA01006118.1	2547	99.246	663	0	1884	1
130746943	502	GASA01009918.1	1944	99.004	502	0	1442	1
284361299	573	GASA01008258.1	2222	99.825	573	0	1649	1
133613263	564	GASA01009562.1	2228	98.759	564	0	1664	1
240269416	350	GASA01006867.1	1386	97.714	350	1.01e-166	1036	1
267201501	265	GASA01013875.1	1052	100	265	8.14e-135	787	1
210315829	526	GASA01005911.1	2107	99.43	526	0	1581	1
135729212	525	GASA01007861.1	2106	100	525	0	1581	1
245965939	514	GASA01004258.1	2064	99.416	514	0	1550	1
253999302	604	GASA01014210.1	2454	100	604	0	1850	1
229001007	491	GASA01012399.1	2007	97.556	491	0	1516	1
245015573	509	GASA01015567.1	2105	100	509	0	1596	1
224926762	449	GASA01014213.1	1878	99.555	449	0	1429	1
152516219	628	GASA01007630.1	2645	99.522	628	0	2017	1
340006611	273	GASA01011590.1	1150	100	273	4.05e-139	877	1
332095656	551	GASA01004941.1	2368	99.637	551	0	1817	1
241041198	469	GASA01009365.1	2027	98.934	469	0	1558	1
274250350	269	GASA01013679.1	1170	99.628	269	2.6e-135	901	1
239121301	467	GASA01012587.1	2045	99.786	467	0	1578	1
36660804	472	GASA01008761.1	2076	99.364	472	0	1604	1
16560277	330	GASA01011154.1	1471	99.697	330	3.07e-167	1141	1
190160185	233	GASA01011751.1	1042	99.142	233	1.2e-113	809	1
62857806	240	GASA01013809.1	1085	95.833	240	2.11e-104	845	1
216588027	225	GASA01015598.1	1022	100	225	4.1e-113	797	1
67064738	415	GASA01010247.1	1890	99.277	415	0	1475	1
248224125	517	GASA01010804.1	2364	99.42	517	0	1847	1
313619068	266	GASA01001134.1	1223	99.248	266	1.72e-131	957	1
2348179	414	GASA01012756.1	1914	100	414	0	1500	1
156141744	466	GASA01004206.1	2157	99.571	466	0	1691	1
216308268	331	GASA01000966.1	1567	99.094	331	3.98e-166	1236	1
273666189	562	GASA01009714.1	2693	99.644	562	0	2131	1
128649243	461	GASA01008361.1	2210	100	461	0	1749	1
105534379	242	GASA01000779.1	1171	100	242	2.78e-122	929	1
40033493	212	GASA01012242.1	1040	99.528	212	2.02e-104	828	1
344841471	281	GASA01008476.1	1472	99.644	281	1e-141	1191	1
167275313	231	GASA01011118.1	1228	98.268	231	7.34e-111	997	1
132708304	227	GASA01014127.1	1234	99.559	227	1.73e-112	1007	1
334982960	589	GASA01003059.1	3261	98.981	589	0	2672	1
55808584	483	GASA01005859.1	2770	99.379	483	0	2287	1
68821018	485	GASA01006227.1	2789	99.794	485	0	2304	1
299673175	475	GASA01008046.1	2771	99.579	475	0	2296	1
281737622	472	GASA01004501.1	2770	99.576	472	0	2298	1
141614619	560	GASA01009747.1	3490	99.643	560	0	2930	1
148175787	305	GASA01010294.1	2172	99.672	305	1.39e-154	1867	1
213303589	211	GASA01011458.1	1523	100	211	2.45e-105	1312	1
76610516	290	GASA01012247.1	2114	99.31	290	2.3e-145	1824	1
44195454	201	GASA01013208.1	1491	100	201	6.43e-100	1290	1
86331695	448	GASA01007229.1	3443	100	448	0	2995	1
838037	208	GASA01015575.1	2266	99.038	208	8.07e-101	2058	1
153997687	1548	GASA01006734.1	1976	99.289	1547	0	428	0.999354	Vf_Mt3g091460_001
131117204	1283	GASA01013608.1	1649	99.922	1282	0	366	0.999221
200557544	1278	GASA01005063.1	3274	99.843	1277	0	1996	0.999218
80362336	1159	GASA01004782.1	1428	99.655	1158	0	269	0.999137	Vf_Mt3g098730_001
224645121	898	GASA01006221.1	1894	99.889	897	0	996	0.998886
221788079	773	GASA01001046.1	1189	99.093	772	0	416	0.998706
66515612	720	GASA01010011.1	1129	99.444	719	0	409	0.998611
316083229	692	GASA01013604.1	1758	99.566	691	0	1066	0.998555
81259711	655	GASA01015320.1	2178	99.235	654	0	1523	0.998473
76484563	642	GASA01002368.1	1063	99.844	641	0	421	0.998442
271803855	1269	GASA01014438.1	2242	99.29	1267	0	973	0.998424
248974663	539	GASA01008530.1	1594	99.628	538	0	1055	0.998145
175304328	504	GASA01013189.1	1156	100	503	0	652	0.998016
277355679	492	GASA01010734.1	1131	97.963	491	0	639	0.997967
73275170	475	GASA01007120.1	1711	98.312	474	0	1236	0.997895
146922141	1194	GASA01001352.1	2058	99.328	1191	0	864	0.997487
237876443	794	GASA01002079.1	1583	99.747	792	0	789	0.997481
111329851	779	GASA01010737.1	1596	99.743	777	0	817	0.997433
155182329	766	GASA01008520.1	2051	99.607	764	0	1285	0.997389
190587247	678	GASA01011925.1	1122	99.556	676	0	444	0.99705
336276969	669	GASA01001456.1	1140	99.85	667	0	471	0.99701
60715383	664	GASA01005151.1	1354	99.698	662	0	690	0.996988
25211596	562	GASA01015506.1	1477	98.929	560	0	915	0.996441
138036848	539	GASA01009099.1	1034	98.883	537	0	495	0.996289
136622013	760	GASA01002638.1	1255	98.547	757	0	495	0.996053
339479962	693	GASA01006500.1	1613	100	690	0	920	0.995671
215663197	462	GASA01010160.1	1466	98.913	460	0	1004	0.995671
350065210	448	GASA01004654.1	1356	99.552	446	0	908	0.995536
208094644	1041	GASA01000145.1	2455	99.227	1035	0	1414	0.994236
43047964	319	GASA01015807.1	2234	99.369	317	5.35e-160	1915	0.99373
50917675	635	GASA01007740.1	1122	99.842	631	0	487	0.993701
216378602	465	GASA01004964.1	1561	98.918	462	0	1096	0.993548
53509783	610	GASA01009574.1	1379	98.68	606	0	769	0.993443
107238825	302	GASA01012639.1	1458	99	300	3.04e-148	1156	0.993377
142086394	438	GASA01011424.1	1193	100	435	0	755	0.993151	Vf_Mt7g076290_001
119217087	864	GASA01007047.1	1734	100	858	0	870	0.993056
151533429	430	GASA01014729.1	1491	100	427	0	1061	0.993023
89183701	662	GASA01001273.1	1154	99.239	657	0	492	0.992447
285099288	891	GASA01002118.1	1085	98.982	884	0	194	0.992144	Vf_Mt3g111210_001
114807676	473	GASA01007359.1	1041	100	469	0	568	0.991543
278839833	1326	GASA01012238.1	1550	98.021	1314	0	224	0.99095
184666079	960	GASA01009623.1	2163	99.685	951	0	1203	0.990625
42852935	413	GASA01010859.1	1413	99.022	409	0	1000	0.990315
104672046	596	GASA01004139.1	2154	99.831	590	0	1558	0.989933
46554049	611	GASA01004290.1	1156	100	604	0	545	0.988543
293178231	488	GASA01006942.1	1168	99.378	482	0	680	0.987705
158476542	826	GASA01014655.1	1128	99.632	815	0	302	0.986683
305687562	1126	GASA01008612.1	1432	98.83	1111	0	306	0.986679	Vf_Mt2g098890_001
7833086	1295	GASA01002862.1	1365	99.295	1277	0	70	0.9861
189251287	654	GASA01005933.1	1085	99.845	644	0	431	0.984709
109596579	546	GASA01005574.1	1837	100	537	0	1291	0.983516
195813802	845	GASA01006553.1	1782	100	831	0	937	0.983432	Vf_Mt7g013160_001
63996574	473	GASA01010369.1	1213	98.707	464	0	740	0.980973
306224216	1716	GASA01010421.1	1873	99.584	1683	0	157	0.980769
207024265	564	GASA01009307.1	1111	99.277	553	0	547	0.980496
253490876	646	GASA01006052.1	1370	98.894	633	0	724	0.979876
166500003	634	GASA01005661.1	1112	99.356	621	0	478	0.979495
292017687	376	GASA01013890.1	1010	100	368	0	634	0.978723
296390542	516	GASA01010493.1	1019	98.614	505	0	503	0.978682
264477488	1124	GASA01000449.1	1187	99.727	1099	0	63	0.977758
286311598	850	GASA01006169.1	2208	99.639	831	0	1358	0.977647
234061801	887	GASA01004416.1	1159	99.423	867	0	272	0.977452
306611563	1325	GASA01007188.1	2633	99.691	1293	0	1308	0.975849
209713158	908	GASA01005166.1	1023	97.169	883	0	115	0.972467
67603436	672	GASA01004864.1	1012	99.387	653	0	340	0.971726
219025043	604	GASA01007616.1	1162	99.829	586	0	558	0.970199
237432190	457	GASA01014497.1	1018	99.549	443	0	561	0.969365
214604595	536	GASA01005725.1	1650	99.037	519	0	1114	0.968284
315787585	553	GASA01003630.1	1428	99.626	535	0	875	0.96745
356597833	448	GASA01010902.1	1113	97.921	433	0	665	0.966518
60408547	873	GASA01004720.1	1418	99.17	843	0	545	0.965636	Vf_Mt7g104720_001
132731585	547	GASA01003810.1	1193	99.053	528	0	646	0.965265
332637949	643	GASA01005159.1	1464	99.516	620	0	821	0.96423
108882138	536	GASA01004011.1	1473	100	516	0	937	0.962687
82675161	710	GASA01005962.1	1044	99.268	683	0	334	0.961972
38579173	1488	GASA01014041.1	1763	99.371	1431	0	275	0.961694
357695396	546	GASA01013515.1	1446	99.619	525	0	900	0.961538
144421678	486	GASA01008688.1	1011	99.786	467	0	525	0.960905
180627557	688	GASA01004683.1	1304	99.697	661	0	616	0.960756
311666735	699	GASA01004439.1	1250	99.403	670	0	551	0.958512
299572784	962	GASA01007745.1	1232	98.482	922	0	270	0.95842
47879789	948	GASA01002206.1	1969	99.558	906	0	1021	0.955696
27446053	1827	GASA01002473.1	2004	99.656	1745	0	177	0.955118
114226664	222	GASA01014728.1	1140	99.528	212	2.22e-104	918	0.954955
116128902	753	GASA01006603.1	1011	99.305	719	0	258	0.954847
84403666	500	GASA01006307.1	1120	100	477	0	620	0.954
273098004	883	GASA01001192.1	1424	99.525	842	0	541	0.953567
285264675	595	GASA01000249.1	1892	99.647	567	0	1297	0.952941
26250679	271	GASA01011387.1	1265	98.837	258	1.36e-126	994	0.95203
221815798	560	GASA01002251.1	1578	99.625	533	0	1018	0.951786
339384653	1348	GASA01004103.1	1513	99.61	1282	0	165	0.951039
253475226	1737	GASA01009978.1	2380	99.455	1651	0	643	0.950489	Vf_Mt1g105040_001
38682659	1168	GASA01000486.1	1544	99.099	1110	0	376	0.950342	Vf_Mt7g090150_001
