# Supplementary material for: Enhancing faba bean (Vicia faba L.) genome resources
Source: J Exp Bot. 2017 Apr 17;68(8):1941–53. doi: 10.1093/jxb/erx117 (PMC5429004; doi:10.1093/jxb/erx117)
Supplement: supplementary_Table_S3 [file erx117_suppl_supplementary_Table_S3.xlsx]

## Sheet: MitoPairs
nad2	Medicago_truncatula	Lotus_japonicus	0	0	0	0	0	0	0	0	0	0	0	0	0	0	0	0	0	0	0	0	0	0	0	0	0	0	0	0	0	0	0	0	0	0	0	0	0	0	0	0	0	0	0	0	0	0	0
nad2	Medicago_truncatula	Glycine_max	0	0	0	0	0	0	0	0	0	0	0	0	0	0	0	0	0	0	0	0	0	0	0	0	0	0	0	0	0	0	0	0	0	0	0	0	0	0	0	0	0	0	0	0	0	0	0
nad2	Medicago_truncatula	Vigna_angularis	0	0	0	0	0	0	0	0	0	0	0	0	0	0	0	0	0	0	0	0	0	0	0	0	0	0	0	0	0	0	0	0	0	0	0	0	0	0	0	0	0	0	0	0	0	0	0
nad2	Medicago_truncatula	Vigna_radiata	10	10	10	10	10	10	10	10	10	10	10	10	10	10	10	10	10	10	10	10	10	10	10	10	10	10	10	10	10	10	10	10	10	10	10	10	10	10	10	9	8	9	10	10	10	10	10
nad2	Medicago_truncatula	Vicia_faba	0	0	0	0	0	0	0	0	0	0	0	0	0	0	0	0	0	0	0	0	0	0	0	0	0	0	0	0	0	0	0	0	0	0	0	0	0	0	0	0	0	0	0	0	0	0	0
nad2	Lotus_japonicus	Glycine_max	10	10	10	10	10	10	10	10	10	10	10	10	10	10	10	10	10	10	10	10	10	10	10	10	10	10	10	10	10	10	10	10	10	10	10	10	10	10	10	10	10	10	10	10	10	10	10
nad2	Lotus_japonicus	Vigna_angularis	10	10	10	10	10	10	10	10	10	10	10	10	10	10	10	10	10	10	10	10	10	10	10	10	10	10	10	10	10	10	10	10	10	10	10	10	10	10	10	10	10	10	10	10	10	10	10
nad2	Lotus_japonicus	Vigna_radiata	0	0	0	0	0	0	0	0	0	0	0	0	0	0	0	0	0	0	0	0	0	0	0	0	0	0	0	0	0	0	0	0	0	0	0	0	0	0	0	0	0	0	0	0	0	0	0
nad2	Lotus_japonicus	Vicia_faba	10	10	10	10	10	10	10	10	10	10	10	10	10	10	10	10	10	10	10	10	10	10	10	10	10	10	10	10	10	10	10	10	10	10	10	10	10	10	10	10	10	10	10	10	10	10	10
nad2	Glycine_max	Vigna_angularis	10	10	10	10	10	10	10	10	10	10	10	10	10	10	10	10	10	10	10	10	10	10	10	10	10	10	10	10	10	10	10	10	10	10	10	10	10	10	10	10	10	10	10	10	10	10	10
nad2	Glycine_max	Vigna_radiata	0	0	0	0	0	0	0	0	0	0	0	0	0	0	0	0	0	0	0	0	0	0	0	0	0	0	0	0	0	0	0	0	0	0	0	0	0	0	0	0	0	0	0	0	0	0	0
nad2	Glycine_max	Vicia_faba	10	10	10	10	10	10	10	10	10	10	10	10	10	10	10	10	10	10	10	10	10	10	10	10	10	10	10	10	10	10	10	10	10	10	10	10	10	10	10	10	10	10	10	10	10	10	10
nad2	Vigna_angularis	Vigna_radiata	0	0	0	0	0	0	0	0	0	0	0	0	0	0	0	0	0	0	0	0	0	0	0	0	0	0	0	0	0	0	0	0	0	0	0	0	0	0	0	0	0	0	0	0	0	0	0
nad2	Vigna_angularis	Vicia_faba	10	10	10	10	10	10	10	10	10	10	10	10	10	10	10	10	10	10	10	10	10	10	10	10	10	10	10	10	10	10	10	10	10	10	10	10	10	10	10	10	10	10	10	10	10	10	10
nad2	Vigna_radiata	Vicia_faba	0	0	0	0	0	0	0	0	0	0	0	0	0	0	0	0	0	0	0	0	0	0	0	0	0	0	0	0	0	0	0	0	0	0	0	0	0	0	0	0	0	0	0	0	0	0	0
nad1	Medicago_truncatula	Lotus_japonicus	2	1	2	6	10	5	0	0	0	0	0	2	4	5	6	5	2	0	0	0	0	0	4	7	6	7	8	6	4	2	2	2	4	9	8	6	4	4	8	5	2	4	4	4	2	0	0
nad1	Medicago_truncatula	Glycine_max	10	10	10	10	10	10	10	8	8	10	10	10	10	10	10	10	10	10	10	10	10	10	10	10	10	10	10	10	10	10	10	10	10	10	10	10	10	10	10	10	10	10	10	10	10	10	10
nad1	Medicago_truncatula	Vigna_radiata	10	10	10	10	10	10	10	8	8	10	10	10	10	10	10	10	10	10	10	10	10	10	10	10	10	10	10	10	10	10	10	10	10	10	10	10	10	10	10	9	8	9	10	10	10	10	10
nad1	Medicago_truncatula	Vicia_faba	0	1	2	6	10	5	0	0	0	0	0	2	4	5	6	5	2	0	0	0	0	0	4	7	6	7	8	6	4	2	2	2	4	9	8	6	4	4	8	5	2	4	4	4	2	0	0
nad1	Lotus_japonicus	Glycine_max	2	1	2	6	10	5	0	0	0	0	0	2	4	5	6	5	2	0	0	0	0	0	4	7	6	7	8	6	4	2	2	2	4	9	8	6	4	4	8	5	2	4	4	4	2	0	0
nad1	Lotus_japonicus	Vigna_radiata	2	1	2	6	10	5	0	0	0	0	0	2	4	5	6	5	2	0	0	0	0	0	4	7	6	7	8	6	4	2	2	2	4	9	8	6	4	4	8	6	4	5	4	4	2	0	0
nad1	Lotus_japonicus	Vicia_faba	8	10	10	10	10	10	10	10	10	10	10	10	10	10	10	10	10	10	10	10	10	10	10	10	10	10	10	10	10	10	10	10	10	10	10	10	10	10	10	10	10	10	10	10	10	10	10
nad1	Glycine_max	Vigna_radiata	10	10	10	10	10	10	10	10	10	10	10	10	10	10	10	10	10	10	10	10	10	10	10	10	10	10	10	10	10	10	10	10	10	10	10	10	10	10	10	9	8	9	10	10	10	10	10
nad1	Glycine_max	Vicia_faba	0	1	2	6	10	5	0	0	0	0	0	2	4	5	6	5	2	0	0	0	0	0	4	7	6	7	8	6	4	2	2	2	4	9	8	6	4	4	8	5	2	4	4	4	2	0	0
nad1	Vigna_radiata	Vicia_faba	0	1	2	6	10	5	0	0	0	0	0	2	4	5	6	5	2	0	0	0	0	0	4	7	6	7	8	6	4	2	2	2	4	9	8	6	4	4	8	6	4	5	4	4	2	0	0
nad5	Medicago_truncatula	Lotus_japonicus	10	9	4	5	10	10	10	9	8	9	10	10	10	10	10	10	10	10	10	10	10	10	10	10	10	10	10	10	10	10	10	10	10	10	10	10	10	10	10	10	10	10	10	10	10	10	10
nad5	Medicago_truncatula	Glycine_max	4	7	4	5	6	5	8	7	2	0	2	2	0	0	0	0	0	0	0	0	0	0	0	0	0	0	0	0	0	3	6	4	6	8	4	1	0	0	0	0	0	0	0	0	0	0	0
nad5	Medicago_truncatula	Vigna_radiata	4	7	4	5	6	5	8	7	2	0	2	2	0	0	0	0	0	0	0	0	0	0	0	0	0	0	0	0	0	5	8	4	6	8	4	1	0	0	0	0	0	0	0	0	0	0	0
nad5	Medicago_truncatula	Vicia_faba	4	7	4	5	6	5	8	7	2	0	2	2	0	0	0	0	0	0	0	0	0	0	0	0	0	0	0	0	0	3	6	4	6	8	4	1	0	0	0	0	0	0	0	0	0	0	0
nad5	Lotus_japonicus	Glycine_max	4	6	6	8	6	5	8	8	4	1	2	2	0	0	0	0	0	0	0	0	0	0	0	0	0	0	0	0	0	3	6	4	6	8	4	1	0	0	0	0	0	0	0	0	0	0	0
nad5	Lotus_japonicus	Vigna_radiata	4	6	6	8	6	5	8	8	4	1	2	2	0	0	0	0	0	0	0	0	0	0	0	0	0	0	0	0	0	5	8	4	6	8	4	1	0	0	0	0	0	0	0	0	0	0	0
nad5	Lotus_japonicus	Vicia_faba	4	6	6	8	6	5	8	8	4	1	2	2	0	0	0	0	0	0	0	0	0	0	0	0	0	0	0	0	0	3	6	4	6	8	4	1	0	0	0	0	0	0	0	0	0	0	0
nad5	Glycine_max	Vigna_radiata	10	10	10	10	10	10	10	10	10	10	10	10	10	10	10	10	10	10	10	10	10	10	10	10	10	10	10	10	10	8	8	10	10	10	10	10	10	10	10	10	10	10	10	10	10	10	10
nad5	Glycine_max	Vicia_faba	10	10	10	10	10	10	10	10	10	10	10	10	10	10	10	10	10	10	10	10	10	10	10	10	10	10	10	10	10	6	6	10	10	10	10	10	10	10	10	10	10	10	10	10	10	10	10
nad5	Vigna_radiata	Vicia_faba	10	10	10	10	10	10	10	10	10	10	10	10	10	10	10	10	10	10	10	10	10	10	10	10	10	10	10	10	10	8	8	10	10	10	10	10	10	10	10	10	10	10	10	10	10	10	10
ccmFc	Medicago_truncatula	Lotus_japonicus	10	10	10	10	10	10	10	10	10	10	10	10	10	10	10	10	10	10	10	10	10	10	10	10	10	10	10	10	10	10	10	10	10	10	10	10	10	10	10	10	10	10	10	10	10	10	10
ccmFc	Medicago_truncatula	Glycine_max	10	10	10	10	10	10	10	10	8	8	10	10	10	10	10	10	10	10	10	10	10	10	10	10	10	10	10	10	10	10	10	10	10	10	10	10	10	10	10	10	10	10	10	10	10	10	10
ccmFc	Medicago_truncatula	Vigna_radiata	10	10	10	10	10	10	10	10	10	10	10	10	10	10	10	10	10	10	10	10	10	10	10	10	10	10	10	10	10	10	10	10	10	10	10	10	10	10	10	10	10	9	8	9	10	10	10
ccmFc	Medicago_truncatula	Vicia_faba	10	10	10	10	10	10	10	10	10	10	10	10	10	10	10	10	10	10	10	10	10	10	10	10	10	10	10	10	10	10	10	10	10	10	10	10	10	10	10	10	10	10	10	10	10	10	10
ccmFc	Lotus_japonicus	Glycine_max	10	10	10	10	10	10	10	10	8	8	10	10	10	10	10	10	10	10	10	10	10	10	10	10	10	10	10	10	10	10	10	10	10	10	10	10	10	10	10	10	10	10	10	10	10	10	10
ccmFc	Lotus_japonicus	Vigna_radiata	10	10	10	10	10	10	10	10	10	10	10	10	10	10	10	10	10	10	10	10	10	10	10	10	10	10	10	10	10	10	10	10	10	10	10	10	10	10	10	10	10	9	8	9	10	10	10
ccmFc	Lotus_japonicus	Vicia_faba	10	10	10	10	10	10	10	10	10	10	10	10	10	10	10	10	10	10	10	10	10	10	10	10	10	10	10	10	10	10	10	10	10	10	10	10	10	10	10	10	10	10	10	10	10	10	10
ccmFc	Glycine_max	Vigna_radiata	10	10	10	10	10	10	10	10	8	8	10	10	10	10	10	10	10	10	10	10	10	10	10	10	10	10	10	10	10	10	10	10	10	10	10	10	10	10	10	10	10	9	8	9	10	10	10
ccmFc	Glycine_max	Vicia_faba	10	10	10	10	10	10	10	10	8	8	10	10	10	10	10	10	10	10	10	10	10	10	10	10	10	10	10	10	10	10	10	10	10	10	10	10	10	10	10	10	10	10	10	10	10	10	10
ccmFc	Vigna_radiata	Vicia_faba	10	10	10	10	10	10	10	10	10	10	10	10	10	10	10	10	10	10	10	10	10	10	10	10	10	10	10	10	10	10	10	10	10	10	10	10	10	10	10	10	10	9	8	9	10	10	10
nad7	Medicago_truncatula	Lotus_japonicus	10	10	10	10	10	10	10	10	10	10	10	10	10	10	10	10	10	10	10	10	10	10	10	10	10	10	10	10	10	10	10	10	10	10	10	10	10	10	10	10	10	10	10	10	10	10	10
nad7	Medicago_truncatula	Glycine_max	10	10	10	10	10	10	10	10	10	10	10	10	10	10	10	10	10	10	10	10	10	10	10	10	10	10	10	10	10	10	10	10	10	10	10	10	10	10	10	10	10	10	10	10	10	10	10
nad7	Medicago_truncatula	Vigna_angularis	10	10	10	10	10	10	10	10	10	10	10	10	10	10	10	10	10	10	10	10	10	10	10	10	10	10	10	10	10	10	10	10	10	10	10	10	10	10	10	10	10	10	10	10	10	10	10
nad7	Medicago_truncatula	Vigna_radiata	10	10	10	10	10	10	10	10	10	10	10	10	10	10	10	10	10	10	10	10	10	10	10	10	10	10	10	10	10	10	10	10	10	10	10	10	10	10	10	10	10	10	10	10	10	10	10
nad7	Medicago_truncatula	Vicia_faba	0	0	0	0	0	0	0	0	0	0	0	0	0	0	0	0	0	0	0	0	0	0	0	0	0	0	0	0	0	0	0	0	0	0	0	0	0	0	0	0	0	0	0	0	0	0	0
nad7	Lotus_japonicus	Glycine_max	10	10	10	10	10	10	10	10	10	10	10	10	10	10	10	10	10	10	10	10	10	10	10	10	10	10	10	10	10	10	10	10	10	10	10	10	10	10	10	10	10	10	10	10	10	10	10
nad7	Lotus_japonicus	Vigna_angularis	10	10	10	10	10	10	10	10	10	10	10	10	10	10	10	10	10	10	10	10	10	10	10	10	10	10	10	10	10	10	10	10	10	10	10	10	10	10	10	10	10	10	10	10	10	10	10
nad7	Lotus_japonicus	Vigna_radiata	10	10	10	10	10	10	10	10	10	10	10	10	10	10	10	10	10	10	10	10	10	10	10	10	10	10	10	10	10	10	10	10	10	10	10	10	10	10	10	10	10	10	10	10	10	10	10
nad7	Lotus_japonicus	Vicia_faba	0	0	0	0	0	0	0	0	0	0	0	0	0	0	0	0	0	0	0	0	0	0	0	0	0	0	0	0	0	0	0	0	0	0	0	0	0	0	0	0	0	0	0	0	0	0	0
nad7	Glycine_max	Vigna_angularis	10	10	10	10	10	10	10	10	10	10	10	10	10	10	10	10	10	10	10	10	10	10	10	10	10	10	10	10	10	10	10	10	10	10	10	10	10	10	10	10	10	10	10	10	10	10	10
nad7	Glycine_max	Vigna_radiata	10	10	10	10	10	10	10	10	10	10	10	10	10	10	10	10	10	10	10	10	10	10	10	10	10	10	10	10	10	10	10	10	10	10	10	10	10	10	10	10	10	10	10	10	10	10	10
nad7	Glycine_max	Vicia_faba	0	0	0	0	0	0	0	0	0	0	0	0	0	0	0	0	0	0	0	0	0	0	0	0	0	0	0	0	0	0	0	0	0	0	0	0	0	0	0	0	0	0	0	0	0	0	0
nad7	Vigna_angularis	Vigna_radiata	10	10	10	10	10	10	10	10	10	10	10	10	10	10	10	10	10	10	10	10	10	10	10	10	10	10	10	10	10	10	10	10	10	10	10	10	10	10	10	10	10	10	10	10	10	10	10
nad7	Vigna_angularis	Vicia_faba	0	0	0	0	0	0	0	0	0	0	0	0	0	0	0	0	0	0	0	0	0	0	0	0	0	0	0	0	0	0	0	0	0	0	0	0	0	0	0	0	0	0	0	0	0	0	0
nad7	Vigna_radiata	Vicia_faba	0	0	0	0	0	0	0	0	0	0	0	0	0	0	0	0	0	0	0	0	0	0	0	0	0	0	0	0	0	0	0	0	0	0	0	0	0	0	0	0	0	0	0	0	0	0	0
rps3	Medicago_truncatula	Lotus_japonicus	10	10	10	10	10	10	10	10	10	10	10	10	10	10	10	10	10	10	10	10	10	10	10	10	10	10	10	10	10	10	10	10	8	8	10	10	10	10	10	10	10	10	10	10	10	10	10
rps3	Medicago_truncatula	Glycine_max	10	10	10	10	10	10	10	10	10	10	10	10	10	10	10	10	10	10	10	10	10	10	10	10	10	10	10	10	10	10	10	10	10	10	10	10	10	8	8	10	10	10	10	10	10	10	10
rps3	Medicago_truncatula	Vigna_angularis	10	10	10	10	10	10	10	10	10	10	10	10	10	10	10	10	10	10	10	10	10	10	10	10	10	10	10	10	10	10	10	10	10	10	10	10	8	6	8	10	10	10	10	10	10	10	10
rps3	Medicago_truncatula	Vigna_radiata	10	10	10	10	10	10	10	10	10	10	10	10	10	10	10	10	10	10	10	10	10	10	10	10	10	10	10	10	10	10	10	10	10	10	10	10	10	8	8	10	10	10	10	10	10	10	10
rps3	Medicago_truncatula	Vicia_faba	10	10	10	10	10	10	10	10	10	10	10	10	10	10	10	10	10	10	10	10	10	10	10	10	10	10	10	10	10	10	10	10	10	10	10	10	10	10	10	10	10	10	10	10	10	10	10
rps3	Lotus_japonicus	Glycine_max	10	10	10	10	10	10	10	10	10	10	10	10	10	10	10	10	10	10	10	10	10	10	10	10	10	10	10	10	10	10	10	10	8	8	10	10	10	8	8	10	10	10	10	10	10	10	10
rps3	Lotus_japonicus	Vigna_angularis	10	10	10	10	10	10	10	10	10	10	10	10	10	10	10	10	10	10	10	10	10	10	10	10	10	10	10	10	10	10	10	10	8	8	10	10	8	6	8	10	10	10	10	10	10	10	10
rps3	Lotus_japonicus	Vigna_radiata	10	10	10	10	10	10	10	10	10	10	10	10	10	10	10	10	10	10	10	10	10	10	10	10	10	10	10	10	10	10	10	10	8	8	10	10	10	8	8	10	10	10	10	10	10	10	10
rps3	Lotus_japonicus	Vicia_faba	10	10	10	10	10	10	10	10	10	10	10	10	10	10	10	10	10	10	10	10	10	10	10	10	10	10	10	10	10	10	10	10	8	8	10	10	10	10	10	10	10	10	10	10	10	10	10
rps3	Glycine_max	Vigna_angularis	10	10	10	10	10	10	10	10	10	10	10	10	10	10	10	10	10	10	10	10	10	10	10	10	10	10	10	10	10	10	10	10	10	10	10	10	8	8	10	10	10	10	10	10	10	10	10
rps3	Glycine_max	Vigna_radiata	10	10	10	10	10	10	10	10	10	10	10	10	10	10	10	10	10	10	10	10	10	10	10	10	10	10	10	10	10	10	10	10	10	10	10	10	10	10	10	10	10	10	10	10	10	10	10
rps3	Glycine_max	Vicia_faba	10	10	10	10	10	10	10	10	10	10	10	10	10	10	10	10	10	10	10	10	10	10	10	10	10	10	10	10	10	10	10	10	10	10	10	10	10	8	8	10	10	10	10	10	10	10	10
rps3	Vigna_angularis	Vigna_radiata	10	10	10	10	10	10	10	10	10	10	10	10	10	10	10	10	10	10	10	10	10	10	10	10	10	10	10	10	10	10	10	10	10	10	10	10	8	8	10	10	10	10	10	10	10	10	10
rps3	Vigna_angularis	Vicia_faba	10	10	10	10	10	10	10	10	10	10	10	10	10	10	10	10	10	10	10	10	10	10	10	10	10	10	10	10	10	10	10	10	10	10	10	10	8	6	8	10	10	10	10	10	10	10	10
rps3	Vigna_radiata	Vicia_faba	10	10	10	10	10	10	10	10	10	10	10	10	10	10	10	10	10	10	10	10	10	10	10	10	10	10	10	10	10	10	10	10	10	10	10	10	10	8	8	10	10	10	10	10	10	10	10
nad9	Medicago_truncatula	Lotus_japonicus	10	10	10	10	10	10	10	10	10	10	10	10	10	10	10	10	10	10	10	10	10	10	10	10	10	10	10	10	10	10	10	10	10	10	10	10	10	10	10	10	10	10	10	10	10	10	10
nad9	Medicago_truncatula	Glycine_max	10	10	10	10	10	10	10	10	10	10	10	10	10	10	10	10	10	10	10	10	10	10	10	10	10	10	10	10	10	10	10	10	10	10	10	10	10	10	10	10	10	10	10	10	10	10	10
nad9	Medicago_truncatula	Vigna_angularis	10	10	10	10	10	10	10	10	10	10	10	10	10	10	10	10	10	10	10	10	10	10	10	10	10	10	10	10	10	10	10	10	10	10	10	10	10	10	10	10	10	10	10	10	10	10	10
nad9	Medicago_truncatula	Vigna_radiata	10	10	10	10	10	10	10	10	10	10	10	10	10	10	10	10	10	10	10	10	10	10	10	10	10	10	10	10	10	10	10	10	10	10	10	10	10	10	10	10	10	10	10	10	10	10	10
nad9	Medicago_truncatula	Vicia_faba	0	0	0	0	0	0	0	0	0	0	0	0	0	0	0	0	0	0	0	0	0	0	0	0	0	0	0	0	0	0	0	0	0	0	0	0	0	0	0	0	0	0	0	0	0	0	0
nad9	Lotus_japonicus	Glycine_max	10	10	10	10	10	10	10	10	10	10	10	10	10	10	10	10	10	10	10	10	10	10	10	10	10	10	10	10	10	10	10	10	10	10	10	10	10	10	10	10	10	10	10	10	10	10	10
nad9	Lotus_japonicus	Vigna_angularis	10	10	10	10	10	10	10	10	10	10	10	10	10	10	10	10	10	10	10	10	10	10	10	10	10	10	10	10	10	10	10	10	10	10	10	10	10	10	10	10	10	10	10	10	10	10	10
nad9	Lotus_japonicus	Vigna_radiata	10	10	10	10	10	10	10	10	10	10	10	10	10	10	10	10	10	10	10	10	10	10	10	10	10	10	10	10	10	10	10	10	10	10	10	10	10	10	10	10	10	10	10	10	10	10	10
nad9	Lotus_japonicus	Vicia_faba	0	0	0	0	0	0	0	0	0	0	0	0	0	0	0	0	0	0	0	0	0	0	0	0	0	0	0	0	0	0	0	0	0	0	0	0	0	0	0	0	0	0	0	0	0	0	0
nad9	Glycine_max	Vigna_angularis	10	10	10	10	10	10	10	10	10	10	10	10	10	10	10	10	10	10	10	10	10	10	10	10	10	10	10	10	10	10	10	10	10	10	10	10	10	10	10	10	10	10	10	10	10	10	10
nad9	Glycine_max	Vigna_radiata	10	10	10	10	10	10	10	10	10	10	10	10	10	10	10	10	10	10	10	10	10	10	10	10	10	10	10	10	10	10	10	10	10	10	10	10	10	10	10	10	10	10	10	10	10	10	10
nad9	Glycine_max	Vicia_faba	0	0	0	0	0	0	0	0	0	0	0	0	0	0	0	0	0	0	0	0	0	0	0	0	0	0	0	0	0	0	0	0	0	0	0	0	0	0	0	0	0	0	0	0	0	0	0
nad9	Vigna_angularis	Vigna_radiata	10	10	10	10	10	10	10	10	10	10	10	10	10	10	10	10	10	10	10	10	10	10	10	10	10	10	10	10	10	10	10	10	10	10	10	10	10	10	10	10	10	10	10	10	10	10	10
nad9	Vigna_angularis	Vicia_faba	0	0	0	0	0	0	0	0	0	0	0	0	0	0	0	0	0	0	0	0	0	0	0	0	0	0	0	0	0	0	0	0	0	0	0	0	0	0	0	0	0	0	0	0	0	0	0
nad9	Vigna_radiata	Vicia_faba	0	0	0	0	0	0	0	0	0	0	0	0	0	0	0	0	0	0	0	0	0	0	0	0	0	0	0	0	0	0	0	0	0	0	0	0	0	0	0	0	0	0	0	0	0	0	0
atp6	Medicago_truncatula	Lotus_japonicus	10	10	10	10	10	10	10	10	10	10	10	10	10	10	10	10	10	10	10	10	10	10	10	10	10	10	10	10	10	10	10	10	10	10	10	10	10	10	10	10	10	10	10	10	10	10	10
atp6	Medicago_truncatula	Vigna_angularis	10	10	10	10	10	10	10	10	10	10	10	10	10	10	10	10	10	10	10	10	10	10	10	10	10	10	10	10	10	10	10	10	10	10	10	10	10	10	10	10	10	10	10	10	10	10	10
atp6	Medicago_truncatula	Vigna_radiata	10	10	10	10	10	10	10	10	10	10	10	10	10	10	10	10	10	10	10	10	10	10	10	10	10	10	10	10	10	10	10	10	10	10	10	10	10	10	10	10	10	10	10	10	10	10	10
atp6	Medicago_truncatula	Vicia_faba	0	0	0	0	0	0	0	0	0	0	0	0	0	0	0	0	0	0	0	0	0	0	0	0	0	0	0	0	0	0	0	0	0	0	0	0	0	0	0	0	0	0	0	0	0	0	0
atp6	Medicago_truncatula	Glycine_max	10	10	10	10	10	10	10	10	10	10	10	10	10	10	10	10	10	10	10	10	10	10	10	10	10	10	10	10	10	10	10	10	10	10	10	10	10	10	10	10	10	10	10	10	10	10	10
atp6	Medicago_truncatula	Glycine_max	10	10	10	10	10	10	10	10	10	10	10	10	10	10	10	10	10	10	10	10	10	10	10	10	10	10	10	10	10	10	10	10	10	10	10	10	10	10	10	10	10	10	10	10	10	10	10
atp6	Lotus_japonicus	Vigna_angularis	10	10	10	10	10	10	10	10	10	10	10	10	10	10	10	10	10	10	10	10	10	10	10	10	10	10	10	10	10	10	10	10	10	10	10	10	10	10	10	10	10	10	10	10	10	10	10
atp6	Lotus_japonicus	Vigna_radiata	10	10	10	10	10	10	10	10	10	10	10	10	10	10	10	10	10	10	10	10	10	10	10	10	10	10	10	10	10	10	10	10	10	10	10	10	10	10	10	10	10	10	10	10	10	10	10
atp6	Lotus_japonicus	Vicia_faba	0	0	0	0	0	0	0	0	0	0	0	0	0	0	0	0	0	0	0	0	0	0	0	0	0	0	0	0	0	0	0	0	0	0	0	0	0	0	0	0	0	0	0	0	0	0	0
atp6	Lotus_japonicus	Glycine_max	10	10	10	10	10	10	10	10	10	10	10	10	10	10	10	10	10	10	10	10	10	10	10	10	10	10	10	10	10	10	10	10	10	10	10	10	10	10	10	10	10	10	10	10	10	10	10
atp6	Lotus_japonicus	Glycine_max	10	10	10	10	10	10	10	10	10	10	10	10	10	10	10	10	10	10	10	10	10	10	10	10	10	10	10	10	10	10	10	10	10	10	10	10	10	10	10	10	10	10	10	10	10	10	10
atp6	Vigna_angularis	Vigna_radiata	10	10	10	10	10	10	10	10	10	10	10	10	10	10	10	10	10	10	10	10	10	10	10	10	10	10	10	10	10	10	10	10	10	10	10	10	10	10	10	10	10	10	10	10	10	10	10
atp6	Vigna_angularis	Vicia_faba	0	0	0	0	0	0	0	0	0	0	0	0	0	0	0	0	0	0	0	0	0	0	0	0	0	0	0	0	0	0	0	0	0	0	0	0	0	0	0	0	0	0	0	0	0	0	0
atp6	Vigna_angularis	Glycine_max	10	10	10	10	10	10	10	10	10	10	10	10	10	10	10	10	10	10	10	10	10	10	10	10	10	10	10	10	10	10	10	10	10	10	10	10	10	10	10	10	10	10	10	10	10	10	10
atp6	Vigna_angularis	Glycine_max	10	10	10	10	10	10	10	10	10	10	10	10	10	10	10	10	10	10	10	10	10	10	10	10	10	10	10	10	10	10	10	10	10	10	10	10	10	10	10	10	10	10	10	10	10	10	10
atp6	Vigna_radiata	Vicia_faba	0	0	0	0	0	0	0	0	0	0	0	0	0	0	0	0	0	0	0	0	0	0	0	0	0	0	0	0	0	0	0	0	0	0	0	0	0	0	0	0	0	0	0	0	0	0	0
atp6	Vigna_radiata	Glycine_max	10	10	10	10	10	10	10	10	10	10	10	10	10	10	10	10	10	10	10	10	10	10	10	10	10	10	10	10	10	10	10	10	10	10	10	10	10	10	10	10	10	10	10	10	10	10	10
atp6	Vigna_radiata	Glycine_max	10	10	10	10	10	10	10	10	10	10	10	10	10	10	10	10	10	10	10	10	10	10	10	10	10	10	10	10	10	10	10	10	10	10	10	10	10	10	10	10	10	10	10	10	10	10	10
atp6	Vicia_faba	Glycine_max	0	0	0	0	0	0	0	0	0	0	0	0	0	0	0	0	0	0	0	0	0	0	0	0	0	0	0	0	0	0	0	0	0	0	0	0	0	0	0	0	0	0	0	0	0	0	0
atp6	Vicia_faba	Glycine_max	0	0	0	0	0	0	0	0	0	0	0	0	0	0	0	0	0	0	0	0	0	0	0	0	0	0	0	0	0	0	0	0	0	0	0	0	0	0	0	0	0	0	0	0	0	0	0
atp6	Glycine_max	Glycine_max	10	10	10	10	10	10	10	10	10	10	10	10	10	10	10	10	10	10	10	10	10	10	10	10	10	10	10	10	10	10	10	10	10	10	10	10	10	10	10	10	10	10	10	10	10	10	10
rpl16	Medicago_truncatula	Lotus_japonicus	0	0	0	0	0	0	0	0	0	0	0	0	0	0	0	1	6	10	10	10	10	10	10	10	10	10	10	10	10	10	10	10	10	10	10	10	10	10	10	10	10	5	4	9	10	9	8
rpl16	Medicago_truncatula	Glycine_max	10	10	10	10	10	10	10	10	10	10	10	10	10	10	10	10	10	10	10	10	10	10	10	10	10	10	10	10	10	10	10	10	10	10	10	10	10	10	10	10	10	5	4	9	10	9	8
rpl16	Medicago_truncatula	Vigna_angularis	10	10	10	10	10	10	10	10	10	10	10	10	10	10	10	10	10	10	10	10	10	10	10	10	10	10	10	10	10	10	10	10	10	10	10	10	10	10	10	10	10	5	4	9	10	10	6
rpl16	Medicago_truncatula	Vigna_radiata	10	10	10	10	10	10	10	10	10	10	10	10	10	10	10	10	10	10	10	10	10	10	10	10	10	10	10	10	10	10	10	10	10	10	10	10	10	10	10	10	10	5	4	9	10	10	6
rpl16	Medicago_truncatula	Vicia_faba	10	10	10	10	10	10	10	10	10	10	10	10	10	10	10	10	10	10	10	10	10	10	10	10	10	10	10	10	10	10	10	10	10	10	10	10	10	10	10	10	10	5	4	9	10	9	8
rpl16	Lotus_japonicus	Glycine_max	0	0	0	0	0	0	0	0	0	0	0	0	0	0	0	1	6	10	10	10	10	10	10	10	10	10	10	10	10	10	10	10	10	10	10	10	10	10	10	10	10	9	8	9	10	10	10
rpl16	Lotus_japonicus	Vigna_angularis	0	0	0	0	0	0	0	0	0	0	0	0	0	0	0	1	6	10	10	10	10	10	10	10	10	10	10	10	10	10	10	10	10	10	10	10	10	10	10	10	10	9	8	9	10	9	4
rpl16	Lotus_japonicus	Vigna_radiata	0	0	0	0	0	0	0	0	0	0	0	0	0	0	0	1	6	10	10	10	10	10	10	10	10	10	10	10	10	10	10	10	10	10	10	10	10	10	10	10	10	9	8	9	10	9	4
rpl16	Lotus_japonicus	Vicia_faba	0	0	0	0	0	0	0	0	0	0	0	0	0	0	0	1	6	10	10	10	10	10	10	10	10	10	10	10	10	10	10	10	10	10	10	10	10	10	10	10	10	9	8	9	10	10	10
rpl16	Glycine_max	Vigna_angularis	10	10	10	10	10	10	10	10	10	10	10	10	10	10	10	10	10	10	10	10	10	10	10	10	10	10	10	10	10	10	10	10	10	10	10	10	10	10	10	10	10	10	10	10	10	9	4
rpl16	Glycine_max	Vigna_radiata	10	10	10	10	10	10	10	10	10	10	10	10	10	10	10	10	10	10	10	10	10	10	10	10	10	10	10	10	10	10	10	10	10	10	10	10	10	10	10	10	10	10	10	10	10	9	4
rpl16	Glycine_max	Vicia_faba	10	10	10	10	10	10	10	10	10	10	10	10	10	10	10	10	10	10	10	10	10	10	10	10	10	10	10	10	10	10	10	10	10	10	10	10	10	10	10	10	10	10	10	10	10	10	10
rpl16	Vigna_angularis	Vigna_radiata	10	10	10	10	10	10	10	10	10	10	10	10	10	10	10	10	10	10	10	10	10	10	10	10	10	10	10	10	10	10	10	10	10	10	10	10	10	10	10	10	10	10	10	10	10	10	10
rpl16	Vigna_angularis	Vicia_faba	10	10	10	10	10	10	10	10	10	10	10	10	10	10	10	10	10	10	10	10	10	10	10	10	10	10	10	10	10	10	10	10	10	10	10	10	10	10	10	10	10	10	10	10	10	9	4
rpl16	Vigna_radiata	Vicia_faba	10	10	10	10	10	10	10	10	10	10	10	10	10	10	10	10	10	10	10	10	10	10	10	10	10	10	10	10	10	10	10	10	10	10	10	10	10	10	10	10	10	10	10	10	10	9	4
ccmC	Medicago_truncatula	Lotus_japonicus	10	10	8	3	0	5	10	10	10	10	10	8	8	10	10	10	10	10	10	10	10	10	8	8	10	10	10	10	10	10	10	10	10	10	10	10	10	10	10	10	10	10	10	10	10	10	10
ccmC	Medicago_truncatula	Glycine_max	10	10	8	3	0	5	10	10	10	10	10	8	8	10	10	10	10	10	10	10	10	10	8	8	10	10	10	10	10	10	10	10	10	10	10	10	10	10	10	10	10	10	10	10	10	10	10
ccmC	Medicago_truncatula	Vigna_angularis	10	10	8	3	0	5	10	10	10	10	10	8	8	10	10	10	10	10	10	10	10	10	8	8	10	10	10	10	10	10	10	10	10	10	10	10	10	10	10	10	10	10	10	10	8	8	10
ccmC	Medicago_truncatula	Vigna_radiata	10	10	8	3	0	5	10	10	10	10	10	8	8	10	10	10	10	10	10	10	10	10	8	8	10	10	10	10	10	10	10	10	10	10	10	10	10	10	10	10	10	10	10	10	8	8	10
ccmC	Medicago_truncatula	Vicia_faba	10	10	10	10	10	10	10	10	10	10	10	8	8	10	10	10	10	10	10	10	10	10	10	10	10	10	10	10	10	10	10	10	10	10	10	10	10	10	10	10	10	10	10	10	10	10	10
ccmC	Lotus_japonicus	Glycine_max	10	10	10	10	10	10	10	10	10	10	10	10	10	10	10	10	10	10	10	10	10	10	10	10	10	10	10	10	10	10	10	10	10	10	10	10	10	10	10	10	10	10	10	10	10	10	10
ccmC	Lotus_japonicus	Vigna_angularis	10	10	10	10	10	10	10	10	10	10	10	10	10	10	10	10	10	10	10	10	10	10	10	10	10	10	10	10	10	10	10	10	10	10	10	10	10	10	10	10	10	10	10	10	8	8	10
ccmC	Lotus_japonicus	Vigna_radiata	10	10	10	10	10	10	10	10	10	10	10	10	10	10	10	10	10	10	10	10	10	10	10	10	10	10	10	10	10	10	10	10	10	10	10	10	10	10	10	10	10	10	10	10	8	8	10
ccmC	Lotus_japonicus	Vicia_faba	10	10	8	3	0	5	10	10	10	10	10	10	10	10	10	10	10	10	10	10	10	10	8	8	10	10	10	10	10	10	10	10	10	10	10	10	10	10	10	10	10	10	10	10	10	10	10
ccmC	Glycine_max	Vigna_angularis	10	10	10	10	10	10	10	10	10	10	10	10	10	10	10	10	10	10	10	10	10	10	10	10	10	10	10	10	10	10	10	10	10	10	10	10	10	10	10	10	10	10	10	10	8	8	10
ccmC	Glycine_max	Vigna_radiata	10	10	10	10	10	10	10	10	10	10	10	10	10	10	10	10	10	10	10	10	10	10	10	10	10	10	10	10	10	10	10	10	10	10	10	10	10	10	10	10	10	10	10	10	8	8	10
ccmC	Glycine_max	Vicia_faba	10	10	8	3	0	5	10	10	10	10	10	10	10	10	10	10	10	10	10	10	10	10	8	8	10	10	10	10	10	10	10	10	10	10	10	10	10	10	10	10	10	10	10	10	10	10	10
ccmC	Vigna_angularis	Vigna_radiata	10	10	10	10	10	10	10	10	10	10	10	10	10	10	10	10	10	10	10	10	10	10	10	10	10	10	10	10	10	10	10	10	10	10	10	10	10	10	10	10	10	10	10	10	10	10	10
ccmC	Vigna_angularis	Vicia_faba	10	10	8	3	0	5	10	10	10	10	10	10	10	10	10	10	10	10	10	10	10	10	8	8	10	10	10	10	10	10	10	10	10	10	10	10	10	10	10	10	10	10	10	10	8	8	10
ccmC	Vigna_radiata	Vicia_faba	10	10	8	3	0	5	10	10	10	10	10	10	10	10	10	10	10	10	10	10	10	10	8	8	10	10	10	10	10	10	10	10	10	10	10	10	10	10	10	10	10	10	10	10	8	8	10
nad4	Medicago_truncatula	Lotus_japonicus	10	10	10	10	10	10	10	10	10	10	10	10	10	10	10	10	10	10	10	10	10	10	10	10	10	10	10	10	10	10	10	10	10	10	10	10	10	10	10	10	10	10	10	10	10	10	10
nad4	Medicago_truncatula	Glycine_max	10	10	10	10	10	10	10	10	10	10	10	10	10	10	10	10	10	10	10	10	10	10	10	10	10	10	10	10	10	10	10	10	10	10	10	10	10	10	10	10	10	10	10	10	10	10	10
nad4	Medicago_truncatula	Vigna_angularis	10	10	10	10	10	10	10	10	10	10	10	10	10	10	10	10	10	10	10	10	10	10	10	10	10	10	10	10	10	10	8	8	10	10	10	10	10	10	10	10	10	10	10	10	10	10	10
nad4	Medicago_truncatula	Vigna_radiata	10	10	10	10	10	10	10	10	10	10	10	10	10	10	10	10	10	10	10	10	10	10	10	10	10	10	10	10	10	10	8	8	10	10	10	10	10	10	10	10	10	10	10	10	10	10	10
nad4	Medicago_truncatula	Vicia_faba	10	10	10	10	10	10	10	10	10	10	10	10	10	10	10	10	10	10	10	10	10	10	10	10	10	10	10	10	10	10	10	10	10	10	10	10	10	10	10	10	10	10	10	10	10	10	10
nad4	Lotus_japonicus	Glycine_max	10	10	10	10	10	10	10	10	10	10	10	10	10	10	10	10	10	10	10	10	10	10	10	10	10	10	10	10	10	10	10	10	10	10	10	10	10	10	10	10	10	10	10	10	10	10	10
nad4	Lotus_japonicus	Vigna_angularis	10	10	10	10	10	10	10	10	10	10	10	10	10	10	10	10	10	10	10	10	10	10	10	10	10	10	10	10	10	10	8	8	10	10	10	10	10	10	10	10	10	10	10	10	10	10	10
nad4	Lotus_japonicus	Vigna_radiata	10	10	10	10	10	10	10	10	10	10	10	10	10	10	10	10	10	10	10	10	10	10	10	10	10	10	10	10	10	10	8	8	10	10	10	10	10	10	10	10	10	10	10	10	10	10	10
nad4	Lotus_japonicus	Vicia_faba	10	10	10	10	10	10	10	10	10	10	10	10	10	10	10	10	10	10	10	10	10	10	10	10	10	10	10	10	10	10	10	10	10	10	10	10	10	10	10	10	10	10	10	10	10	10	10
nad4	Glycine_max	Vigna_angularis	10	10	10	10	10	10	10	10	10	10	10	10	10	10	10	10	10	10	10	10	10	10	10	10	10	10	10	10	10	10	8	8	10	10	10	10	10	10	10	10	10	10	10	10	10	10	10
nad4	Glycine_max	Vigna_radiata	10	10	10	10	10	10	10	10	10	10	10	10	10	10	10	10	10	10	10	10	10	10	10	10	10	10	10	10	10	10	8	8	10	10	10	10	10	10	10	10	10	10	10	10	10	10	10
nad4	Glycine_max	Vicia_faba	10	10	10	10	10	10	10	10	10	10	10	10	10	10	10	10	10	10	10	10	10	10	10	10	10	10	10	10	10	10	10	10	10	10	10	10	10	10	10	10	10	10	10	10	10	10	10
nad4	Vigna_angularis	Vigna_radiata	10	10	10	10	10	10	10	10	10	10	10	10	10	10	10	10	10	10	10	10	10	10	10	10	10	10	10	10	10	10	10	10	10	10	10	10	10	10	10	10	10	10	10	10	10	10	10
nad4	Vigna_angularis	Vicia_faba	10	10	10	10	10	10	10	10	10	10	10	10	10	10	10	10	10	10	10	10	10	10	10	10	10	10	10	10	10	10	8	8	10	10	10	10	10	10	10	10	10	10	10	10	10	10	10
nad4	Vigna_radiata	Vicia_faba	10	10	10	10	10	10	10	10	10	10	10	10	10	10	10	10	10	10	10	10	10	10	10	10	10	10	10	10	10	10	8	8	10	10	10	10	10	10	10	10	10	10	10	10	10	10	10
rpl5	Medicago_truncatula	Lotus_japonicus	10	10	10	10	10	10	10	10	10	10	10	10	10	10	10	10	10	10	10	10	10	10	10	10	10	10	10	10	10	10	10	10	10	10	10	8	8	10	10	10	10	8	8	10	8	8	10
rpl5	Medicago_truncatula	Vigna_angularis	10	10	10	9	8	9	10	10	10	10	10	10	10	10	10	10	10	10	10	10	10	10	10	10	10	10	10	10	10	10	10	10	10	10	10	8	8	10	10	10	10	8	8	10	8	8	10
rpl5	Medicago_truncatula	Vigna_radiata	10	10	10	9	8	9	10	10	10	10	10	10	10	10	10	10	10	10	10	10	10	10	10	10	10	10	10	10	10	10	10	10	10	10	10	8	8	10	10	10	10	8	8	10	8	8	10
rpl5	Medicago_truncatula	Vicia_faba	10	10	10	10	10	10	10	10	10	10	10	10	10	10	10	10	10	10	10	10	10	10	10	10	10	10	10	10	10	10	10	10	10	10	10	8	8	10	10	10	10	10	10	10	10	10	10
rpl5	Medicago_truncatula	Glycine_max	10	10	10	9	8	9	10	10	10	10	10	10	10	10	10	10	10	10	10	10	10	10	10	10	10	10	10	10	10	10	10	10	10	10	10	8	8	10	10	10	10	8	8	10	8	8	10
rpl5	Lotus_japonicus	Vigna_angularis	10	10	10	9	8	9	10	10	10	10	10	10	10	10	10	10	10	10	10	10	10	10	10	10	10	10	10	10	10	10	10	10	10	10	10	10	10	10	10	10	10	10	10	10	10	10	10
rpl5	Lotus_japonicus	Vigna_radiata	10	10	10	9	8	9	10	10	10	10	10	10	10	10	10	10	10	10	10	10	10	10	10	10	10	10	10	10	10	10	10	10	10	10	10	10	10	10	10	10	10	10	10	10	10	10	10
rpl5	Lotus_japonicus	Vicia_faba	10	10	10	10	10	10	10	10	10	10	10	10	10	10	10	10	10	10	10	10	10	10	10	10	10	10	10	10	10	10	10	10	10	10	10	10	10	10	10	10	10	8	8	10	8	8	10
rpl5	Lotus_japonicus	Glycine_max	10	10	10	9	8	9	10	10	10	10	10	10	10	10	10	10	10	10	10	10	10	10	10	10	10	10	10	10	10	10	10	10	10	10	10	10	10	10	10	10	10	10	10	10	10	10	10
rpl5	Vigna_angularis	Vigna_radiata	10	10	10	10	10	10	10	10	10	10	10	10	10	10	10	10	10	10	10	10	10	10	10	10	10	10	10	10	10	10	10	10	10	10	10	10	10	10	10	10	10	10	10	10	10	10	10
rpl5	Vigna_angularis	Vicia_faba	10	10	10	9	8	9	10	10	10	10	10	10	10	10	10	10	10	10	10	10	10	10	10	10	10	10	10	10	10	10	10	10	10	10	10	10	10	10	10	10	10	8	8	10	8	8	10
rpl5	Vigna_angularis	Glycine_max	10	10	10	10	10	10	10	10	10	10	10	10	10	10	10	10	10	10	10	10	10	10	10	10	10	10	10	10	10	10	10	10	10	10	10	10	10	10	10	10	10	10	10	10	10	10	10
rpl5	Vigna_radiata	Vicia_faba	10	10	10	9	8	9	10	10	10	10	10	10	10	10	10	10	10	10	10	10	10	10	10	10	10	10	10	10	10	10	10	10	10	10	10	10	10	10	10	10	10	8	8	10	8	8	10
rpl5	Vigna_radiata	Glycine_max	10	10	10	10	10	10	10	10	10	10	10	10	10	10	10	10	10	10	10	10	10	10	10	10	10	10	10	10	10	10	10	10	10	10	10	10	10	10	10	10	10	10	10	10	10	10	10
rpl5	Vicia_faba	Glycine_max	10	10	10	9	8	9	10	10	10	10	10	10	10	10	10	10	10	10	10	10	10	10	10	10	10	10	10	10	10	10	10	10	10	10	10	10	10	10	10	10	10	8	8	10	8	8	10
rps14	Medicago_truncatula	Lotus_japonicus	10	10	10	10	10	10	10	10	10	10	10	10	10	10	10	10	10	10	10	10	10	10	10	10	10	10	10	10	10	10	10	10	10	10	10	10	10	10	10	10	10	10	10	10	10	10	10
rps14	Medicago_truncatula	Glycine_max	10	10	6	6	10	10	10	10	10	10	10	10	10	10	10	10	10	10	10	10	10	10	10	10	10	10	10	10	10	10	10	10	10	10	10	10	10	10	10	10	10	10	10	10	10	10	10
rps14	Medicago_truncatula	Vigna_angularis	10	10	10	10	10	10	10	10	10	9	8	9	10	10	10	10	10	10	10	10	10	10	10	10	10	10	10	10	10	10	10	10	10	10	10	10	10	10	10	10	10	10	10	10	10	10	10
rps14	Medicago_truncatula	Vigna_radiata	10	10	10	10	10	10	10	10	10	9	8	9	10	10	10	10	10	10	10	10	10	10	10	10	10	10	10	10	10	10	10	10	10	10	10	10	10	10	10	10	10	10	10	10	10	10	10
rps14	Medicago_truncatula	Vicia_faba	10	10	10	10	10	10	10	10	10	10	10	10	10	10	10	10	10	10	10	8	8	10	10	10	10	10	10	10	10	10	10	10	10	10	10	10	10	10	8	8	10	10	10	10	10	10	10
rps14	Lotus_japonicus	Glycine_max	10	10	6	6	10	10	10	10	10	10	10	10	10	10	10	10	10	10	10	10	10	10	10	10	10	10	10	10	10	10	10	10	10	10	10	10	10	10	10	10	10	10	10	10	10	10	10
rps14	Lotus_japonicus	Vigna_angularis	10	10	10	10	10	10	10	10	10	9	8	9	10	10	10	10	10	10	10	10	10	10	10	10	10	10	10	10	10	10	10	10	10	10	10	10	10	10	10	10	10	10	10	10	10	10	10
rps14	Lotus_japonicus	Vigna_radiata	10	10	10	10	10	10	10	10	10	9	8	9	10	10	10	10	10	10	10	10	10	10	10	10	10	10	10	10	10	10	10	10	10	10	10	10	10	10	10	10	10	10	10	10	10	10	10
rps14	Lotus_japonicus	Vicia_faba	10	10	10	10	10	10	10	10	10	10	10	10	10	10	10	10	10	10	10	8	8	10	10	10	10	10	10	10	10	10	10	10	10	10	10	10	10	10	8	8	10	10	10	10	10	10	10
rps14	Glycine_max	Vigna_angularis	10	10	6	6	10	10	10	10	10	9	8	9	10	10	10	10	10	10	10	10	10	10	10	10	10	10	10	10	10	10	10	10	10	10	10	10	10	10	10	10	10	10	10	10	10	10	10
rps14	Glycine_max	Vigna_radiata	10	10	6	6	10	10	10	10	10	9	8	9	10	10	10	10	10	10	10	10	10	10	10	10	10	10	10	10	10	10	10	10	10	10	10	10	10	10	10	10	10	10	10	10	10	10	10
rps14	Glycine_max	Vicia_faba	10	10	6	6	10	10	10	10	10	10	10	10	10	10	10	10	10	10	10	8	8	10	10	10	10	10	10	10	10	10	10	10	10	10	10	10	10	10	8	8	10	10	10	10	10	10	10
rps14	Vigna_angularis	Vigna_radiata	10	10	10	10	10	10	10	10	10	10	10	10	10	10	10	10	10	10	10	10	10	10	10	10	10	10	10	10	10	10	10	10	10	10	10	10	10	10	10	10	10	10	10	10	10	10	10
rps14	Vigna_angularis	Vicia_faba	10	10	10	10	10	10	10	10	10	9	8	9	10	10	10	10	10	10	10	8	8	10	10	10	10	10	10	10	10	10	10	10	10	10	10	10	10	10	8	8	10	10	10	10	10	10	10
rps14	Vigna_radiata	Vicia_faba	10	10	10	10	10	10	10	10	10	9	8	9	10	10	10	10	10	10	10	8	8	10	10	10	10	10	10	10	10	10	10	10	10	10	10	10	10	10	8	8	10	10	10	10	10	10	10
ccmFn	Medicago_truncatula	Lotus_japonicus	8	6	8	10	10	10	10	10	10	10	10	10	10	10	10	10	10	10	10	10	10	10	10	10	10	10	10	10	10	10	10	10	8	8	10	10	10	10	10	10	10	10	10	10	10	10	10
ccmFn	Medicago_truncatula	Glycine_max	8	6	8	8	8	10	10	10	10	10	10	10	10	10	10	10	10	10	10	10	10	10	10	10	10	10	10	10	10	10	10	10	8	8	10	10	10	10	10	10	10	10	10	10	10	10	10
ccmFn	Medicago_truncatula	Vigna_angularis	8	6	8	8	8	10	10	8	8	10	10	10	10	10	10	10	10	10	10	10	10	10	10	10	10	10	10	10	10	10	10	10	8	8	10	10	10	10	10	10	10	10	10	10	10	10	10
ccmFn	Medicago_truncatula	Vigna_radiata	8	6	8	8	8	10	10	10	10	10	10	10	10	10	10	10	10	10	10	10	10	10	10	10	10	10	10	10	10	10	10	10	8	8	10	10	10	10	10	10	10	10	10	10	10	10	10
ccmFn	Medicago_truncatula	Vicia_faba	10	10	10	10	10	10	10	10	10	10	10	10	10	10	10	10	10	10	10	10	10	10	10	10	10	10	10	10	10	10	10	10	10	10	10	10	10	10	10	10	10	10	10	10	10	10	10
ccmFn	Lotus_japonicus	Glycine_max	10	10	10	8	8	10	10	10	10	10	10	10	10	10	10	10	10	10	10	10	10	10	10	10	10	10	10	10	10	10	10	10	10	10	10	10	10	10	10	10	10	10	10	10	10	10	10
ccmFn	Lotus_japonicus	Vigna_angularis	10	10	10	8	8	10	10	8	8	10	10	10	10	10	10	10	10	10	10	10	10	10	10	10	10	10	10	10	10	10	10	10	10	10	10	10	10	10	10	10	10	10	10	10	10	10	10
ccmFn	Lotus_japonicus	Vigna_radiata	10	10	10	8	8	10	10	10	10	10	10	10	10	10	10	10	10	10	10	10	10	10	10	10	10	10	10	10	10	10	10	10	10	10	10	10	10	10	10	10	10	10	10	10	10	10	10
ccmFn	Lotus_japonicus	Vicia_faba	8	6	8	10	10	10	10	10	10	10	10	10	10	10	10	10	10	10	10	10	10	10	10	10	10	10	10	10	10	10	10	10	8	8	10	10	10	10	10	10	10	10	10	10	10	10	10
ccmFn	Glycine_max	Vigna_angularis	10	10	10	10	10	10	10	8	8	10	10	10	10	10	10	10	10	10	10	10	10	10	10	10	10	10	10	10	10	10	10	10	10	10	10	10	10	10	10	10	10	10	10	10	10	10	10
ccmFn	Glycine_max	Vigna_radiata	10	10	10	10	10	10	10	10	10	10	10	10	10	10	10	10	10	10	10	10	10	10	10	10	10	10	10	10	10	10	10	10	10	10	10	10	10	10	10	10	10	10	10	10	10	10	10
ccmFn	Glycine_max	Vicia_faba	8	6	8	8	8	10	10	10	10	10	10	10	10	10	10	10	10	10	10	10	10	10	10	10	10	10	10	10	10	10	10	10	8	8	10	10	10	10	10	10	10	10	10	10	10	10	10
ccmFn	Vigna_angularis	Vigna_radiata	10	10	10	10	10	10	10	8	8	10	10	10	10	10	10	10	10	10	10	10	10	10	10	10	10	10	10	10	10	10	10	10	10	10	10	10	10	10	10	10	10	10	10	10	10	10	10
ccmFn	Vigna_angularis	Vicia_faba	8	6	8	8	8	10	10	8	8	10	10	10	10	10	10	10	10	10	10	10	10	10	10	10	10	10	10	10	10	10	10	10	8	8	10	10	10	10	10	10	10	10	10	10	10	10	10
ccmFn	Vigna_radiata	Vicia_faba	8	6	8	8	8	10	10	10	10	10	10	10	10	10	10	10	10	10	10	10	10	10	10	10	10	10	10	10	10	10	10	10	8	8	10	10	10	10	10	10	10	10	10	10	10	10	10
atp9	Medicago_truncatula	Lotus_japonicus	10	10	10	10	10	10	8	8	10	10	10	10	10	10	10	10	10	10	10	10	10	10	10	10	10	10	10	10	10	10	10	10	10	10	10	10	10	10	10	10	10	10	10	10	10	10	10
atp9	Medicago_truncatula	Glycine_max	10	10	10	10	10	10	10	10	10	10	10	10	10	10	10	10	10	10	10	10	10	10	10	10	10	10	10	10	10	10	10	10	10	10	10	10	10	10	10	10	10	10	10	10	10	10	10
atp9	Medicago_truncatula	Vigna_angularis	10	10	10	10	10	10	10	10	8	8	10	10	10	10	10	10	10	10	10	10	10	10	10	10	10	10	10	10	10	10	10	10	10	10	10	10	10	10	10	10	10	10	10	10	10	10	10
atp9	Medicago_truncatula	Vicia_faba	10	10	10	10	10	10	10	10	10	10	10	10	10	10	10	10	10	10	10	10	10	10	10	10	10	10	10	10	10	10	10	10	10	10	10	10	10	10	10	10	10	10	10	10	6	1	0
atp9	Medicago_truncatula	Vigna_radiata	10	10	10	10	10	10	10	10	8	8	10	10	10	10	10	10	10	10	10	10	10	10	10	10	10	10	10	10	10	10	10	10	10	10	10	10	10	10	10	10	10	10	10	10	10	10	10
atp9	Medicago_truncatula	Vigna_angularis	10	10	10	10	10	10	10	10	8	8	10	10	10	10	10	10	10	10	10	10	10	10	10	10	10	10	10	10	10	10	10	10	10	10	10	10	10	10	10	10	10	10	10	10	10	10	10
atp9	Medicago_truncatula	Vigna_radiata	10	10	10	10	10	10	10	10	8	8	10	10	10	10	10	10	10	10	10	10	10	10	10	10	10	10	10	10	10	10	10	10	10	10	10	10	10	10	10	10	10	10	10	10	10	10	10
atp9	Lotus_japonicus	Glycine_max	10	10	10	10	10	10	8	8	10	10	10	10	10	10	10	10	10	10	10	10	10	10	10	10	10	10	10	10	10	10	10	10	10	10	10	10	10	10	10	10	10	10	10	10	10	10	10
atp9	Lotus_japonicus	Vigna_angularis	10	10	10	10	10	10	8	8	8	8	10	10	10	10	10	10	10	10	10	10	10	10	10	10	10	10	10	10	10	10	10	10	10	10	10	10	10	10	10	10	10	10	10	10	10	10	10
atp9	Lotus_japonicus	Vicia_faba	10	10	10	10	10	10	8	8	10	10	10	10	10	10	10	10	10	10	10	10	10	10	10	10	10	10	10	10	10	10	10	10	10	10	10	10	10	10	10	10	10	10	10	10	6	1	0
atp9	Lotus_japonicus	Vigna_radiata	10	10	10	10	10	10	8	8	8	8	10	10	10	10	10	10	10	10	10	10	10	10	10	10	10	10	10	10	10	10	10	10	10	10	10	10	10	10	10	10	10	10	10	10	10	10	10
atp9	Lotus_japonicus	Vigna_angularis	10	10	10	10	10	10	8	8	8	8	10	10	10	10	10	10	10	10	10	10	10	10	10	10	10	10	10	10	10	10	10	10	10	10	10	10	10	10	10	10	10	10	10	10	10	10	10
atp9	Lotus_japonicus	Vigna_radiata	10	10	10	10	10	10	8	8	8	8	10	10	10	10	10	10	10	10	10	10	10	10	10	10	10	10	10	10	10	10	10	10	10	10	10	10	10	10	10	10	10	10	10	10	10	10	10
atp9	Glycine_max	Vigna_angularis	10	10	10	10	10	10	10	10	8	8	10	10	10	10	10	10	10	10	10	10	10	10	10	10	10	10	10	10	10	10	10	10	10	10	10	10	10	10	10	10	10	10	10	10	10	10	10
atp9	Glycine_max	Vicia_faba	10	10	10	10	10	10	10	10	10	10	10	10	10	10	10	10	10	10	10	10	10	10	10	10	10	10	10	10	10	10	10	10	10	10	10	10	10	10	10	10	10	10	10	10	6	1	0
atp9	Glycine_max	Vigna_radiata	10	10	10	10	10	10	10	10	8	8	10	10	10	10	10	10	10	10	10	10	10	10	10	10	10	10	10	10	10	10	10	10	10	10	10	10	10	10	10	10	10	10	10	10	10	10	10
atp9	Glycine_max	Vigna_angularis	10	10	10	10	10	10	10	10	8	8	10	10	10	10	10	10	10	10	10	10	10	10	10	10	10	10	10	10	10	10	10	10	10	10	10	10	10	10	10	10	10	10	10	10	10	10	10
atp9	Glycine_max	Vigna_radiata	10	10	10	10	10	10	10	10	8	8	10	10	10	10	10	10	10	10	10	10	10	10	10	10	10	10	10	10	10	10	10	10	10	10	10	10	10	10	10	10	10	10	10	10	10	10	10
atp9	Vigna_angularis	Vicia_faba	10	10	10	10	10	10	10	10	8	8	10	10	10	10	10	10	10	10	10	10	10	10	10	10	10	10	10	10	10	10	10	10	10	10	10	10	10	10	10	10	10	10	10	10	6	1	0
atp9	Vigna_angularis	Vigna_radiata	10	10	10	10	10	10	10	10	10	10	10	10	10	10	10	10	10	10	10	10	10	10	10	10	10	10	10	10	10	10	10	10	10	10	10	10	10	10	10	10	10	10	10	10	10	10	10
atp9	Vigna_angularis	Vigna_angularis	10	10	10	10	10	10	10	10	10	10	10	10	10	10	10	10	10	10	10	10	10	10	10	10	10	10	10	10	10	10	10	10	10	10	10	10	10	10	10	10	10	10	10	10	10	10	10
atp9	Vigna_angularis	Vigna_radiata	10	10	10	10	10	10	10	10	10	10	10	10	10	10	10	10	10	10	10	10	10	10	10	10	10	10	10	10	10	10	10	10	10	10	10	10	10	10	10	10	10	10	10	10	10	10	10
atp9	Vicia_faba	Vigna_radiata	10	10	10	10	10	10	10	10	8	8	10	10	10	10	10	10	10	10	10	10	10	10	10	10	10	10	10	10	10	10	10	10	10	10	10	10	10	10	10	10	10	10	10	10	6	1	0
atp9	Vicia_faba	Vigna_angularis	10	10	10	10	10	10	10	10	8	8	10	10	10	10	10	10	10	10	10	10	10	10	10	10	10	10	10	10	10	10	10	10	10	10	10	10	10	10	10	10	10	10	10	10	6	1	0
atp9	Vicia_faba	Vigna_radiata	10	10	10	10	10	10	10	10	8	8	10	10	10	10	10	10	10	10	10	10	10	10	10	10	10	10	10	10	10	10	10	10	10	10	10	10	10	10	10	10	10	10	10	10	6	1	0
atp9	Vigna_radiata	Vigna_angularis	10	10	10	10	10	10	10	10	10	10	10	10	10	10	10	10	10	10	10	10	10	10	10	10	10	10	10	10	10	10	10	10	10	10	10	10	10	10	10	10	10	10	10	10	10	10	10
atp9	Vigna_radiata	Vigna_radiata	10	10	10	10	10	10	10	10	10	10	10	10	10	10	10	10	10	10	10	10	10	10	10	10	10	10	10	10	10	10	10	10	10	10	10	10	10	10	10	10	10	10	10	10	10	10	10
atp9	Vigna_angularis	Vigna_radiata	10	10	10	10	10	10	10	10	10	10	10	10	10	10	10	10	10	10	10	10	10	10	10	10	10	10	10	10	10	10	10	10	10	10	10	10	10	10	10	10	10	10	10	10	10	10	10
rps1	Medicago_truncatula	Glycine_max	6	1	0	0	0	0	0	0	0	0	0	0	0	0	0	0	0	0	0	0	0	0	0	0	0	0	0	0	0	0	0	0	0	0	0	0	0	0	0	0	0	5	10	8	8	10	10
rps1	Medicago_truncatula	Vigna_angularis	6	1	0	0	0	0	0	0	0	0	0	0	0	0	0	0	0	0	0	0	0	0	0	0	0	0	0	0	0	0	0	0	0	0	0	0	0	0	0	0	0	5	10	8	8	10	10
rps1	Medicago_truncatula	Vigna_radiata	6	1	0	0	0	0	0	0	0	0	0	0	0	0	0	0	0	0	0	0	0	0	0	0	0	0	0	0	0	0	0	0	0	0	0	0	0	0	0	0	0	5	10	8	8	10	10
rps1	Medicago_truncatula	Vicia_faba	0	0	0	0	0	0	0	0	0	0	0	0	0	0	0	0	0	0	0	0	0	0	0	0	0	0	0	0	0	0	0	0	0	0	0	0	0	0	0	0	0	5	10	8	8	10	10
rps1	Glycine_max	Vigna_angularis	10	10	10	10	10	10	10	10	10	10	10	8	8	10	10	10	10	10	10	10	10	10	10	10	10	10	10	10	10	10	10	10	10	10	10	10	10	10	10	10	10	10	10	10	10	10	10
rps1	Glycine_max	Vigna_radiata	10	10	10	10	10	10	10	10	10	10	10	8	8	10	10	10	10	10	10	10	10	10	10	10	10	10	10	10	10	10	10	10	10	10	10	10	10	10	10	10	10	10	10	10	10	10	10
rps1	Glycine_max	Vicia_faba	4	9	10	10	10	10	10	10	10	10	10	10	10	9	8	9	8	8	10	10	10	10	10	10	10	10	10	10	10	10	10	10	10	10	10	10	10	10	10	10	10	10	10	10	10	10	10
rps1	Vigna_angularis	Vigna_radiata	10	10	10	10	10	10	10	10	10	10	10	10	10	10	10	10	10	10	10	10	10	10	10	10	10	10	10	10	10	10	10	10	10	10	10	10	10	10	10	10	10	10	10	10	10	10	10
rps1	Vigna_angularis	Vicia_faba	4	9	10	10	10	10	10	10	10	10	10	8	8	9	8	9	8	8	10	10	10	10	10	10	10	10	10	10	10	10	10	10	10	10	10	10	10	10	10	10	10	10	10	10	10	10	10
rps1	Vigna_radiata	Vicia_faba	4	9	10	10	10	10	10	10	10	10	10	8	8	9	8	9	8	8	10	10	10	10	10	10	10	10	10	10	10	10	10	10	10	10	10	10	10	10	10	10	10	10	10	10	10	10	10
nad6	Medicago_truncatula	Lotus_japonicus	10	10	10	10	10	10	10	10	10	10	10	10	10	10	10	10	10	10	10	10	10	10	10	10	10	10	10	10	10	10	10	10	10	10	10	10	10	10	10	10	10	10	10	10	10	10	10
nad6	Medicago_truncatula	Glycine_max	10	10	10	10	10	10	10	10	10	10	10	10	10	10	10	10	10	10	10	10	10	10	10	10	10	10	10	10	10	10	10	10	10	10	10	10	10	10	10	10	10	10	10	10	10	10	10
nad6	Medicago_truncatula	Vigna_angularis	10	10	10	10	10	10	10	10	10	10	10	10	10	10	10	10	10	10	10	10	10	10	10	10	10	10	10	10	10	10	10	10	10	10	10	10	10	10	10	10	10	10	10	10	10	10	10
nad6	Medicago_truncatula	Vigna_radiata	10	10	10	10	10	10	10	10	10	10	10	10	10	10	10	10	10	10	10	10	10	10	10	10	10	10	10	10	10	10	10	10	10	10	10	10	10	10	10	10	10	10	10	10	10	10	10
nad6	Medicago_truncatula	Vicia_faba	0	0	0	0	0	0	0	0	0	0	0	0	0	0	0	0	0	0	0	0	0	0	0	0	0	0	0	0	0	0	0	0	0	0	0	0	0	0	0	0	0	0	0	0	0	0	0
nad6	Lotus_japonicus	Glycine_max	10	10	10	10	10	10	10	10	10	10	10	10	10	10	10	10	10	10	10	10	10	10	10	10	10	10	10	10	10	10	10	10	10	10	10	10	10	10	10	10	10	10	10	10	10	10	10
nad6	Lotus_japonicus	Vigna_angularis	10	10	10	10	10	10	10	10	10	10	10	10	10	10	10	10	10	10	10	10	10	10	10	10	10	10	10	10	10	10	10	10	10	10	10	10	10	10	10	10	10	10	10	10	10	10	10
nad6	Lotus_japonicus	Vigna_radiata	10	10	10	10	10	10	10	10	10	10	10	10	10	10	10	10	10	10	10	10	10	10	10	10	10	10	10	10	10	10	10	10	10	10	10	10	10	10	10	10	10	10	10	10	10	10	10
nad6	Lotus_japonicus	Vicia_faba	0	0	0	0	0	0	0	0	0	0	0	0	0	0	0	0	0	0	0	0	0	0	0	0	0	0	0	0	0	0	0	0	0	0	0	0	0	0	0	0	0	0	0	0	0	0	0
nad6	Glycine_max	Vigna_angularis	10	10	10	10	10	10	10	10	10	10	10	10	10	10	10	10	10	10	10	10	10	10	10	10	10	10	10	10	10	10	10	10	10	10	10	10	10	10	10	10	10	10	10	10	10	10	10
nad6	Glycine_max	Vigna_radiata	10	10	10	10	10	10	10	10	10	10	10	10	10	10	10	10	10	10	10	10	10	10	10	10	10	10	10	10	10	10	10	10	10	10	10	10	10	10	10	10	10	10	10	10	10	10	10
nad6	Glycine_max	Vicia_faba	0	0	0	0	0	0	0	0	0	0	0	0	0	0	0	0	0	0	0	0	0	0	0	0	0	0	0	0	0	0	0	0	0	0	0	0	0	0	0	0	0	0	0	0	0	0	0
nad6	Vigna_angularis	Vigna_radiata	10	10	10	10	10	10	10	10	10	10	10	10	10	10	10	10	10	10	10	10	10	10	10	10	10	10	10	10	10	10	10	10	10	10	10	10	10	10	10	10	10	10	10	10	10	10	10
nad6	Vigna_angularis	Vicia_faba	0	0	0	0	0	0	0	0	0	0	0	0	0	0	0	0	0	0	0	0	0	0	0	0	0	0	0	0	0	0	0	0	0	0	0	0	0	0	0	0	0	0	0	0	0	0	0
nad6	Vigna_radiata	Vicia_faba	0	0	0	0	0	0	0	0	0	0	0	0	0	0	0	0	0	0	0	0	0	0	0	0	0	0	0	0	0	0	0	0	0	0	0	0	0	0	0	0	0	0	0	0	0	0	0
nad3	Medicago_truncatula	Lotus_japonicus	10	10	10	10	10	10	10	10	10	10	10	10	10	10	10	10	10	10	10	10	10	10	10	10	10	10	10	10	10	10	10	10	10	10	10	10	10	10	10	10	10	10	10	10	10	10	10
nad3	Medicago_truncatula	Glycine_max	10	10	10	10	10	10	10	10	10	10	10	10	10	10	10	10	10	10	10	10	10	10	10	10	10	10	10	10	10	10	10	10	10	10	10	10	10	10	10	10	10	10	10	10	10	10	10
nad3	Medicago_truncatula	Vigna_angularis	10	10	10	10	10	10	10	10	10	10	10	10	10	10	10	10	10	10	10	10	10	10	10	10	10	10	10	10	10	10	10	10	10	10	10	10	10	10	10	10	10	10	10	10	10	10	10
nad3	Medicago_truncatula	Vigna_radiata	10	10	10	10	10	10	10	10	10	10	10	10	10	10	10	10	10	10	10	10	10	10	10	10	10	10	10	10	10	10	10	10	10	10	10	10	10	10	10	10	10	10	10	10	10	10	10
nad3	Medicago_truncatula	Vicia_faba	0	0	0	0	0	0	0	0	0	0	0	0	0	0	0	0	0	0	0	0	0	0	0	0	0	0	0	0	0	0	0	0	0	0	0	0	4	9	10	10	10	10	10	10	10	10	10
nad3	Lotus_japonicus	Glycine_max	10	10	10	10	10	10	10	10	10	10	10	10	10	10	10	10	10	10	10	10	10	10	10	10	10	10	10	10	10	10	10	10	10	10	10	10	10	10	10	10	10	10	10	10	10	10	10
nad3	Lotus_japonicus	Vigna_angularis	10	10	10	10	10	10	10	10	10	10	10	10	10	10	10	10	10	10	10	10	10	10	10	10	10	10	10	10	10	10	10	10	10	10	10	10	10	10	10	10	10	10	10	10	10	10	10
nad3	Lotus_japonicus	Vigna_radiata	10	10	10	10	10	10	10	10	10	10	10	10	10	10	10	10	10	10	10	10	10	10	10	10	10	10	10	10	10	10	10	10	10	10	10	10	10	10	10	10	10	10	10	10	10	10	10
nad3	Lotus_japonicus	Vicia_faba	0	0	0	0	0	0	0	0	0	0	0	0	0	0	0	0	0	0	0	0	0	0	0	0	0	0	0	0	0	0	0	0	0	0	0	0	4	9	10	10	10	10	10	10	10	10	10
nad3	Glycine_max	Vigna_angularis	10	10	10	10	10	10	10	10	10	10	10	10	10	10	10	10	10	10	10	10	10	10	10	10	10	10	10	10	10	10	10	10	10	10	10	10	10	10	10	10	10	10	10	10	10	10	10
nad3	Glycine_max	Vigna_radiata	10	10	10	10	10	10	10	10	10	10	10	10	10	10	10	10	10	10	10	10	10	10	10	10	10	10	10	10	10	10	10	10	10	10	10	10	10	10	10	10	10	10	10	10	10	10	10
nad3	Glycine_max	Vicia_faba	0	0	0	0	0	0	0	0	0	0	0	0	0	0	0	0	0	0	0	0	0	0	0	0	0	0	0	0	0	0	0	0	0	0	0	0	4	9	10	10	10	10	10	10	10	10	10
nad3	Vigna_angularis	Vigna_radiata	10	10	10	10	10	10	10	10	10	10	10	10	10	10	10	10	10	10	10	10	10	10	10	10	10	10	10	10	10	10	10	10	10	10	10	10	10	10	10	10	10	10	10	10	10	10	10
nad3	Vigna_angularis	Vicia_faba	0	0	0	0	0	0	0	0	0	0	0	0	0	0	0	0	0	0	0	0	0	0	0	0	0	0	0	0	0	0	0	0	0	0	0	0	4	9	10	10	10	10	10	10	10	10	10
nad3	Vigna_radiata	Vicia_faba	0	0	0	0	0	0	0	0	0	0	0	0	0	0	0	0	0	0	0	0	0	0	0	0	0	0	0	0	0	0	0	0	0	0	0	0	4	9	10	10	10	10	10	10	10	10	10
rps10	Medicago_truncatula	Lotus_japonicus	8	10	10	10	10	10	10	10	10	10	10	10	10	10	10	10	10	10	10	8	8	10	10	10	8	6	6	8	10	10	10	10	10	10	10	10	10	10	10	10	10	10	10	10	10	10	10
rps10	Medicago_truncatula	Glycine_max	8	10	10	10	10	10	10	10	10	10	10	10	10	10	10	10	10	10	10	10	10	10	10	10	10	10	10	10	8	8	10	10	10	10	10	10	10	10	10	10	10	10	10	10	10	10	10
rps10	Medicago_truncatula	Vigna_radiata	8	10	10	10	10	10	10	10	10	10	10	10	10	10	10	10	10	10	10	10	10	10	10	10	10	10	10	10	8	8	10	10	10	10	10	10	10	10	10	10	10	10	10	10	10	10	10
rps10	Medicago_truncatula	Vicia_faba	10	10	10	10	10	10	10	10	10	10	10	10	10	10	10	10	8	8	10	10	10	10	10	10	10	10	10	10	10	10	10	10	10	10	10	10	10	10	10	10	10	10	10	10	10	10	10
rps10	Lotus_japonicus	Glycine_max	10	10	10	10	10	10	10	10	10	10	10	10	10	10	10	10	10	10	10	8	8	10	10	10	8	6	6	8	8	8	10	10	10	10	10	10	10	10	10	10	10	10	10	10	10	10	10
rps10	Lotus_japonicus	Vigna_radiata	10	10	10	10	10	10	10	10	10	10	10	10	10	10	10	10	10	10	10	8	8	10	10	10	8	6	6	8	8	8	10	10	10	10	10	10	10	10	10	10	10	10	10	10	10	10	10
rps10	Lotus_japonicus	Vicia_faba	8	10	10	10	10	10	10	10	10	10	10	10	10	10	10	10	8	8	10	8	8	10	10	10	8	6	6	8	10	10	10	10	10	10	10	10	10	10	10	10	10	10	10	10	10	10	10
rps10	Glycine_max	Vigna_radiata	10	10	10	10	10	10	10	10	10	10	10	10	10	10	10	10	10	10	10	10	10	10	10	10	10	10	10	10	10	10	10	10	10	10	10	10	10	10	10	10	10	10	10	10	10	10	10
rps10	Glycine_max	Vicia_faba	8	10	10	10	10	10	10	10	10	10	10	10	10	10	10	10	8	8	10	10	10	10	10	10	10	10	10	10	8	8	10	10	10	10	10	10	10	10	10	10	10	10	10	10	10	10	10
rps10	Vigna_radiata	Vicia_faba	8	10	10	10	10	10	10	10	10	10	10	10	10	10	10	10	8	8	10	10	10	10	10	10	10	10	10	10	8	8	10	10	10	10	10	10	10	10	10	10	10	10	10	10	10	10	10
atp8	Medicago_truncatula	Lotus_japonicus	10	10	10	10	10	10	10	10	10	10	10	10	10	10	8	8	10	10	10	10	10	10	10	10	10	10	10	10	10	10	10	10	10	10	10	10	10	10	10	10	8	8	10	10	10	10	10
atp8	Medicago_truncatula	Glycine_max	10	10	10	10	10	10	10	10	10	10	10	10	10	10	8	8	10	10	10	10	10	10	10	10	10	10	8	8	10	10	10	10	10	10	10	10	10	10	10	10	8	8	10	10	10	10	10
atp8	Medicago_truncatula	Vigna_angularis	10	10	10	10	10	10	10	10	10	10	10	10	10	10	10	10	10	10	10	10	10	10	10	10	10	10	8	8	10	10	10	10	10	10	10	10	10	10	10	10	8	8	10	10	10	10	10
atp8	Medicago_truncatula	Vigna_radiata	10	10	10	10	10	10	10	10	10	10	10	10	10	10	10	10	10	10	10	10	10	10	10	10	10	10	8	8	10	10	10	10	10	10	10	10	10	10	10	10	8	8	10	10	10	10	10
atp8	Medicago_truncatula	Vicia_faba	10	10	10	10	10	10	10	10	10	10	10	10	10	10	10	10	10	10	10	10	10	10	10	10	10	10	10	10	10	10	10	10	10	10	10	10	10	10	10	10	8	8	10	10	10	10	10
atp8	Lotus_japonicus	Glycine_max	10	10	10	10	10	10	10	10	10	10	10	10	10	10	10	10	10	10	10	10	10	10	10	10	10	10	8	8	10	10	10	10	10	10	10	10	10	10	10	10	10	10	10	10	10	10	10
atp8	Lotus_japonicus	Vigna_angularis	10	10	10	10	10	10	10	10	10	10	10	10	10	10	8	8	10	10	10	10	10	10	10	10	10	10	8	8	10	10	10	10	10	10	10	10	10	10	10	10	10	10	10	10	10	10	10
atp8	Lotus_japonicus	Vigna_radiata	10	10	10	10	10	10	10	10	10	10	10	10	10	10	8	8	10	10	10	10	10	10	10	10	10	10	8	8	10	10	10	10	10	10	10	10	10	10	10	10	10	10	10	10	10	10	10
atp8	Lotus_japonicus	Vicia_faba	10	10	10	10	10	10	10	10	10	10	10	10	10	10	8	8	10	10	10	10	10	10	10	10	10	10	10	10	10	10	10	10	10	10	10	10	10	10	10	10	10	10	10	10	10	10	10
atp8	Glycine_max	Vigna_angularis	10	10	10	10	10	10	10	10	10	10	10	10	10	10	8	8	10	10	10	10	10	10	10	10	10	10	10	10	10	10	10	10	10	10	10	10	10	10	10	10	10	10	10	10	10	10	10
atp8	Glycine_max	Vigna_radiata	10	10	10	10	10	10	10	10	10	10	10	10	10	10	8	8	10	10	10	10	10	10	10	10	10	10	10	10	10	10	10	10	10	10	10	10	10	10	10	10	10	10	10	10	10	10	10
atp8	Glycine_max	Vicia_faba	10	10	10	10	10	10	10	10	10	10	10	10	10	10	8	8	10	10	10	10	10	10	10	10	10	10	8	8	10	10	10	10	10	10	10	10	10	10	10	10	10	10	10	10	10	10	10
atp8	Vigna_angularis	Vigna_radiata	10	10	10	10	10	10	10	10	10	10	10	10	10	10	10	10	10	10	10	10	10	10	10	10	10	10	10	10	10	10	10	10	10	10	10	10	10	10	10	10	10	10	10	10	10	10	10
atp8	Vigna_angularis	Vicia_faba	10	10	10	10	10	10	10	10	10	10	10	10	10	10	10	10	10	10	10	10	10	10	10	10	10	10	8	8	10	10	10	10	10	10	10	10	10	10	10	10	10	10	10	10	10	10	10
atp8	Vigna_radiata	Vicia_faba	10	10	10	10	10	10	10	10	10	10	10	10	10	10	10	10	10	10	10	10	10	10	10	10	10	10	8	8	10	10	10	10	10	10	10	10	10	10	10	10	10	10	10	10	10	10	10
mttB	Medicago_truncatula	Lotus_japonicus	0	0	0	0	0	0	0	0	0	1	6	10	10	10	10	10	10	10	10	10	10	10	10	10	10	10	10	10	10	10	10	10	10	10	10	10	10	10	10	10	10	10	10	10	10	10	10
mttB	Medicago_truncatula	Glycine_max	10	10	10	10	10	10	10	10	10	10	8	8	10	10	10	10	10	10	10	10	10	10	10	10	10	10	10	10	10	10	10	10	10	10	10	10	10	10	10	10	10	10	10	10	10	10	10
mttB	Medicago_truncatula	Vigna_radiata	10	10	10	10	10	10	10	10	10	10	8	8	10	10	10	10	10	10	10	10	10	10	10	10	10	10	10	10	10	10	10	10	10	10	10	10	10	10	10	10	10	10	10	10	10	10	10
mttB	Lotus_japonicus	Glycine_max	0	0	0	0	0	0	0	0	0	1	4	8	10	10	10	10	10	10	10	10	10	10	10	10	10	10	10	10	10	10	10	10	10	10	10	10	10	10	10	10	10	10	10	10	10	10	10
mttB	Lotus_japonicus	Vigna_radiata	0	0	0	0	0	0	0	0	0	1	4	8	10	10	10	10	10	10	10	10	10	10	10	10	10	10	10	10	10	10	10	10	10	10	10	10	10	10	10	10	10	10	10	10	10	10	10
mttB	Glycine_max	Vigna_radiata	10	10	10	10	10	10	10	10	10	10	10	10	10	10	10	10	10	10	10	10	10	10	10	10	10	10	10	10	10	10	10	10	10	10	10	10	10	10	10	10	10	10	10	10	10	10	10
rps4	Medicago_truncatula	Lotus_japonicus	0	0	0	0	0	0	0	0	0	0	0	0	0	3	8	10	10	10	10	10	10	10	10	10	10	10	10	10	10	10	10	10	10	10	10	10	10	10	10	10	10	10	10	10	10	10	10
rps4	Medicago_truncatula	Glycine_max	10	10	10	10	10	10	10	10	10	10	10	10	10	10	10	10	10	10	10	10	10	10	10	10	10	10	10	10	10	10	10	10	10	10	10	10	10	10	10	10	10	10	8	8	10	10	10
rps4	Medicago_truncatula	Vigna_angularis	10	10	10	10	10	10	10	10	10	10	10	10	10	10	10	10	10	10	10	10	10	10	10	10	10	10	10	10	10	10	10	10	10	10	10	10	10	10	10	10	10	10	8	8	10	10	10
rps4	Medicago_truncatula	Vigna_radiata	10	10	10	10	10	10	10	10	10	10	10	10	10	10	10	10	10	10	10	10	10	10	10	10	10	10	10	10	10	10	10	10	10	10	10	10	10	10	10	10	10	10	8	8	10	10	10
rps4	Medicago_truncatula	Vicia_faba	10	10	10	10	10	10	10	10	10	10	10	10	10	10	10	10	10	10	10	10	10	10	10	10	10	10	10	10	10	10	10	10	10	10	10	10	10	10	10	10	10	10	10	10	10	10	10
rps4	Lotus_japonicus	Glycine_max	0	0	0	0	0	0	0	0	0	0	0	0	0	3	8	10	10	10	10	10	10	10	10	10	10	10	10	10	10	10	10	10	10	10	10	10	10	10	10	10	10	10	8	8	10	10	10
rps4	Lotus_japonicus	Vigna_angularis	0	0	0	0	0	0	0	0	0	0	0	0	0	3	8	10	10	10	10	10	10	10	10	10	10	10	10	10	10	10	10	10	10	10	10	10	10	10	10	10	10	10	8	8	10	10	10
rps4	Lotus_japonicus	Vigna_radiata	0	0	0	0	0	0	0	0	0	0	0	0	0	3	8	10	10	10	10	10	10	10	10	10	10	10	10	10	10	10	10	10	10	10	10	10	10	10	10	10	10	10	8	8	10	10	10
rps4	Lotus_japonicus	Vicia_faba	0	0	0	0	0	0	0	0	0	0	0	0	0	3	8	10	10	10	10	10	10	10	10	10	10	10	10	10	10	10	10	10	10	10	10	10	10	10	10	10	10	10	10	10	10	10	10
rps4	Glycine_max	Vigna_angularis	10	10	10	10	10	10	10	10	10	10	10	10	10	10	10	10	10	10	10	10	10	10	10	10	10	10	10	10	10	10	10	10	10	10	10	10	10	10	10	10	10	10	10	10	10	10	10
rps4	Glycine_max	Vigna_radiata	10	10	10	10	10	10	10	10	10	10	10	10	10	10	10	10	10	10	10	10	10	10	10	10	10	10	10	10	10	10	10	10	10	10	10	10	10	10	10	10	10	10	10	10	10	10	10
rps4	Glycine_max	Vicia_faba	10	10	10	10	10	10	10	10	10	10	10	10	10	10	10	10	10	10	10	10	10	10	10	10	10	10	10	10	10	10	10	10	10	10	10	10	10	10	10	10	10	10	8	8	10	10	10
rps4	Vigna_angularis	Vigna_radiata	10	10	10	10	10	10	10	10	10	10	10	10	10	10	10	10	10	10	10	10	10	10	10	10	10	10	10	10	10	10	10	10	10	10	10	10	10	10	10	10	10	10	10	10	10	10	10
rps4	Vigna_angularis	Vicia_faba	10	10	10	10	10	10	10	10	10	10	10	10	10	10	10	10	10	10	10	10	10	10	10	10	10	10	10	10	10	10	10	10	10	10	10	10	10	10	10	10	10	10	8	8	10	10	10
rps4	Vigna_radiata	Vicia_faba	10	10	10	10	10	10	10	10	10	10	10	10	10	10	10	10	10	10	10	10	10	10	10	10	10	10	10	10	10	10	10	10	10	10	10	10	10	10	10	10	10	10	8	8	10	10	10
matR	Medicago_truncatula	Lotus_japonicus	10	10	10	10	10	10	10	10	10	10	10	10	10	8	8	10	10	10	10	10	10	10	10	10	10	10	10	10	10	10	10	10	10	10	10	10	10	10	10	10	10	10	10	10	10	10	10
matR	Medicago_truncatula	Glycine_max	10	10	10	10	10	10	10	10	10	10	10	10	10	8	8	10	10	10	10	10	10	10	10	10	10	10	10	10	10	10	10	10	10	10	10	10	10	10	10	10	10	10	10	10	10	10	10
matR	Medicago_truncatula	Vigna_angularis	10	10	10	10	10	10	10	10	10	10	10	10	10	8	8	10	10	10	10	10	10	10	10	10	10	10	10	10	10	10	10	10	10	10	10	10	10	10	10	10	10	10	10	10	10	10	10
matR	Medicago_truncatula	Vigna_radiata	10	10	10	10	10	10	10	10	10	10	10	10	10	8	8	10	10	10	10	10	10	10	10	10	10	10	10	10	10	10	10	10	10	10	10	10	10	10	10	10	10	10	10	10	10	10	10
matR	Medicago_truncatula	Vicia_faba	0	0	0	0	0	0	4	9	10	10	10	10	10	8	8	10	10	10	10	10	10	10	10	10	10	10	10	10	10	10	10	10	10	10	10	10	10	10	10	10	10	10	10	10	10	10	10
matR	Lotus_japonicus	Glycine_max	10	10	10	10	10	10	10	10	10	10	10	10	10	10	10	10	10	10	10	10	10	10	10	10	10	10	10	10	10	10	10	10	10	10	10	10	10	10	10	10	10	10	10	10	10	10	10
matR	Lotus_japonicus	Vigna_angularis	10	10	10	10	10	10	10	10	10	10	10	10	10	10	10	10	10	10	10	10	10	10	10	10	10	10	10	10	10	10	10	10	10	10	10	10	10	10	10	10	10	10	10	10	10	10	10
matR	Lotus_japonicus	Vigna_radiata	10	10	10	10	10	10	10	10	10	10	10	10	10	10	10	10	10	10	10	10	10	10	10	10	10	10	10	10	10	10	10	10	10	10	10	10	10	10	10	10	10	10	10	10	10	10	10
matR	Lotus_japonicus	Vicia_faba	0	0	0	0	0	0	4	9	10	10	10	10	10	10	10	10	10	10	10	10	10	10	10	10	10	10	10	10	10	10	10	10	10	10	10	10	10	10	10	10	10	10	10	10	10	10	10
matR	Glycine_max	Vigna_angularis	10	10	10	10	10	10	10	10	10	10	10	10	10	10	10	10	10	10	10	10	10	10	10	10	10	10	10	10	10	10	10	10	10	10	10	10	10	10	10	10	10	10	10	10	10	10	10
matR	Glycine_max	Vigna_radiata	10	10	10	10	10	10	10	10	10	10	10	10	10	10	10	10	10	10	10	10	10	10	10	10	10	10	10	10	10	10	10	10	10	10	10	10	10	10	10	10	10	10	10	10	10	10	10
matR	Glycine_max	Vicia_faba	0	0	0	0	0	0	4	9	10	10	10	10	10	10	10	10	10	10	10	10	10	10	10	10	10	10	10	10	10	10	10	10	10	10	10	10	10	10	10	10	10	10	10	10	10	10	10
matR	Vigna_angularis	Vigna_radiata	10	10	10	10	10	10	10	10	10	10	10	10	10	10	10	10	10	10	10	10	10	10	10	10	10	10	10	10	10	10	10	10	10	10	10	10	10	10	10	10	10	10	10	10	10	10	10
matR	Vigna_angularis	Vicia_faba	0	0	0	0	0	0	4	9	10	10	10	10	10	10	10	10	10	10	10	10	10	10	10	10	10	10	10	10	10	10	10	10	10	10	10	10	10	10	10	10	10	10	10	10	10	10	10
matR	Vigna_radiata	Vicia_faba	0	0	0	0	0	0	4	9	10	10	10	10	10	10	10	10	10	10	10	10	10	10	10	10	10	10	10	10	10	10	10	10	10	10	10	10	10	10	10	10	10	10	10	10	10	10	10
atp1	Glycine_max	Glycine_max	10	10	10	10	10	10	10	10	10	10	10	10	10	10	10	10	10	10	10	10	10	10	10	10	10	10	10	10	10	10	10	10	10	10	10	10	10	10	10	10	10	10	10	10	10	10	10
atp1	Glycine_max	Glycine_max	10	10	10	10	10	10	10	10	10	10	10	10	10	10	10	10	10	10	10	10	10	10	10	10	10	10	10	10	10	10	10	10	10	10	10	10	10	10	10	10	10	10	10	10	10	10	10
atp1	Glycine_max	Medicago_truncatula	10	10	10	10	10	10	10	10	10	10	10	10	10	10	10	10	10	10	8	8	10	10	10	10	10	10	10	10	10	10	10	10	10	10	10	10	10	10	10	10	8	8	10	10	10	10	10
atp1	Glycine_max	Lotus_japonicus	10	10	10	7	6	9	10	10	10	10	10	10	10	10	10	10	10	10	10	10	10	10	10	10	10	10	8	8	10	10	10	10	10	10	10	10	10	10	10	10	8	8	10	10	10	10	10
atp1	Glycine_max	Vigna_angularis	10	10	10	10	10	10	10	10	10	10	10	9	8	9	10	10	10	10	10	10	10	10	10	10	10	10	8	8	8	6	8	10	10	10	10	10	10	10	10	10	10	10	10	10	10	10	10
atp1	Glycine_max	Vigna_radiata	10	10	10	10	10	10	10	10	10	10	10	9	8	9	10	10	10	10	10	10	10	10	10	10	10	10	8	8	8	6	8	10	10	10	10	10	10	10	10	10	10	10	10	10	10	10	10
atp1	Glycine_max	Glycine_max	10	10	10	10	10	10	10	10	10	10	10	10	10	10	10	10	10	10	10	10	10	10	10	10	10	10	10	10	10	10	10	10	10	10	10	10	10	10	10	10	10	10	10	10	10	10	10
atp1	Glycine_max	Medicago_truncatula	10	10	10	10	10	10	10	10	10	10	10	10	10	10	10	10	10	10	8	8	10	10	10	10	10	10	10	10	10	10	10	10	10	10	10	10	10	10	10	10	8	8	10	10	10	10	10
atp1	Glycine_max	Lotus_japonicus	10	10	10	7	6	9	10	10	10	10	10	10	10	10	10	10	10	10	10	10	10	10	10	10	10	10	8	8	10	10	10	10	10	10	10	10	10	10	10	10	8	8	10	10	10	10	10
atp1	Glycine_max	Vigna_angularis	10	10	10	10	10	10	10	10	10	10	10	9	8	9	10	10	10	10	10	10	10	10	10	10	10	10	8	8	8	6	8	10	10	10	10	10	10	10	10	10	10	10	10	10	10	10	10
atp1	Glycine_max	Vigna_radiata	10	10	10	10	10	10	10	10	10	10	10	9	8	9	10	10	10	10	10	10	10	10	10	10	10	10	8	8	8	6	8	10	10	10	10	10	10	10	10	10	10	10	10	10	10	10	10
atp1	Glycine_max	Medicago_truncatula	10	10	10	10	10	10	10	10	10	10	10	10	10	10	10	10	10	10	8	8	10	10	10	10	10	10	10	10	10	10	10	10	10	10	10	10	10	10	10	10	8	8	10	10	10	10	10
atp1	Glycine_max	Lotus_japonicus	10	10	10	7	6	9	10	10	10	10	10	10	10	10	10	10	10	10	10	10	10	10	10	10	10	10	8	8	10	10	10	10	10	10	10	10	10	10	10	10	8	8	10	10	10	10	10
atp1	Glycine_max	Vigna_angularis	10	10	10	10	10	10	10	10	10	10	10	9	8	9	10	10	10	10	10	10	10	10	10	10	10	10	8	8	8	6	8	10	10	10	10	10	10	10	10	10	10	10	10	10	10	10	10
atp1	Glycine_max	Vigna_radiata	10	10	10	10	10	10	10	10	10	10	10	9	8	9	10	10	10	10	10	10	10	10	10	10	10	10	8	8	8	6	8	10	10	10	10	10	10	10	10	10	10	10	10	10	10	10	10
atp1	Medicago_truncatula	Lotus_japonicus	10	10	10	7	6	9	10	10	10	10	10	10	10	10	10	10	10	10	8	8	10	10	10	10	10	10	8	8	10	10	10	10	10	10	10	10	10	10	10	10	10	10	10	10	10	10	10
atp1	Medicago_truncatula	Vigna_angularis	10	10	10	10	10	10	10	10	10	10	10	9	8	9	10	10	10	10	8	8	10	10	10	10	10	10	8	8	8	6	8	10	10	10	10	10	10	10	10	10	8	8	10	10	10	10	10
atp1	Medicago_truncatula	Vigna_radiata	10	10	10	10	10	10	10	10	10	10	10	9	8	9	10	10	10	10	8	8	10	10	10	10	10	10	8	8	8	6	8	10	10	10	10	10	10	10	10	10	8	8	10	10	10	10	10
atp1	Lotus_japonicus	Vigna_angularis	10	10	10	7	6	9	10	10	10	10	10	9	8	9	10	10	10	10	10	10	10	10	10	10	10	10	10	10	8	6	8	10	10	10	10	10	10	10	10	10	8	8	10	10	10	10	10
atp1	Lotus_japonicus	Vigna_radiata	10	10	10	7	6	9	10	10	10	10	10	9	8	9	10	10	10	10	10	10	10	10	10	10	10	10	10	10	8	6	8	10	10	10	10	10	10	10	10	10	8	8	10	10	10	10	10
atp1	Vigna_angularis	Vigna_radiata	10	10	10	10	10	10	10	10	10	10	10	10	10	10	10	10	10	10	10	10	10	10	10	10	10	10	10	10	10	10	10	10	10	10	10	10	10	10	10	10	10	10	10	10	10	10	10
atp4	Medicago_truncatula	Lotus_japonicus	10	10	10	10	10	10	10	10	10	10	10	10	10	10	10	10	10	10	10	10	10	10	10	10	10	10	10	10	10	10	8	6	8	10	10	10	10	10	10	10	10	10	10	10	10	10	10
atp4	Medicago_truncatula	Glycine_max	10	10	10	10	10	9	4	0	4	9	10	10	10	10	10	8	8	10	10	10	10	10	10	10	10	10	10	10	10	10	10	8	8	8	8	10	10	10	10	10	10	10	10	10	10	10	10
atp4	Medicago_truncatula	Vigna_angularis	10	10	10	10	10	10	10	10	10	5	4	9	10	10	10	10	10	10	10	10	10	10	10	10	10	10	10	10	10	10	10	8	8	8	8	10	10	10	10	10	10	10	10	10	10	10	10
atp4	Medicago_truncatula	Vigna_radiata	10	10	10	10	10	10	10	10	10	5	4	9	10	10	10	10	10	10	10	10	10	10	10	10	10	10	10	10	10	10	10	8	8	8	8	10	10	10	10	10	10	10	10	10	10	10	10
atp4	Medicago_truncatula	Vicia_faba	10	10	10	10	10	10	8	8	10	10	10	10	10	10	10	10	10	10	10	10	10	10	10	10	10	10	10	10	10	10	10	10	10	10	10	10	10	10	10	10	10	10	10	10	10	10	10
atp4	Lotus_japonicus	Glycine_max	10	10	10	10	10	9	4	0	4	9	10	10	10	10	10	8	8	10	10	10	10	10	10	10	10	10	10	10	10	10	8	8	10	8	8	10	10	10	10	10	10	10	10	10	10	10	10
atp4	Lotus_japonicus	Vigna_angularis	10	10	10	10	10	10	10	10	10	5	4	9	10	10	10	10	10	10	10	10	10	10	10	10	10	10	10	10	10	10	8	8	10	8	8	10	10	10	10	10	10	10	10	10	10	10	10
atp4	Lotus_japonicus	Vigna_radiata	10	10	10	10	10	10	10	10	10	5	4	9	10	10	10	10	10	10	10	10	10	10	10	10	10	10	10	10	10	10	8	8	10	8	8	10	10	10	10	10	10	10	10	10	10	10	10
atp4	Lotus_japonicus	Vicia_faba	10	10	10	10	10	10	8	8	10	10	10	10	10	10	10	10	10	10	10	10	10	10	10	10	10	10	10	10	10	10	8	6	8	10	10	10	10	10	10	10	10	10	10	10	10	10	10
atp4	Glycine_max	Vigna_angularis	10	10	10	10	10	9	4	0	4	4	4	9	10	10	10	8	8	10	10	10	10	10	10	10	10	10	10	10	10	10	10	10	10	10	10	10	10	10	10	10	10	10	10	10	10	10	10
atp4	Glycine_max	Vigna_radiata	10	10	10	10	10	9	4	0	4	4	4	9	10	10	10	8	8	10	10	10	10	10	10	10	10	10	10	10	10	10	10	10	10	10	10	10	10	10	10	10	10	10	10	10	10	10	10
atp4	Glycine_max	Vicia_faba	10	10	10	10	10	9	4	0	4	9	10	10	10	10	10	8	8	10	10	10	10	10	10	10	10	10	10	10	10	10	10	8	8	8	8	10	10	10	10	10	10	10	10	10	10	10	10
atp4	Vigna_angularis	Vigna_radiata	10	10	10	10	10	10	10	10	10	10	10	10	10	10	10	10	10	10	10	10	10	10	10	10	10	10	10	10	10	10	10	10	10	10	10	10	10	10	10	10	10	10	10	10	10	10	10
atp4	Vigna_angularis	Vicia_faba	10	10	10	10	10	10	8	8	10	5	4	9	10	10	10	10	10	10	10	10	10	10	10	10	10	10	10	10	10	10	10	8	8	8	8	10	10	10	10	10	10	10	10	10	10	10	10
atp4	Vigna_radiata	Vicia_faba	10	10	10	10	10	10	8	8	10	5	4	9	10	10	10	10	10	10	10	10	10	10	10	10	10	10	10	10	10	10	10	8	8	8	8	10	10	10	10	10	10	10	10	10	10	10	10
cox2	Lotus_japonicus	Glycine_max	10	10	8	8	10	10	10	10	10	10	10	10	10	10	10	10	10	10	10	10	10	10	10	10	10	10	10	10	10	10	10	10	10	10	10	10	10	10	10	10	10	10	10	10	10	10	10
cox2	Lotus_japonicus	Vicia_faba	10	10	10	10	10	10	10	10	10	10	10	10	10	10	10	10	10	10	10	10	10	10	10	10	10	10	10	10	10	10	10	10	10	10	10	10	10	10	10	10	10	10	10	10	10	10	10
cox2	Glycine_max	Vicia_faba	10	10	8	8	10	10	10	10	10	10	10	10	10	10	10	10	10	10	10	10	10	10	10	10	10	10	10	10	10	10	10	10	10	10	10	10	10	10	10	10	10	10	10	10	10	10	10
ccmB	Medicago_truncatula	Lotus_japonicus	10	10	10	10	10	10	10	10	10	10	10	10	10	6	6	10	10	10	10	10	10	10	10	10	10	10	10	10	10	10	10	10	10	10	10	10	10	10	10	10	10	10	10	10	10	10	10
ccmB	Medicago_truncatula	Glycine_max	10	10	10	10	10	10	10	10	10	10	10	10	10	6	6	10	10	10	10	10	10	10	10	10	10	10	10	10	10	10	10	10	10	10	10	10	10	10	10	10	10	10	10	10	10	10	10
ccmB	Medicago_truncatula	Vigna_angularis	10	10	10	10	10	10	10	10	10	10	10	10	10	6	6	10	10	10	10	10	10	10	10	10	10	10	10	10	10	10	10	10	10	10	10	10	10	10	10	10	10	10	10	10	10	10	10
ccmB	Medicago_truncatula	Vigna_radiata	10	10	10	10	10	10	10	10	10	10	10	10	10	6	6	10	10	10	10	10	10	10	10	10	10	10	10	10	10	10	10	10	10	10	10	10	10	10	10	10	10	10	10	10	10	10	10
ccmB	Medicago_truncatula	Vicia_faba	10	10	10	10	10	10	10	10	10	10	10	10	10	8	8	10	10	10	10	10	10	10	10	10	10	10	10	10	10	10	10	10	10	10	10	10	10	10	10	10	10	10	10	10	10	10	10
ccmB	Lotus_japonicus	Glycine_max	10	10	10	10	10	10	10	10	10	10	10	10	10	10	10	10	10	10	10	10	10	10	10	10	10	10	10	10	10	10	10	10	10	10	10	10	10	10	10	10	10	10	10	10	10	10	10
ccmB	Lotus_japonicus	Vigna_angularis	10	10	10	10	10	10	10	10	10	10	10	10	10	10	10	10	10	10	10	10	10	10	10	10	10	10	10	10	10	10	10	10	10	10	10	10	10	10	10	10	10	10	10	10	10	10	10
ccmB	Lotus_japonicus	Vigna_radiata	10	10	10	10	10	10	10	10	10	10	10	10	10	10	10	10	10	10	10	10	10	10	10	10	10	10	10	10	10	10	10	10	10	10	10	10	10	10	10	10	10	10	10	10	10	10	10
ccmB	Lotus_japonicus	Vicia_faba	10	10	10	10	10	10	10	10	10	10	10	10	10	8	8	10	10	10	10	10	10	10	10	10	10	10	10	10	10	10	10	10	10	10	10	10	10	10	10	10	10	10	10	10	10	10	10
ccmB	Glycine_max	Vigna_angularis	10	10	10	10	10	10	10	10	10	10	10	10	10	10	10	10	10	10	10	10	10	10	10	10	10	10	10	10	10	10	10	10	10	10	10	10	10	10	10	10	10	10	10	10	10	10	10
ccmB	Glycine_max	Vigna_radiata	10	10	10	10	10	10	10	10	10	10	10	10	10	10	10	10	10	10	10	10	10	10	10	10	10	10	10	10	10	10	10	10	10	10	10	10	10	10	10	10	10	10	10	10	10	10	10
ccmB	Glycine_max	Vicia_faba	10	10	10	10	10	10	10	10	10	10	10	10	10	8	8	10	10	10	10	10	10	10	10	10	10	10	10	10	10	10	10	10	10	10	10	10	10	10	10	10	10	10	10	10	10	10	10
ccmB	Vigna_angularis	Vigna_radiata	10	10	10	10	10	10	10	10	10	10	10	10	10	10	10	10	10	10	10	10	10	10	10	10	10	10	10	10	10	10	10	10	10	10	10	10	10	10	10	10	10	10	10	10	10	10	10
ccmB	Vigna_angularis	Vicia_faba	10	10	10	10	10	10	10	10	10	10	10	10	10	8	8	10	10	10	10	10	10	10	10	10	10	10	10	10	10	10	10	10	10	10	10	10	10	10	10	10	10	10	10	10	10	10	10
ccmB	Vigna_radiata	Vicia_faba	10	10	10	10	10	10	10	10	10	10	10	10	10	8	8	10	10	10	10	10	10	10	10	10	10	10	10	10	10	10	10	10	10	10	10	10	10	10	10	10	10	10	10	10	10	10	10
cob	Medicago_truncatula	Lotus_japonicus	10	7	2	1	6	10	10	10	10	9	6	7	8	8	10	10	10	10	10	10	10	10	10	10	10	10	10	10	10	10	10	10	10	10	10	10	10	10	10	10	10	10	10	10	10	10	10
cob	Medicago_truncatula	Glycine_max	0	3	8	10	8	8	10	10	10	10	8	8	10	10	8	7	8	9	10	10	10	10	10	10	10	10	10	10	10	10	10	10	10	10	10	10	10	10	10	10	10	10	10	10	10	10	10
cob	Medicago_truncatula	Vigna_angularis	10	10	10	10	10	10	10	10	10	10	8	8	10	10	8	7	8	9	10	10	10	10	10	10	10	10	10	10	10	10	10	10	10	10	10	10	10	10	10	10	10	10	10	10	10	10	10
cob	Medicago_truncatula	Vigna_radiata	10	10	10	10	10	10	10	10	10	10	8	8	10	10	8	7	8	9	10	10	10	10	10	10	10	10	10	10	10	10	10	10	10	10	10	10	10	10	10	10	10	10	10	10	10	10	10
cob	Medicago_truncatula	Vicia_faba	10	10	10	10	10	10	10	10	10	10	10	10	10	10	10	10	10	10	10	10	10	10	10	10	10	10	10	10	10	10	10	10	10	10	10	10	10	10	10	10	10	10	10	10	10	10	10
cob	Lotus_japonicus	Glycine_max	0	0	0	1	4	8	10	10	10	9	8	9	8	8	8	7	8	9	10	10	10	10	10	10	10	10	10	10	10	10	10	10	10	10	10	10	10	10	10	10	10	10	10	10	10	10	10
cob	Lotus_japonicus	Vigna_angularis	10	7	2	1	6	10	10	10	10	9	8	9	8	8	8	7	8	9	10	10	10	10	10	10	10	10	10	10	10	10	10	10	10	10	10	10	10	10	10	10	10	10	10	10	10	10	10
cob	Lotus_japonicus	Vigna_radiata	10	7	2	1	6	10	10	10	10	9	8	9	8	8	8	7	8	9	10	10	10	10	10	10	10	10	10	10	10	10	10	10	10	10	10	10	10	10	10	10	10	10	10	10	10	10	10
cob	Lotus_japonicus	Vicia_faba	10	7	2	1	6	10	10	10	10	9	6	7	8	8	10	10	10	10	10	10	10	10	10	10	10	10	10	10	10	10	10	10	10	10	10	10	10	10	10	10	10	10	10	10	10	10	10
cob	Glycine_max	Vigna_angularis	0	3	8	10	8	8	10	10	10	10	10	10	10	10	10	10	10	10	10	10	10	10	10	10	10	10	10	10	10	10	10	10	10	10	10	10	10	10	10	10	10	10	10	10	10	10	10
cob	Glycine_max	Vigna_radiata	0	3	8	10	8	8	10	10	10	10	10	10	10	10	10	10	10	10	10	10	10	10	10	10	10	10	10	10	10	10	10	10	10	10	10	10	10	10	10	10	10	10	10	10	10	10	10
cob	Glycine_max	Vicia_faba	0	3	8	10	8	8	10	10	10	10	8	8	10	10	8	7	8	9	10	10	10	10	10	10	10	10	10	10	10	10	10	10	10	10	10	10	10	10	10	10	10	10	10	10	10	10	10
cob	Vigna_angularis	Vigna_radiata	10	10	10	10	10	10	10	10	10	10	10	10	10	10	10	10	10	10	10	10	10	10	10	10	10	10	10	10	10	10	10	10	10	10	10	10	10	10	10	10	10	10	10	10	10	10	10
cob	Vigna_angularis	Vicia_faba	10	10	10	10	10	10	10	10	10	10	8	8	10	10	8	7	8	9	10	10	10	10	10	10	10	10	10	10	10	10	10	10	10	10	10	10	10	10	10	10	10	10	10	10	10	10	10
cob	Vigna_radiata	Vicia_faba	10	10	10	10	10	10	10	10	10	10	8	8	10	10	8	7	8	9	10	10	10	10	10	10	10	10	10	10	10	10	10	10	10	10	10	10	10	10	10	10	10	10	10	10	10	10	10
rps12	Medicago_truncatula	Lotus_japonicus	10	10	10	10	10	10	10	10	10	10	10	10	10	10	10	10	10	10	10	10	10	10	10	10	10	10	10	10	10	10	10	10	10	10	10	10	10	10	10	10	10	10	10	9	6	5	8
rps12	Medicago_truncatula	Glycine_max	10	10	10	10	10	10	10	10	10	10	10	10	10	10	10	10	10	10	10	10	10	10	10	10	10	10	10	10	10	10	10	10	10	10	10	10	10	10	10	10	10	10	10	9	6	5	8
rps12	Medicago_truncatula	Vigna_angularis	10	10	10	10	10	10	10	10	10	10	10	10	10	10	10	10	10	10	10	10	10	10	10	10	10	10	10	10	10	10	10	10	10	10	10	10	10	10	10	10	10	10	10	9	6	5	8
rps12	Medicago_truncatula	Vigna_radiata	10	10	10	10	10	10	10	10	10	10	10	10	10	10	10	10	10	10	10	10	10	10	10	10	10	10	10	10	10	10	10	10	10	10	10	10	10	10	10	10	10	10	10	9	6	5	8
rps12	Medicago_truncatula	Vicia_faba	10	10	10	10	10	10	10	10	10	10	10	10	10	10	10	10	10	10	10	10	10	10	10	10	10	10	10	10	10	10	10	10	10	10	10	10	10	10	10	10	10	10	10	9	6	5	8
rps12	Lotus_japonicus	Glycine_max	10	10	10	10	10	10	10	10	10	10	10	10	10	10	10	10	10	10	10	10	10	10	10	10	10	10	10	10	10	10	10	10	10	10	10	10	10	10	10	10	10	10	10	10	10	10	10
rps12	Lotus_japonicus	Vigna_angularis	10	10	10	10	10	10	10	10	10	10	10	10	10	10	10	10	10	10	10	10	10	10	10	10	10	10	10	10	10	10	10	10	10	10	10	10	10	10	10	10	10	10	10	10	10	10	10
rps12	Lotus_japonicus	Vigna_radiata	10	10	10	10	10	10	10	10	10	10	10	10	10	10	10	10	10	10	10	10	10	10	10	10	10	10	10	10	10	10	10	10	10	10	10	10	10	10	10	10	10	10	10	10	10	10	10
rps12	Lotus_japonicus	Vicia_faba	10	10	10	10	10	10	10	10	10	10	10	10	10	10	10	10	10	10	10	10	10	10	10	10	10	10	10	10	10	10	10	10	10	10	10	10	10	10	10	10	10	10	10	10	10	10	10
rps12	Glycine_max	Vigna_angularis	10	10	10	10	10	10	10	10	10	10	10	10	10	10	10	10	10	10	10	10	10	10	10	10	10	10	10	10	10	10	10	10	10	10	10	10	10	10	10	10	10	10	10	10	10	10	10
rps12	Glycine_max	Vigna_radiata	10	10	10	10	10	10	10	10	10	10	10	10	10	10	10	10	10	10	10	10	10	10	10	10	10	10	10	10	10	10	10	10	10	10	10	10	10	10	10	10	10	10	10	10	10	10	10
rps12	Glycine_max	Vicia_faba	10	10	10	10	10	10	10	10	10	10	10	10	10	10	10	10	10	10	10	10	10	10	10	10	10	10	10	10	10	10	10	10	10	10	10	10	10	10	10	10	10	10	10	10	10	10	10
rps12	Vigna_angularis	Vigna_radiata	10	10	10	10	10	10	10	10	10	10	10	10	10	10	10	10	10	10	10	10	10	10	10	10	10	10	10	10	10	10	10	10	10	10	10	10	10	10	10	10	10	10	10	10	10	10	10
rps12	Vigna_angularis	Vicia_faba	10	10	10	10	10	10	10	10	10	10	10	10	10	10	10	10	10	10	10	10	10	10	10	10	10	10	10	10	10	10	10	10	10	10	10	10	10	10	10	10	10	10	10	10	10	10	10
rps12	Vigna_radiata	Vicia_faba	10	10	10	10	10	10	10	10	10	10	10	10	10	10	10	10	10	10	10	10	10	10	10	10	10	10	10	10	10	10	10	10	10	10	10	10	10	10	10	10	10	10	10	10	10	10	10
cox3	Medicago_truncatula	Lotus_japonicus	10	10	10	10	10	10	10	10	10	10	10	10	10	10	10	10	10	10	10	10	10	10	10	10	10	10	10	10	10	10	10	10	10	10	10	10	10	10	10	10	10	10	10	10	10	10	10
cox3	Medicago_truncatula	Glycine_max	10	10	10	10	10	10	10	10	10	10	10	10	10	10	10	10	10	10	10	10	10	10	10	10	10	10	10	10	10	10	10	10	10	10	10	10	10	10	10	10	10	10	10	10	10	10	10
cox3	Medicago_truncatula	Vigna_angularis	10	10	10	10	10	10	10	10	10	10	10	10	10	10	10	10	10	10	10	10	10	10	10	10	10	10	10	10	10	10	10	10	10	10	10	10	10	10	10	10	10	10	10	10	10	10	10
cox3	Medicago_truncatula	Vigna_radiata	10	10	10	10	10	10	10	10	10	10	10	10	10	10	10	10	10	10	10	10	10	10	10	10	10	10	10	10	10	10	10	10	10	10	10	10	10	10	10	10	10	10	10	10	10	10	10
cox3	Medicago_truncatula	Vicia_faba	10	10	10	10	10	10	10	10	10	10	10	10	10	10	10	10	10	10	10	10	10	10	10	10	10	10	10	10	10	10	10	10	10	10	10	10	10	10	10	10	10	10	10	10	10	10	10
cox3	Lotus_japonicus	Glycine_max	10	10	10	10	10	10	10	10	10	10	10	10	10	10	10	10	10	10	10	10	10	10	10	10	10	10	10	10	10	10	10	10	10	10	10	10	10	10	10	10	10	10	10	10	10	10	10
cox3	Lotus_japonicus	Vigna_angularis	10	10	10	10	10	10	10	10	10	10	10	10	10	10	10	10	10	10	10	10	10	10	10	10	10	10	10	10	10	10	10	10	10	10	10	10	10	10	10	10	10	10	10	10	10	10	10
cox3	Lotus_japonicus	Vigna_radiata	10	10	10	10	10	10	10	10	10	10	10	10	10	10	10	10	10	10	10	10	10	10	10	10	10	10	10	10	10	10	10	10	10	10	10	10	10	10	10	10	10	10	10	10	10	10	10
cox3	Lotus_japonicus	Vicia_faba	10	10	10	10	10	10	10	10	10	10	10	10	10	10	10	10	10	10	10	10	10	10	10	10	10	10	10	10	10	10	10	10	10	10	10	10	10	10	10	10	10	10	10	10	10	10	10
cox3	Glycine_max	Vigna_angularis	10	10	10	10	10	10	10	10	10	10	10	10	10	10	10	10	10	10	10	10	10	10	10	10	10	10	10	10	10	10	10	10	10	10	10	10	10	10	10	10	10	10	10	10	10	10	10
cox3	Glycine_max	Vigna_radiata	10	10	10	10	10	10	10	10	10	10	10	10	10	10	10	10	10	10	10	10	10	10	10	10	10	10	10	10	10	10	10	10	10	10	10	10	10	10	10	10	10	10	10	10	10	10	10
cox3	Glycine_max	Vicia_faba	10	10	10	10	10	10	10	10	10	10	10	10	10	10	10	10	10	10	10	10	10	10	10	10	10	10	10	10	10	10	10	10	10	10	10	10	10	10	10	10	10	10	10	10	10	10	10
cox3	Vigna_angularis	Vigna_radiata	10	10	10	10	10	10	10	10	10	10	10	10	10	10	10	10	10	10	10	10	10	10	10	10	10	10	10	10	10	10	10	10	10	10	10	10	10	10	10	10	10	10	10	10	10	10	10
cox3	Vigna_angularis	Vicia_faba	10	10	10	10	10	10	10	10	10	10	10	10	10	10	10	10	10	10	10	10	10	10	10	10	10	10	10	10	10	10	10	10	10	10	10	10	10	10	10	10	10	10	10	10	10	10	10
cox3	Vigna_radiata	Vicia_faba	10	10	10	10	10	10	10	10	10	10	10	10	10	10	10	10	10	10	10	10	10	10	10	10	10	10	10	10	10	10	10	10	10	10	10	10	10	10	10	10	10	10	10	10	10	10	10
cox1	Medicago_truncatula	Lotus_japonicus	10	10	10	10	10	10	10	10	10	10	10	10	10	10	10	10	10	10	10	10	10	10	10	10	10	10	10	10	10	10	10	10	10	10	10	10	10	10	10	10	10	10	10	10	10	10	10
cox1	Medicago_truncatula	Glycine_max	10	10	10	10	10	10	10	10	10	10	10	10	10	10	10	10	10	10	10	10	10	10	10	10	10	10	10	10	10	10	10	10	10	10	10	10	10	10	10	10	8	8	10	10	10	10	10
cox1	Medicago_truncatula	Vigna_angularis	10	10	10	10	10	10	10	10	10	10	10	10	10	10	10	10	10	10	10	10	10	10	10	10	10	10	10	10	10	10	10	10	10	10	10	10	10	10	10	10	8	8	10	10	10	10	10
cox1	Medicago_truncatula	Vigna_radiata	10	10	10	10	10	10	10	10	10	10	10	10	10	10	10	10	10	10	10	10	10	10	10	10	10	10	10	10	10	10	10	10	10	10	10	10	10	10	10	10	8	8	10	10	10	10	10
cox1	Medicago_truncatula	Vicia_faba	10	10	10	10	10	10	10	10	10	10	10	10	10	10	10	10	10	10	10	10	10	10	10	10	10	10	10	10	10	10	10	10	10	10	10	10	10	10	10	10	10	10	10	10	10	10	10
cox1	Lotus_japonicus	Glycine_max	10	10	10	10	10	10	10	10	10	10	10	10	10	10	10	10	10	10	10	10	10	10	10	10	10	10	10	10	10	10	10	10	10	10	10	10	10	10	10	10	8	8	10	10	10	10	10
cox1	Lotus_japonicus	Vigna_angularis	10	10	10	10	10	10	10	10	10	10	10	10	10	10	10	10	10	10	10	10	10	10	10	10	10	10	10	10	10	10	10	10	10	10	10	10	10	10	10	10	8	8	10	10	10	10	10
cox1	Lotus_japonicus	Vigna_radiata	10	10	10	10	10	10	10	10	10	10	10	10	10	10	10	10	10	10	10	10	10	10	10	10	10	10	10	10	10	10	10	10	10	10	10	10	10	10	10	10	8	8	10	10	10	10	10
cox1	Lotus_japonicus	Vicia_faba	10	10	10	10	10	10	10	10	10	10	10	10	10	10	10	10	10	10	10	10	10	10	10	10	10	10	10	10	10	10	10	10	10	10	10	10	10	10	10	10	10	10	10	10	10	10	10
cox1	Glycine_max	Vigna_angularis	10	10	10	10	10	10	10	10	10	10	10	10	10	10	10	10	10	10	10	10	10	10	10	10	10	10	10	10	10	10	10	10	10	10	10	10	10	10	10	10	10	10	10	10	10	10	10
cox1	Glycine_max	Vigna_radiata	10	10	10	10	10	10	10	10	10	10	10	10	10	10	10	10	10	10	10	10	10	10	10	10	10	10	10	10	10	10	10	10	10	10	10	10	10	10	10	10	10	10	10	10	10	10	10
cox1	Glycine_max	Vicia_faba	10	10	10	10	10	10	10	10	10	10	10	10	10	10	10	10	10	10	10	10	10	10	10	10	10	10	10	10	10	10	10	10	10	10	10	10	10	10	10	10	8	8	10	10	10	10	10
cox1	Vigna_angularis	Vigna_radiata	10	10	10	10	10	10	10	10	10	10	10	10	10	10	10	10	10	10	10	10	10	10	10	10	10	10	10	10	10	10	10	10	10	10	10	10	10	10	10	10	10	10	10	10	10	10	10
cox1	Vigna_angularis	Vicia_faba	10	10	10	10	10	10	10	10	10	10	10	10	10	10	10	10	10	10	10	10	10	10	10	10	10	10	10	10	10	10	10	10	10	10	10	10	10	10	10	10	8	8	10	10	10	10	10
cox1	Vigna_radiata	Vicia_faba	10	10	10	10	10	10	10	10	10	10	10	10	10	10	10	10	10	10	10	10	10	10	10	10	10	10	10	10	10	10	10	10	10	10	10	10	10	10	10	10	8	8	10	10	10	10	10
nad4L	Medicago_truncatula	Lotus_japonicus	10	10	10	10	10	10	10	10	10	10	10	10	10	10	10	10	10	10	10	10	10	10	10	10	10	10	10	10	10	10	10	10	10	10	10	10	10	10	10	10	10	10	10	10	10	10	10
nad4L	Medicago_truncatula	Vigna_radiata	10	10	10	10	10	10	10	10	10	10	10	10	10	10	10	10	10	10	10	10	10	10	10	10	10	10	10	10	10	10	10	10	10	10	10	10	10	10	10	10	10	10	10	10	10	10	10
nad4L	Medicago_truncatula	Vicia_faba	10	10	10	10	10	10	10	10	10	10	10	10	10	10	10	10	10	10	10	10	10	10	10	10	10	10	10	10	10	10	10	10	10	10	10	10	10	10	10	10	10	10	10	10	10	10	10
nad4L	Medicago_truncatula	Glycine_max	10	10	10	10	10	10	10	10	10	10	10	10	10	10	10	10	10	10	10	10	10	10	10	10	10	10	10	10	10	10	10	10	10	10	10	10	10	10	10	10	10	10	10	10	10	10	10
nad4L	Medicago_truncatula	Glycine_max	10	10	10	10	10	10	10	10	10	10	10	10	10	10	10	10	10	10	10	10	10	10	10	10	10	10	10	10	10	10	10	10	10	10	10	10	10	10	10	10	10	10	10	10	10	10	10
nad4L	Lotus_japonicus	Vigna_radiata	10	10	10	10	10	10	10	10	10	10	10	10	10	10	10	10	10	10	10	10	10	10	10	10	10	10	10	10	10	10	10	10	10	10	10	10	10	10	10	10	10	10	10	10	10	10	10
nad4L	Lotus_japonicus	Vicia_faba	10	10	10	10	10	10	10	10	10	10	10	10	10	10	10	10	10	10	10	10	10	10	10	10	10	10	10	10	10	10	10	10	10	10	10	10	10	10	10	10	10	10	10	10	10	10	10
nad4L	Lotus_japonicus	Glycine_max	10	10	10	10	10	10	10	10	10	10	10	10	10	10	10	10	10	10	10	10	10	10	10	10	10	10	10	10	10	10	10	10	10	10	10	10	10	10	10	10	10	10	10	10	10	10	10
nad4L	Lotus_japonicus	Glycine_max	10	10	10	10	10	10	10	10	10	10	10	10	10	10	10	10	10	10	10	10	10	10	10	10	10	10	10	10	10	10	10	10	10	10	10	10	10	10	10	10	10	10	10	10	10	10	10
nad4L	Vigna_radiata	Vicia_faba	10	10	10	10	10	10	10	10	10	10	10	10	10	10	10	10	10	10	10	10	10	10	10	10	10	10	10	10	10	10	10	10	10	10	10	10	10	10	10	10	10	10	10	10	10	10	10
nad4L	Vigna_radiata	Glycine_max	10	10	10	10	10	10	10	10	10	10	10	10	10	10	10	10	10	10	10	10	10	10	10	10	10	10	10	10	10	10	10	10	10	10	10	10	10	10	10	10	10	10	10	10	10	10	10
nad4L	Vigna_radiata	Glycine_max	10	10	10	10	10	10	10	10	10	10	10	10	10	10	10	10	10	10	10	10	10	10	10	10	10	10	10	10	10	10	10	10	10	10	10	10	10	10	10	10	10	10	10	10	10	10	10
nad4L	Vicia_faba	Glycine_max	10	10	10	10	10	10	10	10	10	10	10	10	10	10	10	10	10	10	10	10	10	10	10	10	10	10	10	10	10	10	10	10	10	10	10	10	10	10	10	10	10	10	10	10	10	10	10
nad4L	Vicia_faba	Glycine_max	10	10	10	10	10	10	10	10	10	10	10	10	10	10	10	10	10	10	10	10	10	10	10	10	10	10	10	10	10	10	10	10	10	10	10	10	10	10	10	10	10	10	10	10	10	10	10
nad4L	Glycine_max	Glycine_max	10	10	10	10	10	10	10	10	10	10	10	10	10	10	10	10	10	10	10	10	10	10	10	10	10	10	10	10	10	10	10	10	10	10	10	10	10	10	10	10	10	10	10	10	10	10	10
[truncated: 1,374 more columns]

## Sheet: ChloroPairs
accD	Glycine_max	Lotus_japonicus	10	10	10	10	10	9	8	9	10	10	10	6	6	10	8	8	10	8	8	9	8	9	6	6	10	10	10	10	8	8	10	6	4	8	10	10	10	10	10	10	10	10	10	10	10	10	10
accD	Glycine_max	Vigna_unguiculata	10	10	10	10	10	9	8	9	8	6	6	6	8	10	10	10	8	8	10	10	10	10	10	10	10	10	10	10	10	9	8	9	10	10	10	10	10	8	8	10	10	10	10	10	10	10	10
accD	Glycine_max	Lens_culinaris	0	0	0	0	0	0	0	0	0	0	0	0	0	0	0	0	0	0	0	0	0	0	0	0	0	0	0	0	0	0	0	0	0	0	0	0	0	0	0	1	6	10	10	10	10	10	10
accD	Glycine_max	Cicer_arietinum	10	10	10	10	10	9	8	9	8	7	6	7	10	9	8	9	10	10	10	10	10	10	6	6	10	10	10	8	6	8	10	8	8	10	10	10	10	10	8	4	6	10	10	10	10	10	10
accD	Glycine_max	Vigna_radiata	10	10	10	10	10	9	8	9	8	6	6	6	8	10	10	10	8	8	10	10	10	10	10	10	10	10	10	10	10	9	8	9	10	10	10	10	10	8	8	10	10	10	10	10	10	10	10
accD	Glycine_max	Vicia_faba	0	0	0	0	0	0	0	0	0	4	8	9	10	10	8	6	8	10	10	8	8	10	6	6	10	10	10	7	4	7	10	8	8	8	8	10	10	8	8	5	0	0	0	0	0	0	0
accD	Glycine_max	Pisum_sativum	0	0	0	0	0	0	0	0	0	0	0	0	0	0	0	0	0	0	0	0	0	0	0	0	0	0	0	0	0	0	0	0	0	0	0	0	0	1	4	4	6	10	10	10	10	10	10
accD	Glycine_max	Medicago_truncatula	10	10	8	8	10	9	8	9	8	7	8	9	10	10	8	4	6	10	10	10	10	10	6	6	10	10	10	10	8	7	8	7	8	10	10	10	10	10	10	8	8	10	10	10	10	10	10
accD	Glycine_max	Arachis_hypogaea	10	10	8	8	10	9	8	9	10	9	8	9	8	8	8	8	10	10	10	10	10	10	6	4	8	10	8	8	10	10	10	8	8	10	10	8	8	10	10	10	10	10	10	10	10	10	10
accD	Glycine_max	Phaseolus_vulgaris	8	8	10	9	8	8	8	9	10	10	8	6	8	10	8	8	10	10	10	8	8	10	10	9	6	2	0	0	2	6	8	9	10	10	10	10	10	8	8	10	10	10	10	10	10	10	10
accD	Lotus_japonicus	Vigna_unguiculata	10	10	10	10	10	9	8	9	8	6	6	6	8	10	8	8	8	6	8	9	8	9	6	6	10	10	10	10	8	7	8	5	4	8	10	10	10	8	8	10	10	10	10	10	10	10	10
accD	Lotus_japonicus	Lens_culinaris	0	0	0	0	0	0	0	0	0	0	0	0	0	0	0	0	0	0	0	0	0	0	0	0	0	0	0	0	0	0	0	0	0	0	0	0	0	0	0	1	6	10	10	10	10	10	10
accD	Lotus_japonicus	Cicer_arietinum	10	10	10	10	10	9	8	9	8	7	6	3	6	9	6	7	10	8	8	9	8	9	8	8	10	10	10	8	4	6	10	8	6	8	10	10	10	10	8	4	6	10	10	10	10	10	10
accD	Lotus_japonicus	Vigna_radiata	10	10	10	10	10	9	8	9	8	6	6	6	8	10	8	8	8	6	8	9	8	9	6	6	10	10	10	10	8	7	8	5	4	8	10	10	10	8	8	10	10	10	10	10	10	10	10
accD	Lotus_japonicus	Vicia_faba	0	0	0	0	0	0	0	0	0	4	8	5	6	10	10	8	8	8	8	7	6	9	8	8	10	10	10	7	2	5	10	8	6	6	8	10	10	8	8	5	0	0	0	0	0	0	0
accD	Lotus_japonicus	Pisum_sativum	0	0	0	0	0	0	0	0	0	0	0	0	0	0	0	0	0	0	0	0	0	0	0	0	0	0	0	0	0	0	0	0	0	0	0	0	0	1	4	4	6	10	10	10	10	10	10
accD	Lotus_japonicus	Medicago_truncatula	10	10	8	8	10	9	8	9	8	7	8	5	6	10	10	6	6	8	8	9	8	9	8	8	10	10	10	10	6	5	8	7	6	8	10	10	10	10	10	8	8	10	10	10	10	10	10
accD	Lotus_japonicus	Arachis_hypogaea	10	10	8	8	10	9	8	9	10	9	8	5	4	8	8	8	10	8	8	9	8	9	10	8	8	10	8	8	8	8	10	8	6	8	10	8	8	10	10	10	10	10	10	10	10	10	10
accD	Lotus_japonicus	Phaseolus_vulgaris	8	8	10	9	8	8	8	9	10	10	8	6	8	10	10	10	10	8	8	7	6	9	6	5	6	2	0	0	2	6	8	5	4	8	10	10	10	8	8	10	10	10	10	10	10	10	10
accD	Vigna_unguiculata	Lens_culinaris	0	0	0	0	0	0	0	0	0	0	0	0	0	0	0	0	0	0	0	0	0	0	0	0	0	0	0	0	0	0	0	0	0	0	0	0	0	0	0	1	6	10	10	10	10	10	10
accD	Vigna_unguiculata	Cicer_arietinum	10	10	10	10	10	10	10	10	6	3	6	7	8	9	8	9	8	8	10	10	10	10	6	6	10	10	10	8	6	7	8	7	8	10	10	10	10	8	6	4	6	10	10	10	10	10	10
accD	Vigna_unguiculata	Vigna_radiata	10	10	10	10	10	10	10	10	10	10	10	10	10	10	10	10	10	10	10	10	10	10	10	10	10	10	10	10	10	10	10	10	10	10	10	10	10	10	10	10	10	10	10	10	10	10	10
accD	Vigna_unguiculata	Vicia_faba	0	0	0	0	0	0	0	0	0	2	4	5	8	10	8	6	6	8	10	8	8	10	6	6	10	10	10	7	4	6	8	7	8	8	8	10	10	6	6	5	0	0	0	0	0	0	0
accD	Vigna_unguiculata	Pisum_sativum	0	0	0	0	0	0	0	0	0	0	0	0	0	0	0	0	0	0	0	0	0	0	0	0	0	0	0	0	0	0	0	0	0	0	0	0	0	1	4	4	6	10	10	10	10	10	10
accD	Vigna_unguiculata	Medicago_truncatula	10	10	8	8	10	10	10	10	6	3	4	5	8	10	8	4	4	8	10	10	10	10	6	6	10	10	10	10	8	7	8	7	8	10	10	10	10	8	8	8	8	10	10	10	10	10	10
accD	Vigna_unguiculata	Arachis_hypogaea	10	10	8	8	10	10	10	10	8	5	4	5	6	8	8	8	8	8	10	10	10	10	6	4	8	10	8	8	10	9	8	7	8	10	10	8	8	8	8	10	10	10	10	10	10	10	10
accD	Vigna_unguiculata	Phaseolus_vulgaris	8	8	10	9	8	9	10	10	8	6	8	10	10	10	8	8	8	8	10	8	8	10	10	9	6	2	0	0	2	7	10	10	10	10	10	10	10	10	10	10	10	10	10	10	10	10	10
accD	Lens_culinaris	Cicer_arietinum	0	0	0	0	0	0	0	0	0	0	0	0	0	0	0	0	0	0	0	0	0	0	0	0	0	0	0	0	0	0	0	0	0	0	0	0	0	0	0	3	8	10	10	10	10	10	10
accD	Lens_culinaris	Vigna_radiata	0	0	0	0	0	0	0	0	0	0	0	0	0	0	0	0	0	0	0	0	0	0	0	0	0	0	0	0	0	0	0	0	0	0	0	0	0	0	0	1	6	10	10	10	10	10	10
accD	Lens_culinaris	Vicia_faba	10	10	10	10	10	10	10	7	2	0	0	0	0	0	0	0	0	0	0	0	0	0	0	0	0	0	0	0	0	0	0	0	0	0	0	0	0	0	0	0	0	0	0	0	0	0	0
accD	Lens_culinaris	Pisum_sativum	10	10	10	10	10	10	10	10	10	10	10	10	10	10	10	10	10	10	10	10	10	10	10	10	10	10	10	10	10	10	10	10	10	10	10	10	10	9	4	1	6	10	10	10	10	10	10
accD	Lens_culinaris	Medicago_truncatula	0	0	0	0	0	0	0	0	0	0	0	0	0	0	0	0	0	0	0	0	0	0	0	0	0	0	0	0	0	0	0	0	0	0	0	0	0	0	0	1	6	10	10	10	10	10	10
accD	Lens_culinaris	Arachis_hypogaea	0	0	0	0	0	0	0	0	0	0	0	0	0	0	0	0	0	0	0	0	0	0	0	0	0	0	0	0	0	0	0	0	0	0	0	0	0	0	0	1	6	10	10	10	10	10	10
accD	Lens_culinaris	Phaseolus_vulgaris	0	0	0	0	0	0	0	0	0	0	0	0	0	0	0	0	0	0	0	0	0	0	0	0	0	5	10	10	8	3	0	0	0	0	0	0	0	0	0	1	6	10	10	10	10	10	10
accD	Cicer_arietinum	Vigna_radiata	10	10	10	10	10	10	10	10	6	3	6	7	8	9	8	9	8	8	10	10	10	10	6	6	10	10	10	8	6	7	8	7	8	10	10	10	10	8	6	4	6	10	10	10	10	10	10
accD	Cicer_arietinum	Vicia_faba	0	0	0	0	0	0	0	0	0	5	8	8	10	9	6	5	8	10	10	8	8	10	10	10	10	10	10	9	8	9	10	10	10	8	8	10	10	8	6	3	0	0	0	0	0	0	0
accD	Cicer_arietinum	Pisum_sativum	0	0	0	0	0	0	0	0	0	0	0	0	0	0	0	0	0	0	0	0	0	0	0	0	0	0	0	0	0	0	0	0	0	0	0	0	0	1	2	4	8	10	10	10	10	10	10
accD	Cicer_arietinum	Medicago_truncatula	10	10	8	8	10	10	10	10	10	9	6	7	10	9	6	3	6	10	10	10	10	10	10	10	10	10	10	8	8	9	8	9	10	10	10	10	10	10	8	6	8	10	10	10	10	10	10
accD	Cicer_arietinum	Arachis_hypogaea	10	10	8	8	10	10	10	10	8	8	8	8	8	7	6	7	10	10	10	10	10	10	8	6	8	10	8	6	6	8	10	10	10	10	10	8	8	10	8	4	6	10	10	10	10	10	10
accD	Cicer_arietinum	Phaseolus_vulgaris	8	8	10	9	8	9	10	10	8	7	8	7	8	9	6	7	10	10	10	8	8	10	6	5	6	2	0	0	0	4	8	7	8	10	10	10	10	8	6	4	6	10	10	10	10	10	10
accD	Vigna_radiata	Vicia_faba	0	0	0	0	0	0	0	0	0	2	4	5	8	10	8	6	6	8	10	8	8	10	6	6	10	10	10	7	4	6	8	7	8	8	8	10	10	6	6	5	0	0	0	0	0	0	0
accD	Vigna_radiata	Pisum_sativum	0	0	0	0	0	0	0	0	0	0	0	0	0	0	0	0	0	0	0	0	0	0	0	0	0	0	0	0	0	0	0	0	0	0	0	0	0	1	4	4	6	10	10	10	10	10	10
accD	Vigna_radiata	Medicago_truncatula	10	10	8	8	10	10	10	10	6	3	4	5	8	10	8	4	4	8	10	10	10	10	6	6	10	10	10	10	8	7	8	7	8	10	10	10	10	8	8	8	8	10	10	10	10	10	10
accD	Vigna_radiata	Arachis_hypogaea	10	10	8	8	10	10	10	10	8	5	4	5	6	8	8	8	8	8	10	10	10	10	6	4	8	10	8	8	10	9	8	7	8	10	10	8	8	8	8	10	10	10	10	10	10	10	10
accD	Vigna_radiata	Phaseolus_vulgaris	8	8	10	9	8	9	10	10	8	6	8	10	10	10	8	8	8	8	10	8	8	10	10	9	6	2	0	0	2	7	10	10	10	10	10	10	10	10	10	10	10	10	10	10	10	10	10
accD	Vicia_faba	Pisum_sativum	10	10	10	10	10	10	10	7	2	0	0	0	0	0	0	0	0	0	0	0	0	0	0	0	0	0	0	0	0	0	0	0	0	0	0	0	0	1	4	5	2	0	0	0	0	0	0
accD	Vicia_faba	Medicago_truncatula	0	0	0	0	0	0	0	0	0	4	8	9	10	10	10	8	8	10	10	8	8	10	10	10	10	10	10	7	6	8	8	9	10	8	8	10	10	8	8	5	0	0	0	0	0	0	0
accD	Vicia_faba	Arachis_hypogaea	0	0	0	0	0	0	0	0	0	5	10	10	8	8	8	6	8	10	10	8	8	10	8	6	8	10	8	5	4	7	10	10	10	8	8	8	8	8	8	5	0	0	0	0	0	0	0
accD	Vicia_faba	Phaseolus_vulgaris	0	0	0	0	0	0	0	0	0	4	6	5	8	10	10	8	8	10	10	6	6	10	6	5	6	2	0	0	0	4	8	7	8	8	8	10	10	6	6	5	0	0	0	0	0	0	0
accD	Pisum_sativum	Medicago_truncatula	0	0	0	0	0	0	0	0	0	0	0	0	0	0	0	0	0	0	0	0	0	0	0	0	0	0	0	0	0	0	0	0	0	0	0	0	0	1	4	6	8	10	10	10	10	10	10
accD	Pisum_sativum	Arachis_hypogaea	0	0	0	0	0	0	0	0	0	0	0	0	0	0	0	0	0	0	0	0	0	0	0	0	0	0	0	0	0	0	0	0	0	0	0	0	0	1	4	4	6	10	10	10	10	10	10
accD	Pisum_sativum	Phaseolus_vulgaris	0	0	0	0	0	0	0	0	0	0	0	0	0	0	0	0	0	0	0	0	0	0	0	0	0	5	10	10	8	3	0	0	0	0	0	0	0	1	4	4	6	10	10	10	10	10	10
accD	Medicago_truncatula	Arachis_hypogaea	10	10	6	6	10	10	10	10	8	7	8	9	8	8	8	4	6	10	10	10	10	10	8	6	8	10	8	8	8	7	8	9	10	10	10	8	8	10	10	8	8	10	10	10	10	10	10
accD	Medicago_truncatula	Phaseolus_vulgaris	8	8	8	7	8	9	10	10	8	7	6	5	8	10	10	6	6	10	10	8	8	10	6	5	6	2	0	0	0	4	8	7	8	10	10	10	10	8	8	8	8	10	10	10	10	10	10
accD	Arachis_hypogaea	Phaseolus_vulgaris	8	8	8	7	8	9	10	10	10	9	6	5	6	8	8	8	10	10	10	8	8	10	6	3	4	2	0	0	2	6	8	7	8	10	10	8	8	8	8	10	10	10	10	10	10	10	10
atpB	Glycine_max	Lotus_japonicus	6	6	8	8	10	9	8	9	10	8	8	9	8	9	10	8	8	10	10	10	10	9	6	7	10	10	10	10	10	10	10	10	10	10	10	10	10	10	8	8	10	10	10	10	8	8	10
atpB	Glycine_max	Vigna_unguiculata	10	10	8	8	10	8	8	10	8	8	10	9	8	9	8	7	8	9	10	10	10	10	10	10	8	8	8	6	8	10	10	8	8	10	10	10	10	10	10	8	8	10	10	8	6	8	10
atpB	Glycine_max	Lens_culinaris	6	6	8	5	6	7	6	8	10	7	6	9	10	10	10	6	6	10	10	10	10	7	6	8	8	9	8	6	8	10	10	8	8	10	10	9	8	9	8	6	8	9	8	9	10	10	10
atpB	Glycine_max	Cicer_arietinum	6	6	8	6	8	9	8	9	10	7	6	9	10	10	10	8	8	10	10	10	10	10	10	10	10	8	8	8	8	10	10	8	8	10	10	10	10	10	8	6	8	9	8	9	8	8	10
atpB	Glycine_max	Vigna_radiata	10	10	8	8	10	10	10	10	8	8	10	9	6	7	8	7	8	9	10	10	10	10	10	10	8	8	8	6	8	10	10	8	8	10	10	10	10	10	10	8	8	10	10	8	4	6	10
atpB	Glycine_max	Vicia_faba	6	6	8	6	8	8	6	8	10	7	6	9	10	10	10	8	8	10	10	10	10	10	10	9	8	9	8	6	8	10	10	8	8	10	10	9	8	9	10	8	8	9	8	9	8	8	10
atpB	Glycine_max	Pisum_sativum	6	6	8	6	8	7	4	7	10	7	6	9	10	10	10	6	6	10	10	8	8	10	10	9	8	9	8	6	8	10	10	8	8	10	10	9	8	9	10	8	8	9	8	9	8	8	10
atpB	Glycine_max	Medicago_truncatula	8	6	6	6	8	9	8	9	8	5	6	9	10	10	10	6	6	10	10	10	10	9	6	7	10	10	8	6	8	10	10	10	10	10	10	9	8	9	10	8	8	9	8	9	8	8	10
atpB	Glycine_max	Arachis_hypogaea	8	8	8	8	10	9	8	9	10	10	10	10	8	8	10	8	8	10	10	10	10	8	8	10	10	10	10	8	8	10	10	8	8	10	10	7	6	9	10	10	8	7	8	9	8	8	10
atpB	Glycine_max	Phaseolus_vulgaris	8	8	10	10	10	10	10	10	8	8	10	9	8	9	8	8	8	8	10	10	10	10	10	10	8	8	8	6	8	10	10	8	8	10	10	10	10	10	10	8	8	10	10	8	6	8	10
atpB	Lotus_japonicus	Vigna_unguiculata	6	6	10	10	10	7	6	9	8	6	8	10	10	10	8	5	6	9	10	10	10	9	6	7	8	8	8	6	8	10	10	8	8	10	10	10	10	10	8	6	8	10	10	8	8	10	10
atpB	Lotus_japonicus	Lens_culinaris	8	8	10	7	6	6	4	7	10	9	8	8	8	9	10	6	6	10	10	10	10	8	6	7	8	9	8	6	8	10	10	8	8	10	10	9	8	9	6	4	8	9	8	9	8	8	10
atpB	Lotus_japonicus	Cicer_arietinum	8	8	10	8	8	10	10	10	10	9	8	8	8	9	10	8	8	10	10	10	10	9	6	7	10	8	8	8	8	10	10	8	8	10	10	10	10	10	6	4	8	9	8	9	10	10	10
atpB	Lotus_japonicus	Vigna_radiata	6	6	10	10	10	9	8	9	8	6	8	10	8	8	8	5	6	9	10	10	10	9	6	7	8	8	8	6	8	10	10	8	8	10	10	10	10	10	8	6	8	10	10	8	6	8	10
atpB	Lotus_japonicus	Vicia_faba	8	8	10	8	8	7	4	7	10	9	8	8	8	9	10	8	8	10	10	10	10	9	6	6	8	9	8	6	8	10	10	8	8	10	10	9	8	9	8	6	8	9	8	9	10	10	10
atpB	Lotus_japonicus	Pisum_sativum	8	8	10	8	8	8	6	8	10	9	8	8	8	9	10	6	6	10	10	8	8	9	6	6	8	9	8	6	8	10	10	8	8	10	10	9	8	9	8	6	8	9	8	9	10	10	10
atpB	Lotus_japonicus	Medicago_truncatula	8	6	8	8	8	10	10	10	8	7	8	8	8	9	10	6	6	10	10	10	10	10	6	6	10	10	8	6	8	10	10	10	10	10	10	9	8	9	8	6	8	9	8	9	10	10	10
atpB	Lotus_japonicus	Arachis_hypogaea	8	8	10	10	10	10	10	10	10	8	8	9	6	7	10	6	6	10	10	10	10	7	4	7	10	10	10	8	8	10	10	8	8	10	10	7	6	9	8	8	8	7	8	9	10	10	10
atpB	Lotus_japonicus	Phaseolus_vulgaris	6	6	8	8	10	9	8	9	8	6	8	10	10	10	8	6	6	8	10	10	10	9	6	7	8	8	8	6	8	10	10	8	8	10	10	10	10	10	8	6	8	10	10	8	8	10	10
atpB	Vigna_unguiculata	Lens_culinaris	6	6	10	7	6	9	8	8	8	5	6	8	8	9	8	3	4	9	10	10	10	7	6	8	6	7	6	2	6	10	10	8	8	10	10	9	8	9	8	4	6	9	8	7	6	8	10
atpB	Vigna_unguiculata	Cicer_arietinum	6	6	10	8	8	7	6	9	8	5	6	8	8	9	8	5	6	9	10	10	10	10	10	10	8	6	6	6	8	10	10	10	10	10	10	10	10	10	8	4	6	9	8	7	8	10	10
atpB	Vigna_unguiculata	Vigna_radiata	10	10	10	10	10	8	8	10	10	10	10	10	8	8	10	10	10	10	10	10	10	10	10	10	10	10	10	10	10	10	10	8	8	10	10	10	10	10	10	10	10	10	10	10	8	8	10
atpB	Vigna_unguiculata	Vicia_faba	6	6	10	8	8	10	8	8	8	5	6	8	8	9	8	5	6	9	10	10	10	10	10	9	6	7	6	2	6	10	10	8	8	10	10	9	8	9	10	6	6	9	8	7	8	10	10
atpB	Vigna_unguiculata	Pisum_sativum	6	6	10	8	8	9	6	7	8	5	6	8	8	9	8	3	4	9	10	8	8	10	10	9	6	7	6	2	6	10	10	8	8	10	10	9	8	9	10	6	6	9	8	7	8	10	10
atpB	Vigna_unguiculata	Medicago_truncatula	8	6	8	8	8	7	6	9	8	5	6	8	8	9	8	3	4	9	10	10	10	9	6	7	8	8	6	2	6	10	10	8	8	10	10	9	8	9	10	6	6	9	8	7	8	10	10
atpB	Vigna_unguiculata	Arachis_hypogaea	8	8	10	10	10	7	6	9	8	8	10	9	6	7	8	5	6	9	10	10	10	8	8	10	8	8	8	8	10	10	10	10	10	10	10	7	6	9	10	8	6	7	8	7	8	10	10
atpB	Vigna_unguiculata	Phaseolus_vulgaris	8	8	8	8	10	8	8	10	10	10	10	10	10	10	10	9	6	7	10	10	10	10	10	10	10	10	10	8	8	10	10	8	8	10	10	10	10	10	10	10	10	10	10	10	10	10	10
atpB	Lens_culinaris	Cicer_arietinum	8	8	10	9	8	6	4	7	10	10	10	10	10	10	10	8	8	10	10	10	10	7	6	8	8	7	6	4	6	10	10	8	8	10	10	9	8	9	8	8	10	10	10	10	8	8	10
atpB	Lens_culinaris	Vigna_radiata	6	6	10	7	6	7	6	8	8	5	6	8	6	7	8	3	4	9	10	10	10	7	6	8	6	7	6	2	6	10	10	10	10	10	10	9	8	9	8	4	6	9	8	7	4	6	10
atpB	Lens_culinaris	Vicia_faba	10	10	10	9	8	9	10	10	10	10	10	10	10	10	10	8	8	10	10	10	10	7	6	9	10	10	10	10	10	10	10	10	10	10	10	10	10	10	8	8	10	10	10	10	8	8	10
atpB	Lens_culinaris	Pisum_sativum	10	10	10	9	8	8	8	9	10	10	10	10	10	10	10	10	10	10	10	8	8	7	6	9	10	10	10	10	10	10	10	10	10	10	10	10	10	10	8	8	10	10	10	10	8	8	10
atpB	Lens_culinaris	Medicago_truncatula	8	6	8	9	8	6	4	7	8	8	10	10	10	10	10	8	8	10	10	10	10	8	6	7	8	9	10	10	10	10	10	8	8	10	10	10	10	10	8	8	10	10	10	10	8	8	10
atpB	Lens_culinaris	Arachis_hypogaea	8	8	10	7	6	6	4	7	10	7	6	9	8	8	10	8	8	10	10	10	10	7	6	8	8	9	8	4	6	10	10	8	8	10	10	7	6	9	8	6	6	7	8	9	8	8	10
atpB	Lens_culinaris	Phaseolus_vulgaris	6	6	8	5	6	7	6	8	8	5	6	8	8	9	8	4	4	8	10	10	10	7	6	8	6	7	6	2	6	10	10	10	10	10	10	9	8	9	8	4	6	9	8	7	6	8	10
atpB	Cicer_arietinum	Vigna_radiata	6	6	10	8	8	9	8	9	8	5	6	8	6	7	8	5	6	9	10	10	10	10	10	10	8	6	6	6	8	10	10	8	8	10	10	10	10	10	8	4	6	9	8	7	6	8	10
atpB	Cicer_arietinum	Vicia_faba	8	8	10	10	10	7	4	7	10	10	10	10	10	10	10	10	10	10	10	10	10	10	10	9	8	7	6	4	6	10	10	8	8	10	10	9	8	9	8	8	10	10	10	10	10	10	10
atpB	Cicer_arietinum	Pisum_sativum	8	8	10	10	10	8	6	8	10	10	10	10	10	10	10	8	8	10	10	8	8	10	10	9	8	7	6	4	6	10	10	8	8	10	10	9	8	9	8	8	10	10	10	10	10	10	10
atpB	Cicer_arietinum	Medicago_truncatula	8	6	8	10	10	10	10	10	8	8	10	10	10	10	10	8	8	10	10	10	10	9	6	7	10	8	6	4	6	10	10	8	8	10	10	9	8	9	8	8	10	10	10	10	10	10	10
atpB	Cicer_arietinum	Arachis_hypogaea	8	8	10	8	8	10	10	10	10	7	6	9	8	8	10	6	6	10	10	10	10	8	8	10	10	8	8	8	8	10	10	10	10	10	10	7	6	9	8	6	6	7	8	9	10	10	10
atpB	Cicer_arietinum	Phaseolus_vulgaris	6	6	8	6	8	9	8	9	8	5	6	8	8	9	8	6	6	8	10	10	10	10	10	10	8	6	6	8	10	10	10	8	8	10	10	10	10	10	8	4	6	9	8	7	8	10	10
atpB	Vigna_radiata	Vicia_faba	6	6	10	8	8	8	6	8	8	5	6	8	6	7	8	5	6	9	10	10	10	10	10	9	6	7	6	2	6	10	10	10	10	10	10	9	8	9	10	6	6	9	8	7	6	8	10
atpB	Vigna_radiata	Pisum_sativum	6	6	10	8	8	7	4	7	8	5	6	8	6	7	8	3	4	9	10	8	8	10	10	9	6	7	6	2	6	10	10	10	10	10	10	9	8	9	10	6	6	9	8	7	6	8	10
atpB	Vigna_radiata	Medicago_truncatula	8	6	8	8	8	9	8	9	8	5	6	8	6	7	8	3	4	9	10	10	10	9	6	7	8	8	6	2	6	10	10	8	8	10	10	9	8	9	10	6	6	9	8	7	6	8	10
atpB	Vigna_radiata	Arachis_hypogaea	8	8	10	10	10	9	8	9	8	8	10	9	8	9	8	5	6	9	10	10	10	8	8	10	8	8	8	8	10	10	10	8	8	10	10	7	6	9	10	8	6	7	8	7	6	8	10
atpB	Vigna_radiata	Phaseolus_vulgaris	8	8	8	8	10	10	10	10	10	10	10	10	8	8	10	9	6	7	10	10	10	10	10	10	10	10	10	8	8	10	10	10	10	10	10	10	10	10	10	10	10	10	10	10	8	8	10
atpB	Vicia_faba	Pisum_sativum	10	10	10	10	10	9	8	9	10	10	10	10	10	10	10	8	8	10	10	8	8	10	10	10	10	10	10	10	10	10	10	10	10	10	10	10	10	10	10	10	10	10	10	10	10	10	10
atpB	Vicia_faba	Medicago_truncatula	8	6	8	10	10	7	4	7	8	8	10	10	10	10	10	8	8	10	10	10	10	9	6	6	8	9	10	10	10	10	10	8	8	10	10	10	10	10	10	10	10	10	10	10	10	10	10
atpB	Vicia_faba	Arachis_hypogaea	8	8	10	8	8	7	4	7	10	7	6	9	8	8	10	6	6	10	10	10	10	8	8	9	8	9	8	4	6	10	10	8	8	10	10	7	6	9	10	8	6	7	8	9	10	10	10
atpB	Vicia_faba	Phaseolus_vulgaris	6	6	8	6	8	8	6	8	8	5	6	8	8	9	8	6	6	8	10	10	10	10	10	9	6	7	6	2	6	10	10	10	10	10	10	9	8	9	10	6	6	9	8	7	8	10	10
atpB	Pisum_sativum	Medicago_truncatula	8	6	8	10	10	8	6	8	8	8	10	10	10	10	10	8	8	10	10	8	8	9	6	6	8	9	10	10	10	10	10	8	8	10	10	10	10	10	10	10	10	10	10	10	10	10	10
atpB	Pisum_sativum	Arachis_hypogaea	8	8	10	8	8	8	6	8	10	7	6	9	8	8	10	8	8	10	10	8	8	8	8	9	8	9	8	4	6	10	10	8	8	10	10	7	6	9	10	8	6	7	8	9	10	10	10
atpB	Pisum_sativum	Phaseolus_vulgaris	6	6	8	6	8	7	4	7	8	5	6	8	8	9	8	4	4	8	10	8	8	10	10	9	6	7	6	2	6	10	10	10	10	10	10	9	8	9	10	6	6	9	8	7	8	10	10
atpB	Medicago_truncatula	Arachis_hypogaea	10	8	8	8	8	10	10	10	8	5	6	9	8	8	10	6	6	10	10	10	10	7	4	7	10	10	8	4	6	10	10	8	8	10	10	7	6	9	10	8	6	7	8	9	10	10	10
atpB	Medicago_truncatula	Phaseolus_vulgaris	8	6	6	6	8	9	8	9	8	5	6	8	8	9	8	4	4	8	10	10	10	9	6	7	8	8	6	2	6	10	10	8	8	10	10	9	8	9	10	6	6	9	8	7	8	10	10
atpB	Arachis_hypogaea	Phaseolus_vulgaris	8	8	8	8	10	9	8	9	8	8	10	9	6	7	8	6	6	8	10	10	10	8	8	10	8	8	8	6	8	10	10	8	8	10	10	7	6	9	10	8	6	7	8	7	8	10	10
atpA	Glycine_max	Lotus_japonicus	10	10	8	8	10	10	10	10	10	10	10	10	10	10	10	10	10	9	8	9	10	10	10	10	10	8	6	6	8	10	10	10	10	8	8	9	8	9	10	10	10	10	10	8	6	8	10
atpA	Glycine_max	Vigna_unguiculata	10	10	10	10	10	10	10	10	10	10	10	10	10	10	10	10	10	10	10	10	10	10	10	10	10	8	8	10	10	10	10	10	10	8	8	10	10	10	10	10	10	10	10	8	8	10	10
atpA	Glycine_max	Lens_culinaris	10	10	8	8	10	10	10	10	10	10	10	10	10	10	10	10	10	9	8	9	8	8	10	10	10	8	8	10	10	10	10	10	10	8	8	10	10	10	10	10	8	8	10	8	6	8	10
atpA	Glycine_max	Cicer_arietinum	10	10	10	10	10	10	10	10	10	10	10	10	10	10	10	10	10	9	8	9	10	10	10	10	10	8	8	10	10	10	10	10	10	10	10	10	10	10	10	10	10	10	10	10	8	8	10
atpA	Glycine_max	Vigna_radiata	10	10	10	10	10	10	10	10	10	10	10	8	8	10	10	10	10	10	10	10	10	10	10	10	10	8	8	8	8	10	10	10	10	8	8	10	10	10	10	10	10	10	10	8	8	10	10
atpA	Glycine_max	Vicia_faba	10	10	10	10	10	10	10	10	10	10	10	10	10	10	10	10	10	9	8	9	10	10	10	10	10	8	8	10	10	10	10	10	10	8	8	10	10	10	10	10	10	10	10	8	6	8	10
atpA	Glycine_max	Pisum_sativum	10	10	10	8	8	10	10	10	10	10	10	8	8	10	10	9	8	8	8	9	10	10	10	10	10	8	8	10	10	10	10	10	10	8	8	10	10	10	10	10	10	10	10	8	6	8	10
atpA	Glycine_max	Medicago_truncatula	10	10	10	10	10	10	10	10	10	10	10	10	10	10	10	10	10	9	8	7	8	10	10	10	10	8	8	10	10	10	10	10	10	8	8	9	8	9	10	10	10	10	10	10	8	8	10
atpA	Glycine_max	Arachis_hypogaea	10	10	10	10	10	10	10	10	10	10	10	10	10	10	10	8	8	9	8	9	8	8	10	10	10	8	6	8	8	8	10	10	10	8	8	9	8	9	10	10	10	9	8	9	10	10	10
atpA	Glycine_max	Phaseolus_vulgaris	10	10	10	10	10	10	10	10	10	10	10	10	10	10	10	10	10	10	10	10	10	10	10	10	10	8	8	8	8	10	10	10	10	8	8	10	10	10	10	10	10	10	10	8	8	10	10
atpA	Lotus_japonicus	Vigna_unguiculata	10	10	8	8	10	10	10	10	10	10	10	10	10	10	10	10	10	9	8	9	10	10	10	10	10	8	6	6	8	10	10	10	10	8	8	9	8	9	10	10	10	10	10	10	8	8	10
atpA	Lotus_japonicus	Lens_culinaris	10	10	6	6	10	10	10	10	10	10	10	10	10	10	10	10	10	9	8	9	8	8	10	10	10	10	8	6	8	10	10	10	10	10	10	9	8	9	10	10	8	8	10	10	10	10	10
atpA	Lotus_japonicus	Cicer_arietinum	10	10	8	8	10	10	10	10	10	10	10	10	10	10	10	10	10	9	8	9	10	10	10	10	10	10	8	6	8	10	10	10	10	8	8	9	8	9	10	10	10	10	10	8	8	10	10
atpA	Lotus_japonicus	Vigna_radiata	10	10	8	8	10	10	10	10	10	10	10	8	8	10	10	10	10	9	8	9	10	10	10	10	10	8	6	6	8	10	10	10	10	10	10	9	8	9	10	10	10	10	10	10	8	8	10
atpA	Lotus_japonicus	Vicia_faba	10	10	8	8	10	10	10	10	10	10	10	10	10	10	10	10	10	9	8	9	10	10	10	10	10	10	8	6	8	10	10	10	10	10	10	9	8	9	10	10	10	10	10	10	10	10	10
atpA	Lotus_japonicus	Pisum_sativum	10	10	8	6	8	10	10	10	10	10	10	8	8	10	10	9	8	8	8	9	10	10	10	10	10	10	8	6	8	10	10	10	10	10	10	9	8	9	10	10	10	10	10	10	10	10	10
atpA	Lotus_japonicus	Medicago_truncatula	10	10	8	8	10	10	10	10	10	10	10	10	10	10	10	10	10	9	8	7	8	10	10	10	10	10	8	6	8	10	10	10	10	10	10	10	10	10	10	10	10	10	10	8	8	10	10
atpA	Lotus_japonicus	Arachis_hypogaea	10	10	8	8	10	10	10	10	10	10	10	10	10	10	10	8	8	9	8	9	8	8	10	10	10	10	6	4	6	8	10	10	10	8	8	10	10	10	10	10	10	9	8	7	6	8	10
atpA	Lotus_japonicus	Phaseolus_vulgaris	10	10	8	8	10	10	10	10	10	10	10	10	10	10	10	10	10	9	8	9	10	10	10	10	10	10	8	6	8	10	10	10	10	10	10	9	8	9	10	10	10	10	10	10	8	8	10
atpA	Vigna_unguiculata	Lens_culinaris	10	10	8	8	10	10	10	10	10	10	10	10	10	10	10	10	10	9	8	9	8	8	10	10	10	8	8	10	10	10	10	10	10	8	8	10	10	10	10	10	8	8	10	10	8	8	10
atpA	Vigna_unguiculata	Cicer_arietinum	10	10	10	10	10	10	10	10	10	10	10	10	10	10	10	10	10	9	8	9	10	10	10	10	10	8	8	10	10	10	10	10	10	8	8	10	10	10	10	10	10	10	10	8	6	8	10
atpA	Vigna_unguiculata	Vigna_radiata	10	10	10	10	10	10	10	10	10	10	10	8	8	10	10	10	10	10	10	10	10	10	10	10	10	10	10	8	8	10	10	10	10	8	8	10	10	10	10	10	10	10	10	10	10	10	10
atpA	Vigna_unguiculata	Vicia_faba	10	10	10	10	10	10	10	10	10	10	10	10	10	10	10	10	10	9	8	9	10	10	10	10	10	8	8	10	10	10	10	10	10	8	8	10	10	10	10	10	10	10	10	10	8	8	10
atpA	Vigna_unguiculata	Pisum_sativum	10	10	10	8	8	10	10	10	10	10	10	8	8	10	10	9	8	8	8	9	10	10	10	10	10	8	8	10	10	10	10	10	10	8	8	10	10	10	10	10	10	10	10	10	8	8	10
atpA	Vigna_unguiculata	Medicago_truncatula	10	10	10	10	10	10	10	10	10	10	10	10	10	10	10	10	10	9	8	7	8	10	10	10	10	8	8	10	10	10	10	10	10	8	8	9	8	9	10	10	10	10	10	8	6	8	10
atpA	Vigna_unguiculata	Arachis_hypogaea	10	10	10	10	10	10	10	10	10	10	10	10	10	10	10	8	8	9	8	9	8	8	10	10	10	8	6	8	8	8	10	10	10	10	10	9	8	9	10	10	10	9	8	7	8	10	10
atpA	Vigna_unguiculata	Phaseolus_vulgaris	10	10	10	10	10	10	10	10	10	10	10	10	10	10	10	10	10	10	10	10	10	10	10	10	10	8	8	8	8	10	10	10	10	8	8	10	10	10	10	10	10	10	10	10	10	10	10
atpA	Lens_culinaris	Cicer_arietinum	10	10	8	8	10	10	10	10	10	10	10	10	10	10	10	10	10	10	10	10	8	8	10	10	10	10	10	10	10	10	10	10	10	8	8	10	10	10	10	10	8	8	10	8	8	10	10
atpA	Lens_culinaris	Vigna_radiata	10	10	8	8	10	10	10	10	10	10	10	8	8	10	10	10	10	9	8	9	8	8	10	10	10	8	8	8	8	10	10	10	10	10	10	10	10	10	10	10	8	8	10	10	8	8	10
atpA	Lens_culinaris	Vicia_faba	10	10	8	8	10	10	10	10	10	10	10	10	10	10	10	10	10	10	10	10	8	8	10	10	10	10	10	10	10	10	10	10	10	10	10	10	10	10	10	10	8	8	10	10	10	10	10
atpA	Lens_culinaris	Pisum_sativum	10	10	8	6	8	10	10	10	10	10	10	8	8	10	10	9	8	9	10	10	8	8	10	10	10	10	10	10	10	10	10	10	10	10	10	10	10	10	10	10	8	8	10	10	10	10	10
atpA	Lens_culinaris	Medicago_truncatula	10	10	8	8	10	10	10	10	10	10	10	10	10	10	10	10	10	10	10	8	6	8	10	10	10	10	10	10	10	10	10	10	10	10	10	9	8	9	10	10	8	8	10	8	8	10	10
atpA	Lens_culinaris	Arachis_hypogaea	10	10	8	8	10	10	10	10	10	10	10	10	10	10	10	8	8	10	10	10	10	10	10	10	10	10	8	8	8	8	10	10	10	8	8	9	8	9	10	10	8	7	8	7	6	8	10
atpA	Lens_culinaris	Phaseolus_vulgaris	10	10	8	8	10	10	10	10	10	10	10	10	10	10	10	10	10	9	8	9	8	8	10	10	10	10	10	8	8	10	10	10	10	10	10	10	10	10	10	10	8	8	10	10	8	8	10
atpA	Cicer_arietinum	Vigna_radiata	10	10	10	10	10	10	10	10	10	10	10	8	8	10	10	10	10	9	8	9	10	10	10	10	10	8	8	8	8	10	10	10	10	8	8	10	10	10	10	10	10	10	10	8	6	8	10
atpA	Cicer_arietinum	Vicia_faba	10	10	10	10	10	10	10	10	10	10	10	10	10	10	10	10	10	10	10	10	10	10	10	10	10	10	10	10	10	10	10	10	10	8	8	10	10	10	10	10	10	10	10	8	8	10	10
atpA	Cicer_arietinum	Pisum_sativum	10	10	10	8	8	10	10	10	10	10	10	8	8	10	10	9	8	9	10	10	10	10	10	10	10	10	10	10	10	10	10	10	10	8	8	10	10	10	10	10	10	10	10	8	8	10	10
atpA	Cicer_arietinum	Medicago_truncatula	10	10	10	10	10	10	10	10	10	10	10	10	10	10	10	10	10	10	10	8	8	10	10	10	10	10	10	10	10	10	10	10	10	8	8	9	8	9	10	10	10	10	10	10	10	10	10
atpA	Cicer_arietinum	Arachis_hypogaea	10	10	10	10	10	10	10	10	10	10	10	10	10	10	10	8	8	10	10	10	8	8	10	10	10	10	8	8	8	8	10	10	10	8	8	9	8	9	10	10	10	9	8	9	8	8	10
atpA	Cicer_arietinum	Phaseolus_vulgaris	10	10	10	10	10	10	10	10	10	10	10	10	10	10	10	10	10	9	8	9	10	10	10	10	10	10	10	8	8	10	10	10	10	8	8	10	10	10	10	10	10	10	10	8	6	8	10
atpA	Vigna_radiata	Vicia_faba	10	10	10	10	10	10	10	10	10	10	10	8	8	10	10	10	10	9	8	9	10	10	10	10	10	8	8	8	8	10	10	10	10	10	10	10	10	10	10	10	10	10	10	10	8	8	10
atpA	Vigna_radiata	Pisum_sativum	10	10	10	8	8	10	10	10	10	10	10	10	10	10	10	9	8	8	8	9	10	10	10	10	10	8	8	8	8	10	10	10	10	10	10	10	10	10	10	10	10	10	10	10	8	8	10
atpA	Vigna_radiata	Medicago_truncatula	10	10	10	10	10	10	10	10	10	10	10	8	8	10	10	10	10	9	8	7	8	10	10	10	10	8	8	8	8	10	10	10	10	10	10	9	8	9	10	10	10	10	10	8	6	8	10
atpA	Vigna_radiata	Arachis_hypogaea	10	10	10	10	10	10	10	10	10	10	10	8	8	10	10	8	8	9	8	9	8	8	10	10	10	8	6	6	6	8	10	10	10	8	8	9	8	9	10	10	10	9	8	7	8	10	10
atpA	Vigna_radiata	Phaseolus_vulgaris	10	10	10	10	10	10	10	10	10	10	10	8	8	10	10	10	10	10	10	10	10	10	10	10	10	8	8	10	10	10	10	10	10	10	10	10	10	10	10	10	10	10	10	10	10	10	10
atpA	Vicia_faba	Pisum_sativum	10	10	10	8	8	10	10	10	10	10	10	8	8	10	10	9	8	9	10	10	10	10	10	10	10	10	10	10	10	10	10	10	10	10	10	10	10	10	10	10	10	10	10	10	10	10	10
atpA	Vicia_faba	Medicago_truncatula	10	10	10	10	10	10	10	10	10	10	10	10	10	10	10	10	10	10	10	8	8	10	10	10	10	10	10	10	10	10	10	10	10	10	10	9	8	9	10	10	10	10	10	8	8	10	10
atpA	Vicia_faba	Arachis_hypogaea	10	10	10	10	10	10	10	10	10	10	10	10	10	10	10	8	8	10	10	10	8	8	10	10	10	10	8	8	8	8	10	10	10	8	8	9	8	9	10	10	10	9	8	7	6	8	10
atpA	Vicia_faba	Phaseolus_vulgaris	10	10	10	10	10	10	10	10	10	10	10	10	10	10	10	10	10	9	8	9	10	10	10	10	10	10	10	8	8	10	10	10	10	10	10	10	10	10	10	10	10	10	10	10	8	8	10
atpA	Pisum_sativum	Medicago_truncatula	10	10	10	8	8	10	10	10	10	10	10	8	8	10	10	9	8	9	10	8	8	10	10	10	10	10	10	10	10	10	10	10	10	10	10	9	8	9	10	10	10	10	10	8	8	10	10
atpA	Pisum_sativum	Arachis_hypogaea	10	10	10	8	8	10	10	10	10	10	10	8	8	10	10	7	6	9	10	10	8	8	10	10	10	10	8	8	8	8	10	10	10	8	8	9	8	9	10	10	10	9	8	7	6	8	10
atpA	Pisum_sativum	Phaseolus_vulgaris	10	10	10	8	8	10	10	10	10	10	10	8	8	10	10	9	8	8	8	9	10	10	10	10	10	10	10	8	8	10	10	10	10	10	10	10	10	10	10	10	10	10	10	10	8	8	10
atpA	Medicago_truncatula	Arachis_hypogaea	10	10	10	10	10	10	10	10	10	10	10	10	10	10	10	8	8	10	10	8	6	8	10	10	10	10	8	8	8	8	10	10	10	8	8	10	10	10	10	10	10	9	8	9	8	8	10
atpA	Medicago_truncatula	Phaseolus_vulgaris	10	10	10	10	10	10	10	10	10	10	10	10	10	10	10	10	10	9	8	7	8	10	10	10	10	10	10	8	8	10	10	10	10	10	10	9	8	9	10	10	10	10	10	8	6	8	10
atpA	Arachis_hypogaea	Phaseolus_vulgaris	10	10	10	10	10	10	10	10	10	10	10	10	10	10	10	8	8	9	8	9	8	8	10	10	10	10	8	6	6	8	10	10	10	8	8	9	8	9	10	10	10	9	8	7	8	10	10
atpH	Glycine_max	Lotus_japonicus	10	10	10	8	8	10	10	8	8	8	8	10	10	10	10	10	10	10	10	8	8	10	10	10	10	10	10	10	10	10	10	10	10	10	10	10	10	10	8	8	10	10	10	10	8	8	8
atpH	Glycine_max	Vigna_unguiculata	10	10	10	10	10	10	10	8	8	10	10	10	10	10	10	8	8	10	10	10	10	10	10	10	10	10	10	10	10	10	10	10	10	10	10	9	8	9	10	10	10	10	10	8	8	10	10
atpH	Glycine_max	Lens_culinaris	10	10	8	6	8	8	8	10	10	10	10	9	8	9	10	10	10	10	10	8	8	10	10	10	10	10	10	10	8	8	10	10	10	10	8	8	10	10	10	10	10	10	10	10	10	10	8
atpH	Glycine_max	Cicer_arietinum	10	10	10	8	8	10	10	10	10	10	10	10	10	10	10	10	10	10	10	8	6	8	10	10	10	10	10	10	8	6	8	10	10	10	8	8	10	8	6	8	10	10	10	10	10	10	10
atpH	Glycine_max	Vigna_radiata	10	10	10	10	10	10	10	8	8	10	10	10	10	10	10	8	8	10	10	10	10	10	10	10	10	10	10	10	10	10	10	10	10	10	10	9	8	9	10	10	10	10	10	8	8	10	10
atpH	Glycine_max	Vicia_faba	10	10	8	6	8	8	8	10	10	10	10	9	8	9	10	10	10	10	10	8	8	10	10	10	10	10	10	10	8	8	10	10	10	10	8	8	10	10	10	10	10	10	10	10	10	10	8
atpH	Glycine_max	Pisum_sativum	10	10	8	6	8	8	8	10	10	10	10	9	8	9	10	10	10	10	10	8	8	10	10	10	10	10	10	10	8	8	10	10	10	10	8	8	10	10	10	10	10	10	10	8	8	10	8
atpH	Glycine_max	Medicago_truncatula	8	8	8	6	8	10	10	10	10	10	10	9	8	9	10	10	10	10	10	8	8	10	10	10	10	10	10	10	8	8	10	10	10	8	6	8	10	10	10	10	10	10	10	10	10	10	8
atpH	Glycine_max	Arachis_hypogaea	10	10	8	6	8	8	8	10	10	8	8	8	8	10	10	10	10	9	8	9	10	10	10	10	10	10	10	10	10	10	10	8	8	10	10	10	10	10	10	10	8	8	10	10	10	10	8
atpH	Glycine_max	Phaseolus_vulgaris	10	10	10	10	10	10	10	8	8	10	10	10	10	10	10	8	8	10	10	10	8	8	10	10	10	10	10	10	10	10	10	10	10	10	10	9	8	9	10	10	10	10	10	8	8	10	10
atpH	Lotus_japonicus	Vigna_unguiculata	10	10	10	8	8	10	10	10	10	8	8	10	10	10	10	8	8	10	10	8	8	10	10	10	10	10	10	10	10	10	10	10	10	10	10	9	8	9	8	8	10	10	10	8	6	8	8
atpH	Lotus_japonicus	Lens_culinaris	10	10	8	6	8	8	8	8	8	8	8	9	8	9	10	10	10	10	10	8	8	10	10	10	10	10	10	10	8	8	10	10	10	10	8	8	10	10	8	8	10	10	10	10	8	8	8
atpH	Lotus_japonicus	Cicer_arietinum	10	10	10	8	8	10	10	8	8	8	8	10	10	10	10	10	10	10	10	10	8	8	10	10	10	10	10	10	8	6	8	10	10	10	8	8	10	8	6	8	10	10	10	10	8	8	8
atpH	Lotus_japonicus	Vigna_radiata	10	10	10	8	8	10	10	10	10	8	8	10	10	10	10	8	8	10	10	8	8	10	10	10	10	10	10	10	10	10	10	10	10	10	10	9	8	9	8	8	10	10	10	8	6	8	8
atpH	Lotus_japonicus	Vicia_faba	10	10	8	6	8	8	8	8	8	8	8	9	8	9	10	10	10	10	10	8	8	10	10	10	10	10	10	10	8	8	10	10	10	10	8	8	10	10	8	8	10	10	10	10	8	8	10
atpH	Lotus_japonicus	Pisum_sativum	10	10	8	6	8	8	8	8	8	8	8	9	8	9	10	10	10	10	10	8	8	10	10	10	10	10	10	10	8	8	10	10	10	10	8	8	10	10	8	8	10	10	10	8	6	8	10
atpH	Lotus_japonicus	Medicago_truncatula	8	8	8	6	8	10	10	8	8	8	8	9	8	9	10	10	10	10	10	8	8	10	10	10	10	10	10	10	8	8	10	10	10	8	6	8	10	10	8	8	10	10	10	10	8	8	10
atpH	Lotus_japonicus	Arachis_hypogaea	10	10	8	6	8	8	8	8	8	10	10	8	8	10	10	10	10	9	8	7	8	10	10	10	10	10	10	10	10	10	10	8	8	10	10	10	10	10	8	8	8	8	10	10	8	8	10
atpH	Lotus_japonicus	Phaseolus_vulgaris	10	10	10	8	8	10	10	10	10	8	8	10	10	10	10	8	8	10	10	8	6	8	10	10	10	10	10	10	10	10	10	10	10	10	10	9	8	9	8	8	10	10	10	8	6	8	8
atpH	Vigna_unguiculata	Lens_culinaris	10	10	8	6	8	8	8	8	8	10	10	9	8	9	10	8	8	10	10	8	8	10	10	10	10	10	10	10	8	8	10	10	10	10	8	7	8	9	10	10	10	10	10	8	8	10	8
atpH	Vigna_unguiculata	Cicer_arietinum	10	10	10	8	8	10	10	8	8	10	10	10	10	10	10	8	8	10	10	8	6	8	10	10	10	10	10	10	8	6	8	10	10	10	8	7	8	7	6	8	10	10	10	8	8	10	10
atpH	Vigna_unguiculata	Vigna_radiata	10	10	10	10	10	10	10	10	10	10	10	10	10	10	10	10	10	10	10	10	10	10	10	10	10	10	10	10	10	10	10	10	10	10	10	10	10	10	10	10	10	10	10	10	10	10	10
atpH	Vigna_unguiculata	Vicia_faba	10	10	8	6	8	8	8	8	8	10	10	9	8	9	10	8	8	10	10	8	8	10	10	10	10	10	10	10	8	8	10	10	10	10	8	7	8	9	10	10	10	10	10	8	8	10	8
atpH	Vigna_unguiculata	Pisum_sativum	10	10	8	6	8	8	8	8	8	10	10	9	8	9	10	8	8	10	10	8	8	10	10	10	10	10	10	10	8	8	10	10	10	10	8	7	8	9	10	10	10	10	10	10	10	10	8
atpH	Vigna_unguiculata	Medicago_truncatula	8	8	8	6	8	10	10	8	8	10	10	9	8	9	10	8	8	10	10	8	8	10	10	10	10	10	10	10	8	8	10	10	10	8	6	7	8	9	10	10	10	10	10	8	8	10	8
atpH	Vigna_unguiculata	Arachis_hypogaea	10	10	8	6	8	8	8	8	8	8	8	8	8	10	10	8	8	9	8	9	10	10	10	10	10	10	10	10	10	10	10	8	8	10	10	9	8	9	10	10	8	8	10	8	8	10	8
atpH	Vigna_unguiculata	Phaseolus_vulgaris	10	10	10	10	10	10	10	10	10	10	10	10	10	10	10	10	10	10	10	10	8	8	10	10	10	10	10	10	10	10	10	10	10	10	10	10	10	10	10	10	10	10	10	10	10	10	10
atpH	Lens_culinaris	Cicer_arietinum	10	10	8	6	8	8	8	10	10	10	10	9	8	9	10	10	10	10	10	8	6	8	10	10	10	10	10	10	10	8	8	10	10	10	10	10	10	8	6	8	10	10	10	10	10	10	8
atpH	Lens_culinaris	Vigna_radiata	10	10	8	6	8	8	8	8	8	10	10	9	8	9	10	8	8	10	10	8	8	10	10	10	10	10	10	10	8	8	10	10	10	10	8	7	8	9	10	10	10	10	10	8	8	10	8
atpH	Lens_culinaris	Vicia_faba	10	10	10	10	10	10	10	10	10	10	10	10	10	10	10	10	10	10	10	10	10	10	10	10	10	10	10	10	10	10	10	10	10	10	10	10	10	10	10	10	10	10	10	10	10	10	8
atpH	Lens_culinaris	Pisum_sativum	10	10	10	10	10	10	10	10	10	10	10	10	10	10	10	10	10	10	10	10	10	10	10	10	10	10	10	10	10	10	10	10	10	10	10	10	10	10	10	10	10	10	10	8	8	10	8
atpH	Lens_culinaris	Medicago_truncatula	8	8	10	10	10	8	8	10	10	10	10	10	10	10	10	10	10	10	10	10	10	10	10	10	10	10	10	10	10	10	10	10	10	8	8	10	10	10	10	10	10	10	10	10	10	10	8
atpH	Lens_culinaris	Arachis_hypogaea	10	10	10	10	10	10	10	10	10	8	8	7	6	9	10	10	10	9	8	7	8	10	10	10	10	10	10	10	8	8	10	8	8	10	8	8	10	10	10	10	8	8	10	10	10	10	8
atpH	Lens_culinaris	Phaseolus_vulgaris	10	10	8	6	8	8	8	8	8	10	10	9	8	9	10	8	8	10	10	8	6	8	10	10	10	10	10	10	8	8	10	10	10	10	8	7	8	9	10	10	10	10	10	8	8	10	8
atpH	Cicer_arietinum	Vigna_radiata	10	10	10	8	8	10	10	8	8	10	10	10	10	10	10	8	8	10	10	8	6	8	10	10	10	10	10	10	8	6	8	10	10	10	8	7	8	7	6	8	10	10	10	8	8	10	10
atpH	Cicer_arietinum	Vicia_faba	10	10	8	6	8	8	8	10	10	10	10	9	8	9	10	10	10	10	10	8	6	8	10	10	10	10	10	10	10	8	8	10	10	10	10	10	10	8	6	8	10	10	10	10	10	10	8
atpH	Cicer_arietinum	Pisum_sativum	10	10	8	6	8	8	8	10	10	10	10	9	8	9	10	10	10	10	10	8	6	8	10	10	10	10	10	10	10	8	8	10	10	10	10	10	10	8	6	8	10	10	10	8	8	10	8
atpH	Cicer_arietinum	Medicago_truncatula	8	8	8	6	8	10	10	10	10	10	10	9	8	9	10	10	10	10	10	8	6	8	10	10	10	10	10	10	10	8	8	10	10	8	8	10	10	8	6	8	10	10	10	10	10	10	8
atpH	Cicer_arietinum	Arachis_hypogaea	10	10	8	6	8	8	8	10	10	8	8	8	8	10	10	10	10	9	8	7	6	8	10	10	10	10	10	10	8	6	8	8	8	10	8	8	10	8	6	8	8	8	10	10	10	10	8
atpH	Cicer_arietinum	Phaseolus_vulgaris	10	10	10	8	8	10	10	8	8	10	10	10	10	10	10	8	8	10	10	8	8	10	10	10	10	10	10	10	8	6	8	10	10	10	8	7	8	7	6	8	10	10	10	8	8	10	10
atpH	Vigna_radiata	Vicia_faba	10	10	8	6	8	8	8	8	8	10	10	9	8	9	10	8	8	10	10	8	8	10	10	10	10	10	10	10	8	8	10	10	10	10	8	7	8	9	10	10	10	10	10	8	8	10	8
atpH	Vigna_radiata	Pisum_sativum	10	10	8	6	8	8	8	8	8	10	10	9	8	9	10	8	8	10	10	8	8	10	10	10	10	10	10	10	8	8	10	10	10	10	8	7	8	9	10	10	10	10	10	10	10	10	8
atpH	Vigna_radiata	Medicago_truncatula	8	8	8	6	8	10	10	8	8	10	10	9	8	9	10	8	8	10	10	8	8	10	10	10	10	10	10	10	8	8	10	10	10	8	6	7	8	9	10	10	10	10	10	8	8	10	8
atpH	Vigna_radiata	Arachis_hypogaea	10	10	8	6	8	8	8	8	8	8	8	8	8	10	10	8	8	9	8	9	10	10	10	10	10	10	10	10	10	10	10	8	8	10	10	9	8	9	10	10	8	8	10	8	8	10	8
atpH	Vigna_radiata	Phaseolus_vulgaris	10	10	10	10	10	10	10	10	10	10	10	10	10	10	10	10	10	10	10	10	8	8	10	10	10	10	10	10	10	10	10	10	10	10	10	10	10	10	10	10	10	10	10	10	10	10	10
atpH	Vicia_faba	Pisum_sativum	10	10	10	10	10	10	10	10	10	10	10	10	10	10	10	10	10	10	10	10	10	10	10	10	10	10	10	10	10	10	10	10	10	10	10	10	10	10	10	10	10	10	10	8	8	10	10
atpH	Vicia_faba	Medicago_truncatula	8	8	10	10	10	8	8	10	10	10	10	10	10	10	10	10	10	10	10	10	10	10	10	10	10	10	10	10	10	10	10	10	10	8	8	10	10	10	10	10	10	10	10	10	10	10	10
atpH	Vicia_faba	Arachis_hypogaea	10	10	10	10	10	10	10	10	10	8	8	7	6	9	10	10	10	9	8	7	8	10	10	10	10	10	10	10	8	8	10	8	8	10	8	8	10	10	10	10	8	8	10	10	10	10	10
atpH	Vicia_faba	Phaseolus_vulgaris	10	10	8	6	8	8	8	8	8	10	10	9	8	9	10	8	8	10	10	8	6	8	10	10	10	10	10	10	8	8	10	10	10	10	8	7	8	9	10	10	10	10	10	8	8	10	8
atpH	Pisum_sativum	Medicago_truncatula	8	8	10	10	10	8	8	10	10	10	10	10	10	10	10	10	10	10	10	10	10	10	10	10	10	10	10	10	10	10	10	10	10	8	8	10	10	10	10	10	10	10	10	8	8	10	10
atpH	Pisum_sativum	Arachis_hypogaea	10	10	10	10	10	10	10	10	10	8	8	7	6	9	10	10	10	9	8	7	8	10	10	10	10	10	10	10	8	8	10	8	8	10	8	8	10	10	10	10	8	8	10	8	8	10	10
atpH	Pisum_sativum	Phaseolus_vulgaris	10	10	8	6	8	8	8	8	8	10	10	9	8	9	10	8	8	10	10	8	6	8	10	10	10	10	10	10	8	8	10	10	10	10	8	7	8	9	10	10	10	10	10	10	10	10	8
atpH	Medicago_truncatula	Arachis_hypogaea	8	8	10	10	10	8	8	10	10	8	8	7	6	9	10	10	10	9	8	7	8	10	10	10	10	10	10	10	8	8	10	8	8	8	6	8	10	10	10	10	8	8	10	10	10	10	10
atpH	Medicago_truncatula	Phaseolus_vulgaris	8	8	8	6	8	10	10	8	8	10	10	9	8	9	10	8	8	10	10	8	6	8	10	10	10	10	10	10	8	8	10	10	10	8	6	7	8	9	10	10	10	10	10	8	8	10	8
atpH	Arachis_hypogaea	Phaseolus_vulgaris	10	10	8	6	8	8	8	8	8	8	8	8	8	10	10	8	8	9	8	9	8	8	10	10	10	10	10	10	10	10	10	8	8	10	10	9	8	9	10	10	8	8	10	8	8	10	8
atpF	Glycine_max	Lotus_japonicus	10	10	10	10	10	10	8	8	10	8	6	8	10	8	8	10	10	9	8	9	10	10	10	9	8	9	10	10	10	10	10	10	10	10	10	10	10	10	10	8	8	8	8	8	8	10	10
atpF	Glycine_max	Vigna_unguiculata	10	10	10	10	10	10	10	10	10	10	10	10	10	9	8	9	10	10	10	10	10	10	10	8	8	10	10	10	10	10	10	10	10	10	10	10	10	10	10	10	10	10	10	10	10	9	8
atpF	Glycine_max	Lens_culinaris	10	10	10	10	10	10	10	10	8	8	8	7	4	3	8	10	10	10	10	10	10	10	10	10	10	8	8	10	10	10	10	10	10	10	10	8	8	10	10	8	8	8	8	8	8	10	10
atpF	Glycine_max	Cicer_arietinum	10	10	10	10	10	10	10	10	8	8	8	8	8	6	8	10	10	10	10	8	6	8	10	10	10	8	8	10	10	10	10	10	10	10	10	8	8	10	10	8	8	10	10	8	8	10	10
atpF	Glycine_max	Vigna_radiata	10	10	10	10	10	10	10	10	10	10	10	10	10	9	8	9	10	10	10	10	10	10	10	8	8	10	10	10	10	10	10	10	10	10	10	10	10	10	10	10	10	10	10	10	10	9	8
atpF	Glycine_max	Vicia_faba	10	10	10	10	10	10	10	10	8	8	8	7	4	3	8	10	10	10	10	10	10	10	10	10	10	8	8	10	10	10	10	10	10	10	10	8	8	10	10	8	8	8	8	8	8	10	10
atpF	Glycine_max	Pisum_sativum	0	0	0	0	0	0	0	0	0	0	0	0	0	0	0	0	0	0	0	0	0	0	0	0	0	0	0	0	0	0	0	0	0	0	0	0	0	0	0	0	0	0	0	0	0	0	0
atpF	Glycine_max	Medicago_truncatula	0	0	0	0	0	0	0	0	0	0	0	0	0	0	0	0	0	0	0	0	0	0	0	0	0	0	0	0	0	0	0	0	0	0	0	0	0	0	0	0	0	0	0	0	0	0	0
atpF	Glycine_max	Arachis_hypogaea	10	10	8	8	10	10	10	10	10	10	10	10	8	6	8	10	10	10	10	10	10	10	10	10	10	10	10	10	10	10	10	10	10	10	10	10	10	10	10	8	8	10	10	8	6	8	10
atpF	Glycine_max	Phaseolus_vulgaris	10	10	10	10	10	10	10	10	10	10	10	10	10	9	8	9	10	10	10	10	10	10	10	8	8	10	10	10	10	10	10	10	10	10	10	10	10	10	10	10	10	10	10	10	10	10	10
atpF	Lotus_japonicus	Vigna_unguiculata	10	10	10	10	10	10	8	8	10	8	6	8	10	7	6	9	10	9	8	9	10	10	10	7	6	9	10	10	10	10	10	10	10	10	10	10	10	10	10	8	8	8	8	8	8	9	8
atpF	Lotus_japonicus	Lens_culinaris	10	10	10	10	10	10	8	8	8	6	8	9	4	5	10	10	10	9	8	9	10	10	10	9	8	7	8	10	10	10	10	10	10	10	10	8	8	10	10	10	10	6	6	8	8	10	10
atpF	Lotus_japonicus	Cicer_arietinum	10	10	10	10	10	10	8	8	8	6	8	10	8	8	10	10	10	9	8	7	6	8	10	9	8	7	8	10	10	10	10	10	10	10	10	8	8	10	10	10	10	8	8	8	8	10	10
atpF	Lotus_japonicus	Vigna_radiata	10	10	10	10	10	10	8	8	10	8	6	8	10	7	6	9	10	9	8	9	10	10	10	7	6	9	10	10	10	10	10	10	10	10	10	10	10	10	10	8	8	8	8	8	8	9	8
atpF	Lotus_japonicus	Vicia_faba	10	10	10	10	10	10	8	8	8	6	8	9	4	5	10	10	10	9	8	9	10	10	10	9	8	7	8	10	10	10	10	10	10	10	10	8	8	10	10	10	10	6	6	8	8	10	10
atpF	Lotus_japonicus	Pisum_sativum	0	0	0	0	0	0	0	0	0	0	0	0	0	0	0	0	0	0	0	0	0	0	0	0	0	0	0	0	0	0	0	0	0	0	0	0	0	0	0	0	0	0	0	0	0	0	0
atpF	Lotus_japonicus	Medicago_truncatula	0	0	0	0	0	0	0	0	0	0	0	0	0	0	0	0	0	0	0	0	0	0	0	0	0	0	0	0	0	0	0	0	0	0	0	0	0	0	0	0	0	0	0	0	0	0	0
atpF	Lotus_japonicus	Arachis_hypogaea	10	10	8	8	10	10	8	8	10	8	6	8	8	8	10	10	10	9	8	9	10	10	10	9	8	9	10	10	10	10	10	10	10	10	10	10	10	10	10	10	10	8	8	8	6	8	10
atpF	Lotus_japonicus	Phaseolus_vulgaris	10	10	10	10	10	10	8	8	10	8	6	8	10	7	6	9	10	9	8	9	10	10	10	7	6	9	10	10	10	10	10	10	10	10	10	10	10	10	10	8	8	8	8	8	8	10	10
atpF	Vigna_unguiculata	Lens_culinaris	10	10	10	10	10	10	10	10	8	8	8	7	4	2	6	9	10	10	10	10	10	10	10	8	8	8	8	10	10	10	10	10	10	10	10	8	8	10	10	8	8	8	8	8	8	9	8
atpF	Vigna_unguiculata	Cicer_arietinum	10	10	10	10	10	10	10	10	8	8	8	8	8	5	6	9	10	10	10	8	6	8	10	8	8	8	8	10	10	10	10	10	10	10	10	8	8	10	10	8	8	10	10	8	8	9	8
atpF	Vigna_unguiculata	Vigna_radiata	10	10	10	10	10	10	10	10	10	10	10	10	10	10	10	10	10	10	10	10	10	10	10	10	10	10	10	10	10	10	10	10	10	10	10	10	10	10	10	10	10	10	10	10	10	10	10
atpF	Vigna_unguiculata	Vicia_faba	10	10	10	10	10	10	10	10	8	8	8	7	4	2	6	9	10	10	10	10	10	10	10	8	8	8	8	10	10	10	10	10	10	10	10	8	8	10	10	8	8	8	8	8	8	9	8
atpF	Vigna_unguiculata	Pisum_sativum	0	0	0	0	0	0	0	0	0	0	0	0	0	0	0	0	0	0	0	0	0	0	0	0	0	0	0	0	0	0	0	0	0	0	0	0	0	0	0	0	0	0	0	0	0	0	0
atpF	Vigna_unguiculata	Medicago_truncatula	0	0	0	0	0	0	0	0	0	0	0	0	0	0	0	0	0	0	0	0	0	0	0	0	0	0	0	0	0	0	0	0	0	0	0	0	0	0	0	0	0	0	0	0	0	0	0
atpF	Vigna_unguiculata	Arachis_hypogaea	10	10	8	8	10	10	10	10	10	10	10	10	8	5	6	9	10	10	10	10	10	10	10	8	8	10	10	10	10	10	10	10	10	10	10	10	10	10	10	8	8	10	10	8	6	7	8
atpF	Vigna_unguiculata	Phaseolus_vulgaris	10	10	10	10	10	10	10	10	10	10	10	10	10	10	10	10	10	10	10	10	10	10	10	10	10	10	10	10	10	10	10	10	10	10	10	10	10	10	10	10	10	10	10	10	10	9	8
atpF	Lens_culinaris	Cicer_arietinum	10	10	10	10	10	10	10	10	10	10	10	9	6	7	10	10	10	10	10	8	6	8	10	10	10	10	10	10	10	10	10	10	10	10	10	10	10	10	10	10	10	8	8	10	10	10	10
atpF	Lens_culinaris	Vigna_radiata	10	10	10	10	10	10	10	10	8	8	8	7	4	2	6	9	10	10	10	10	10	10	10	8	8	8	8	10	10	10	10	10	10	10	10	8	8	10	10	8	8	8	8	8	8	9	8
atpF	Lens_culinaris	Vicia_faba	10	10	10	10	10	10	10	10	10	10	10	10	10	10	10	10	10	10	10	10	10	10	10	10	10	10	10	10	10	10	10	10	10	10	10	10	10	10	10	10	10	10	10	10	10	10	10
atpF	Lens_culinaris	Pisum_sativum	0	0	0	0	0	0	0	0	0	0	0	0	0	0	0	0	0	0	0	0	0	0	0	0	0	0	0	0	0	0	0	0	0	0	0	0	0	0	0	0	0	0	0	0	0	0	0
atpF	Lens_culinaris	Medicago_truncatula	0	0	0	0	0	0	0	0	0	0	0	0	0	0	0	0	0	0	0	0	0	0	0	0	0	0	0	0	0	0	0	0	0	0	0	0	0	0	0	0	0	0	0	0	0	0	0
atpF	Lens_culinaris	Arachis_hypogaea	10	10	8	8	10	10	10	10	8	8	8	7	6	7	10	10	10	10	10	10	10	10	10	10	10	8	8	10	10	10	10	10	10	10	10	8	8	10	10	10	10	8	8	10	8	8	10
atpF	Lens_culinaris	Phaseolus_vulgaris	10	10	10	10	10	10	10	10	8	8	8	7	4	2	6	9	10	10	10	10	10	10	10	8	8	8	8	10	10	10	10	10	10	10	10	8	8	10	10	8	8	8	8	8	8	10	10
atpF	Cicer_arietinum	Vigna_radiata	10	10	10	10	10	10	10	10	8	8	8	8	8	5	6	9	10	10	10	8	6	8	10	8	8	8	8	10	10	10	10	10	10	10	10	8	8	10	10	8	8	10	10	8	8	9	8
atpF	Cicer_arietinum	Vicia_faba	10	10	10	10	10	10	10	10	10	10	10	9	6	7	10	10	10	10	10	8	6	8	10	10	10	10	10	10	10	10	10	10	10	10	10	10	10	10	10	10	10	8	8	10	10	10	10
atpF	Cicer_arietinum	Pisum_sativum	0	0	0	0	0	0	0	0	0	0	0	0	0	0	0	0	0	0	0	0	0	0	0	0	0	0	0	0	0	0	0	0	0	0	0	0	0	0	0	0	0	0	0	0	0	0	0
atpF	Cicer_arietinum	Medicago_truncatula	0	0	0	0	0	0	0	0	0	0	0	0	0	0	0	0	0	0	0	0	0	0	0	0	0	0	0	0	0	0	0	0	0	0	0	0	0	0	0	0	0	0	0	0	0	0	0
atpF	Cicer_arietinum	Arachis_hypogaea	10	10	8	8	10	10	10	10	8	8	8	8	10	10	10	10	10	10	10	8	6	8	10	10	10	8	8	10	10	10	10	10	10	10	10	8	8	10	10	10	10	10	10	10	8	8	10
atpF	Cicer_arietinum	Phaseolus_vulgaris	10	10	10	10	10	10	10	10	8	8	8	8	8	5	6	9	10	10	10	8	6	8	10	8	8	8	8	10	10	10	10	10	10	10	10	8	8	10	10	8	8	10	10	8	8	10	10
atpF	Vigna_radiata	Vicia_faba	10	10	10	10	10	10	10	10	8	8	8	7	4	2	6	9	10	10	10	10	10	10	10	8	8	8	8	10	10	10	10	10	10	10	10	8	8	10	10	8	8	8	8	8	8	9	8
atpF	Vigna_radiata	Pisum_sativum	0	0	0	0	0	0	0	0	0	0	0	0	0	0	0	0	0	0	0	0	0	0	0	0	0	0	0	0	0	0	0	0	0	0	0	0	0	0	0	0	0	0	0	0	0	0	0
atpF	Vigna_radiata	Medicago_truncatula	0	0	0	0	0	0	0	0	0	0	0	0	0	0	0	0	0	0	0	0	0	0	0	0	0	0	0	0	0	0	0	0	0	0	0	0	0	0	0	0	0	0	0	0	0	0	0
atpF	Vigna_radiata	Arachis_hypogaea	10	10	8	8	10	10	10	10	10	10	10	10	8	5	6	9	10	10	10	10	10	10	10	8	8	10	10	10	10	10	10	10	10	10	10	10	10	10	10	8	8	10	10	8	6	7	8
atpF	Vigna_radiata	Phaseolus_vulgaris	10	10	10	10	10	10	10	10	10	10	10	10	10	10	10	10	10	10	10	10	10	10	10	10	10	10	10	10	10	10	10	10	10	10	10	10	10	10	10	10	10	10	10	10	10	9	8
atpF	Vicia_faba	Pisum_sativum	0	0	0	0	0	0	0	0	0	0	0	0	0	0	0	0	0	0	0	0	0	0	0	0	0	0	0	0	0	0	0	0	0	0	0	0	0	0	0	0	0	0	0	0	0	0	0
atpF	Vicia_faba	Medicago_truncatula	0	0	0	0	0	0	0	0	0	0	0	0	0	0	0	0	0	0	0	0	0	0	0	0	0	0	0	0	0	0	0	0	0	0	0	0	0	0	0	0	0	0	0	0	0	0	0
atpF	Vicia_faba	Arachis_hypogaea	10	10	8	8	10	10	10	10	8	8	8	7	6	7	10	10	10	10	10	10	10	10	10	10	10	8	8	10	10	10	10	10	10	10	10	8	8	10	10	10	10	8	8	10	8	8	10
atpF	Vicia_faba	Phaseolus_vulgaris	10	10	10	10	10	10	10	10	8	8	8	7	4	2	6	9	10	10	10	10	10	10	10	8	8	8	8	10	10	10	10	10	10	10	10	8	8	10	10	8	8	8	8	8	8	10	10
atpF	Pisum_sativum	Medicago_truncatula	10	10	10	10	10	10	10	10	10	10	10	10	10	10	10	10	10	10	10	10	10	10	10	10	10	10	10	10	10	10	10	10	10	10	10	10	10	10	10	10	10	10	10	10	10	10	10
atpF	Pisum_sativum	Arachis_hypogaea	0	0	0	0	0	0	0	0	0	0	0	0	0	0	0	0	0	0	0	0	0	0	0	0	0	0	0	0	0	0	0	0	0	0	0	0	0	0	0	0	0	0	0	0	0	0	0
atpF	Pisum_sativum	Phaseolus_vulgaris	0	0	0	0	0	0	0	0	0	0	0	0	0	0	0	0	0	0	0	0	0	0	0	0	0	0	0	0	0	0	0	0	0	0	0	0	0	0	0	0	0	0	0	0	0	0	0
atpF	Medicago_truncatula	Arachis_hypogaea	0	0	0	0	0	0	0	0	0	0	0	0	0	0	0	0	0	0	0	0	0	0	0	0	0	0	0	0	0	0	0	0	0	0	0	0	0	0	0	0	0	0	0	0	0	0	0
atpF	Medicago_truncatula	Phaseolus_vulgaris	0	0	0	0	0	0	0	0	0	0	0	0	0	0	0	0	0	0	0	0	0	0	0	0	0	0	0	0	0	0	0	0	0	0	0	0	0	0	0	0	0	0	0	0	0	0	0
atpF	Arachis_hypogaea	Phaseolus_vulgaris	10	10	8	8	10	10	10	10	10	10	10	10	8	5	6	9	10	10	10	10	10	10	10	8	8	10	10	10	10	10	10	10	10	10	10	10	10	10	10	8	8	10	10	8	6	8	10
atpE	Glycine_max	Lotus_japonicus	10	10	10	10	10	10	10	10	10	10	8	8	10	10	10	10	10	10	10	8	6	8	10	10	10	8	8	10	10	9	8	9	8	8	10	8	8	8	8	10	8	8	10	8	8	9	6
atpE	Glycine_max	Vigna_unguiculata	10	10	10	10	10	10	10	8	8	10	10	10	10	10	10	10	10	10	10	8	8	10	10	10	10	10	10	9	8	9	10	10	10	10	10	10	10	10	10	10	8	8	10	10	10	10	10
atpE	Glycine_max	Lens_culinaris	10	10	10	10	10	10	10	10	10	10	10	10	10	10	10	10	10	10	10	8	8	10	8	8	10	8	8	10	10	10	10	10	8	8	10	10	10	8	8	9	6	7	10	10	10	10	10
atpE	Glycine_max	Cicer_arietinum	10	10	10	10	10	10	10	10	10	10	10	10	10	10	10	10	10	10	10	8	8	10	8	8	10	8	8	10	10	10	10	10	8	8	10	10	10	10	10	9	6	6	8	9	10	10	10
atpE	Glycine_max	Vigna_radiata	10	10	10	10	10	10	10	8	8	10	10	10	10	10	10	10	10	10	10	8	8	10	10	10	10	10	10	9	8	9	10	10	10	10	10	10	10	10	10	10	8	8	10	10	10	10	10
atpE	Glycine_max	Vicia_faba	10	10	10	10	10	10	10	10	10	10	10	10	10	10	10	10	10	10	10	8	8	10	8	8	10	8	8	10	10	10	10	10	8	8	10	10	10	8	8	9	6	7	10	10	10	10	10
atpE	Glycine_max	Pisum_sativum	10	10	8	8	10	10	10	10	10	10	10	10	10	10	10	10	10	10	10	8	8	10	8	8	10	8	8	10	10	10	10	10	8	8	10	10	10	8	8	10	8	8	10	10	10	10	10
atpE	Glycine_max	Medicago_truncatula	10	10	10	10	10	10	10	10	10	10	10	10	10	9	8	9	10	10	10	8	8	10	10	10	10	8	8	10	10	10	10	10	8	8	10	10	10	8	8	9	6	7	10	10	10	10	10
atpE	Glycine_max	Arachis_hypogaea	10	10	10	10	10	10	10	10	10	10	10	10	10	10	10	10	10	10	10	8	8	10	10	10	10	8	8	8	6	8	10	10	8	8	10	10	10	10	10	10	10	10	10	10	8	8	10
atpE	Glycine_max	Phaseolus_vulgaris	10	10	10	10	10	10	10	10	10	10	10	10	10	10	10	10	10	10	10	8	8	10	10	10	10	10	10	9	8	9	10	10	10	10	10	10	10	10	10	10	8	8	10	10	10	10	10
atpE	Lotus_japonicus	Vigna_unguiculata	10	10	10	10	10	10	10	8	8	10	8	8	10	10	10	10	10	10	10	8	6	8	10	10	10	8	8	9	8	8	8	9	8	8	10	8	8	8	8	10	8	8	10	8	8	9	6
atpE	Lotus_japonicus	Lens_culinaris	10	10	10	10	10	10	10	10	10	10	8	8	10	10	10	10	10	10	10	8	6	8	8	8	10	10	10	10	10	9	8	9	10	10	10	8	8	6	6	9	4	5	10	8	8	9	6
atpE	Lotus_japonicus	Cicer_arietinum	10	10	10	10	10	10	10	10	10	10	8	8	10	10	10	10	10	10	10	8	6	8	8	8	10	10	10	10	10	9	8	9	10	10	10	8	8	8	8	9	4	4	8	7	8	9	6
atpE	Lotus_japonicus	Vigna_radiata	10	10	10	10	10	10	10	8	8	10	8	8	10	10	10	10	10	10	10	8	6	8	10	10	10	8	8	9	8	8	8	9	8	8	10	8	8	8	8	10	8	8	10	8	8	9	6
atpE	Lotus_japonicus	Vicia_faba	10	10	10	10	10	10	10	10	10	10	8	8	10	10	10	10	10	10	10	8	6	8	8	8	10	10	10	10	10	9	8	9	10	10	10	8	8	6	6	9	4	5	10	8	8	9	6
atpE	Lotus_japonicus	Pisum_sativum	10	10	8	8	10	10	10	10	10	10	8	8	10	10	10	10	10	10	10	10	8	8	8	8	10	10	10	10	10	9	8	9	10	10	10	8	8	6	6	10	6	6	10	8	8	9	6
atpE	Lotus_japonicus	Medicago_truncatula	10	10	10	10	10	10	10	10	10	10	8	8	10	9	8	9	10	10	10	8	6	8	10	10	10	10	10	10	10	9	8	9	10	10	10	8	8	6	6	9	4	5	10	8	8	9	6
atpE	Lotus_japonicus	Arachis_hypogaea	10	10	10	10	10	10	10	10	10	10	8	8	10	10	10	10	10	10	10	8	6	8	10	10	10	10	10	8	6	7	8	9	10	10	10	8	8	8	8	10	8	8	10	8	6	7	6
atpE	Lotus_japonicus	Phaseolus_vulgaris	10	10	10	10	10	10	10	10	10	10	8	8	10	10	10	10	10	10	10	8	6	8	10	10	10	8	8	9	8	8	8	9	8	8	10	8	8	8	8	10	8	8	10	8	8	9	6
atpE	Vigna_unguiculata	Lens_culinaris	10	10	10	10	10	10	10	8	8	10	10	10	10	10	10	10	10	10	10	10	10	10	8	8	10	8	8	9	8	9	10	10	8	8	10	10	10	8	8	9	4	5	10	10	10	10	10
atpE	Vigna_unguiculata	Cicer_arietinum	10	10	10	10	10	10	10	8	8	10	10	10	10	10	10	10	10	10	10	10	10	10	8	8	10	8	8	9	8	9	10	10	8	8	10	10	10	10	10	9	4	4	8	9	10	10	10
atpE	Vigna_unguiculata	Vigna_radiata	10	10	10	10	10	10	10	10	10	10	10	10	10	10	10	10	10	10	10	10	10	10	10	10	10	10	10	10	10	10	10	10	10	10	10	10	10	10	10	10	10	10	10	10	10	10	10
atpE	Vigna_unguiculata	Vicia_faba	10	10	10	10	10	10	10	8	8	10	10	10	10	10	10	10	10	10	10	10	10	10	8	8	10	8	8	9	8	9	10	10	8	8	10	10	10	8	8	9	4	5	10	10	10	10	10
atpE	Vigna_unguiculata	Pisum_sativum	10	10	8	8	10	10	10	8	8	10	10	10	10	10	10	10	10	10	10	8	8	10	8	8	10	8	8	9	8	9	10	10	8	8	10	10	10	8	8	10	6	6	10	10	10	10	10
atpE	Vigna_unguiculata	Medicago_truncatula	10	10	10	10	10	10	10	8	8	10	10	10	10	9	8	9	10	10	10	10	10	10	10	10	10	8	8	9	8	9	10	10	8	8	10	10	10	8	8	9	4	5	10	10	10	10	10
atpE	Vigna_unguiculata	Arachis_hypogaea	10	10	10	10	10	10	10	8	8	10	10	10	10	10	10	10	10	10	10	10	10	10	10	10	10	8	8	7	4	7	10	10	8	8	10	10	10	10	10	10	8	8	10	10	8	8	10
atpE	Vigna_unguiculata	Phaseolus_vulgaris	10	10	10	10	10	10	10	8	8	10	10	10	10	10	10	10	10	10	10	10	10	10	10	10	10	10	10	10	10	10	10	10	10	10	10	10	10	10	10	10	10	10	10	10	10	10	10
atpE	Lens_culinaris	Cicer_arietinum	10	10	10	10	10	10	10	10	10	10	10	10	10	10	10	10	10	10	10	10	10	10	10	10	10	10	10	10	10	10	10	10	10	10	10	10	10	8	8	10	10	9	8	9	10	10	10
atpE	Lens_culinaris	Vigna_radiata	10	10	10	10	10	10	10	8	8	10	10	10	10	10	10	10	10	10	10	10	10	10	8	8	10	8	8	9	8	9	10	10	8	8	10	10	10	8	8	9	4	5	10	10	10	10	10
atpE	Lens_culinaris	Vicia_faba	10	10	10	10	10	10	10	10	10	10	10	10	10	10	10	10	10	10	10	10	10	10	10	10	10	10	10	10	10	10	10	10	10	10	10	10	10	10	10	10	10	10	10	10	10	10	10
atpE	Lens_culinaris	Pisum_sativum	10	10	8	8	10	10	10	10	10	10	10	10	10	10	10	10	10	10	10	8	8	10	10	10	10	10	10	10	10	10	10	10	10	10	10	10	10	10	10	9	8	9	10	10	10	10	10
atpE	Lens_culinaris	Medicago_truncatula	10	10	10	10	10	10	10	10	10	10	10	10	10	9	8	9	10	10	10	10	10	10	8	8	10	10	10	10	10	10	10	10	10	10	10	10	10	10	10	10	10	10	10	10	10	10	10
atpE	Lens_culinaris	Arachis_hypogaea	10	10	10	10	10	10	10	10	10	10	10	10	10	10	10	10	10	10	10	10	10	10	8	8	10	10	10	8	6	8	10	10	10	10	10	10	10	8	8	9	6	7	10	10	8	8	10
atpE	Lens_culinaris	Phaseolus_vulgaris	10	10	10	10	10	10	10	10	10	10	10	10	10	10	10	10	10	10	10	10	10	10	8	8	10	8	8	9	8	9	10	10	8	8	10	10	10	8	8	9	4	5	10	10	10	10	10
atpE	Cicer_arietinum	Vigna_radiata	10	10	10	10	10	10	10	8	8	10	10	10	10	10	10	10	10	10	10	10	10	10	8	8	10	8	8	9	8	9	10	10	8	8	10	10	10	10	10	9	4	4	8	9	10	10	10
atpE	Cicer_arietinum	Vicia_faba	10	10	10	10	10	10	10	10	10	10	10	10	10	10	10	10	10	10	10	10	10	10	10	10	10	10	10	10	10	10	10	10	10	10	10	10	10	8	8	10	10	9	8	9	10	10	10
atpE	Cicer_arietinum	Pisum_sativum	10	10	8	8	10	10	10	10	10	10	10	10	10	10	10	10	10	10	10	8	8	10	10	10	10	10	10	10	10	10	10	10	10	10	10	10	10	8	8	9	8	8	8	9	10	10	10
atpE	Cicer_arietinum	Medicago_truncatula	10	10	10	10	10	10	10	10	10	10	10	10	10	9	8	9	10	10	10	10	10	10	8	8	10	10	10	10	10	10	10	10	10	10	10	10	10	8	8	10	10	9	8	9	10	10	10
atpE	Cicer_arietinum	Arachis_hypogaea	10	10	10	10	10	10	10	10	10	10	10	10	10	10	10	10	10	10	10	10	10	10	8	8	10	10	10	8	6	8	10	10	10	10	10	10	10	10	10	9	6	6	8	9	8	8	10
atpE	Cicer_arietinum	Phaseolus_vulgaris	10	10	10	10	10	10	10	10	10	10	10	10	10	10	10	10	10	10	10	10	10	10	8	8	10	8	8	9	8	9	10	10	8	8	10	10	10	10	10	9	4	4	8	9	10	10	10
atpE	Vigna_radiata	Vicia_faba	10	10	10	10	10	10	10	8	8	10	10	10	10	10	10	10	10	10	10	10	10	10	8	8	10	8	8	9	8	9	10	10	8	8	10	10	10	8	8	9	4	5	10	10	10	10	10
atpE	Vigna_radiata	Pisum_sativum	10	10	8	8	10	10	10	8	8	10	10	10	10	10	10	10	10	10	10	8	8	10	8	8	10	8	8	9	8	9	10	10	8	8	10	10	10	8	8	10	6	6	10	10	10	10	10
atpE	Vigna_radiata	Medicago_truncatula	10	10	10	10	10	10	10	8	8	10	10	10	10	9	8	9	10	10	10	10	10	10	10	10	10	8	8	9	8	9	10	10	8	8	10	10	10	8	8	9	4	5	10	10	10	10	10
atpE	Vigna_radiata	Arachis_hypogaea	10	10	10	10	10	10	10	8	8	10	10	10	10	10	10	10	10	10	10	10	10	10	10	10	10	8	8	7	4	7	10	10	8	8	10	10	10	10	10	10	8	8	10	10	8	8	10
atpE	Vigna_radiata	Phaseolus_vulgaris	10	10	10	10	10	10	10	8	8	10	10	10	10	10	10	10	10	10	10	10	10	10	10	10	10	10	10	10	10	10	10	10	10	10	10	10	10	10	10	10	10	10	10	10	10	10	10
atpE	Vicia_faba	Pisum_sativum	10	10	8	8	10	10	10	10	10	10	10	10	10	10	10	10	10	10	10	8	8	10	10	10	10	10	10	10	10	10	10	10	10	10	10	10	10	10	10	9	8	9	10	10	10	10	10
atpE	Vicia_faba	Medicago_truncatula	10	10	10	10	10	10	10	10	10	10	10	10	10	9	8	9	10	10	10	10	10	10	8	8	10	10	10	10	10	10	10	10	10	10	10	10	10	10	10	10	10	10	10	10	10	10	10
atpE	Vicia_faba	Arachis_hypogaea	10	10	10	10	10	10	10	10	10	10	10	10	10	10	10	10	10	10	10	10	10	10	8	8	10	10	10	8	6	8	10	10	10	10	10	10	10	8	8	9	6	7	10	10	8	8	10
atpE	Vicia_faba	Phaseolus_vulgaris	10	10	10	10	10	10	10	10	10	10	10	10	10	10	10	10	10	10	10	10	10	10	8	8	10	8	8	9	8	9	10	10	8	8	10	10	10	8	8	9	4	5	10	10	10	10	10
atpE	Pisum_sativum	Medicago_truncatula	10	10	8	8	10	10	10	10	10	10	10	10	10	9	8	9	10	10	10	8	8	10	8	8	10	10	10	10	10	10	10	10	10	10	10	10	10	10	10	9	8	9	10	10	10	10	10
atpE	Pisum_sativum	Arachis_hypogaea	10	10	8	8	10	10	10	10	10	10	10	10	10	10	10	10	10	10	10	8	8	10	8	8	10	10	10	8	6	8	10	10	10	10	10	10	10	8	8	10	8	8	10	10	8	8	10
atpE	Pisum_sativum	Phaseolus_vulgaris	10	10	8	8	10	10	10	10	10	10	10	10	10	10	10	10	10	10	10	8	8	10	8	8	10	8	8	9	8	9	10	10	8	8	10	10	10	8	8	10	6	6	10	10	10	10	10
atpE	Medicago_truncatula	Arachis_hypogaea	10	10	10	10	10	10	10	10	10	10	10	10	10	9	8	9	10	10	10	10	10	10	10	10	10	10	10	8	6	8	10	10	10	10	10	10	10	8	8	9	6	7	10	10	8	8	10
atpE	Medicago_truncatula	Phaseolus_vulgaris	10	10	10	10	10	10	10	10	10	10	10	10	10	9	8	9	10	10	10	10	10	10	10	10	10	8	8	9	8	9	10	10	8	8	10	10	10	8	8	9	4	5	10	10	10	10	10
atpE	Arachis_hypogaea	Phaseolus_vulgaris	10	10	10	10	10	10	10	10	10	10	10	10	10	10	10	10	10	10	10	10	10	10	10	10	10	8	8	7	4	7	10	10	8	8	10	10	10	10	10	10	8	8	10	10	8	8	10
atpI	Glycine_max	Lotus_japonicus	10	10	8	7	8	8	8	7	8	10	10	9	8	9	10	10	8	8	10	8	8	8	8	10	10	10	10	10	10	10	10	8	8	10	8	7	4	5	10	10	8	8	10	10	10	10	10
atpI	Glycine_max	Vigna_unguiculata	10	10	10	10	10	10	10	10	10	10	10	10	10	10	10	10	8	8	10	10	10	10	10	10	10	10	10	10	10	10	10	10	10	10	10	10	8	8	10	8	8	10	10	10	10	10	10
atpI	Glycine_max	Lens_culinaris	10	10	8	8	10	9	6	5	8	10	10	10	10	10	10	8	8	10	10	8	8	10	10	10	10	10	10	10	10	10	10	10	10	10	10	10	6	6	8	8	8	8	10	8	8	10	10
atpI	Glycine_max	Cicer_arietinum	10	10	8	8	10	9	8	7	8	10	10	10	10	8	8	8	8	10	10	10	10	9	8	9	10	10	10	10	10	10	10	10	10	10	10	10	6	6	8	8	8	8	10	8	8	10	10
atpI	Glycine_max	Vigna_radiata	10	10	10	10	10	10	10	10	10	10	10	10	10	10	10	10	8	8	10	10	10	10	10	10	10	10	10	10	10	10	10	10	10	10	10	10	8	8	10	8	8	10	10	10	10	10	10
atpI	Glycine_max	Vicia_faba	10	10	8	8	10	9	6	5	8	10	10	10	10	8	8	8	8	10	10	10	10	10	10	10	10	10	10	10	10	10	10	10	10	10	10	10	6	6	8	8	8	8	10	8	8	10	10
atpI	Glycine_max	Pisum_sativum	10	10	8	8	10	9	6	5	8	10	10	10	10	8	8	8	8	10	10	10	8	8	10	10	10	10	10	10	10	10	10	10	10	10	10	10	6	6	8	8	8	8	10	8	8	10	10
atpI	Glycine_max	Medicago_truncatula	10	10	8	8	10	9	6	5	8	10	10	10	8	3	0	3	8	10	10	10	10	10	8	8	10	10	10	10	10	10	10	10	10	10	10	10	6	6	8	8	8	8	10	8	8	10	10
atpI	Glycine_max	Arachis_hypogaea	10	8	6	8	10	9	8	7	8	10	10	10	10	10	10	10	10	9	8	9	8	6	8	10	10	10	10	10	10	8	8	10	10	9	8	9	8	6	8	10	8	8	10	10	10	10	10
atpI	Glycine_max	Phaseolus_vulgaris	10	10	10	10	10	10	10	10	10	10	10	10	10	10	10	10	8	8	10	10	10	10	10	10	10	10	10	10	10	10	10	10	10	10	10	10	8	8	10	8	8	10	10	10	10	10	10
atpI	Lotus_japonicus	Vigna_unguiculata	10	10	8	7	8	8	8	7	8	10	10	9	8	9	10	10	10	10	10	8	8	8	8	10	10	10	10	10	10	10	10	8	8	10	8	7	6	7	10	8	6	8	10	10	10	10	10
atpI	Lotus_japonicus	Lens_culinaris	10	10	10	9	8	9	8	8	10	10	10	9	8	9	10	8	6	8	10	8	8	8	8	10	10	10	10	10	10	10	10	8	8	10	8	7	8	9	8	8	10	10	10	8	8	10	10
atpI	Lotus_japonicus	Cicer_arietinum	10	10	10	9	8	9	10	10	10	10	10	9	8	7	8	8	6	8	10	8	8	7	6	9	10	10	10	10	10	10	10	8	8	10	8	7	8	9	8	8	10	10	10	8	8	10	10
atpI	Lotus_japonicus	Vigna_radiata	10	10	8	7	8	8	8	7	8	10	10	9	8	9	10	10	10	10	10	8	8	8	8	10	10	10	10	10	10	10	10	8	8	10	8	7	6	7	10	8	6	8	10	10	10	10	10
atpI	Lotus_japonicus	Vicia_faba	10	10	10	9	8	9	8	8	10	10	10	9	8	7	8	8	6	8	10	8	8	8	8	10	10	10	10	10	10	10	10	8	8	10	8	7	8	9	8	8	10	10	10	8	8	10	10
atpI	Lotus_japonicus	Pisum_sativum	10	10	10	9	8	9	8	8	10	10	10	9	8	7	8	8	6	8	10	8	6	6	8	10	10	10	10	10	10	10	10	8	8	10	8	7	8	9	8	8	10	10	10	8	8	10	10
atpI	Lotus_japonicus	Medicago_truncatula	10	10	10	9	8	9	8	8	10	10	10	9	6	2	0	3	6	8	10	8	8	8	6	8	10	10	10	10	10	10	10	8	8	10	8	7	8	9	8	8	10	10	10	8	8	10	10
atpI	Lotus_japonicus	Arachis_hypogaea	10	8	8	9	8	9	10	10	10	10	10	9	8	9	10	10	8	7	8	7	6	8	10	10	10	10	10	10	10	8	8	8	8	9	6	6	6	5	8	10	10	10	10	10	10	10	10
atpI	Lotus_japonicus	Phaseolus_vulgaris	10	10	8	7	8	8	8	7	8	10	10	9	8	9	10	10	10	10	10	8	8	8	8	10	10	10	10	10	10	10	10	8	8	10	8	7	6	7	10	8	6	8	10	10	10	10	10
atpI	Vigna_unguiculata	Lens_culinaris	10	10	8	8	10	9	6	5	8	10	10	10	10	10	10	8	6	8	10	8	8	10	10	10	10	10	10	10	10	10	10	10	10	10	10	10	8	8	8	6	6	8	10	8	8	10	10
atpI	Vigna_unguiculata	Cicer_arietinum	10	10	8	8	10	9	8	7	8	10	10	10	10	8	8	8	6	8	10	10	10	9	8	9	10	10	10	10	10	10	10	10	10	10	10	10	8	8	8	6	6	8	10	8	8	10	10
atpI	Vigna_unguiculata	Vigna_radiata	10	10	10	10	10	10	10	10	10	10	10	10	10	10	10	10	10	10	10	10	10	10	10	10	10	10	10	10	10	10	10	10	10	10	10	10	10	10	10	10	10	10	10	10	10	10	10
atpI	Vigna_unguiculata	Vicia_faba	10	10	8	8	10	9	6	5	8	10	10	10	10	8	8	8	6	8	10	10	10	10	10	10	10	10	10	10	10	10	10	10	10	10	10	10	8	8	8	6	6	8	10	8	8	10	10
atpI	Vigna_unguiculata	Pisum_sativum	10	10	8	8	10	9	6	5	8	10	10	10	10	8	8	8	6	8	10	10	8	8	10	10	10	10	10	10	10	10	10	10	10	10	10	10	8	8	8	6	6	8	10	8	8	10	10
atpI	Vigna_unguiculata	Medicago_truncatula	10	10	8	8	10	9	6	5	8	10	10	10	8	3	0	3	6	8	10	10	10	10	8	8	10	10	10	10	10	10	10	10	10	10	10	10	8	8	8	6	6	8	10	8	8	10	10
atpI	Vigna_unguiculata	Arachis_hypogaea	10	8	6	8	10	9	8	7	8	10	10	10	10	10	10	10	8	7	8	9	8	6	8	10	10	10	10	10	10	8	8	10	10	9	8	9	10	8	8	8	6	8	10	10	10	10	10
atpI	Vigna_unguiculata	Phaseolus_vulgaris	10	10	10	10	10	10	10	10	10	10	10	10	10	10	10	10	10	10	10	10	10	10	10	10	10	10	10	10	10	10	10	10	10	10	10	10	10	10	10	10	10	10	10	10	10	10	10
atpI	Lens_culinaris	Cicer_arietinum	10	10	10	10	10	10	8	8	10	10	10	10	10	8	8	10	10	10	10	8	8	9	8	9	10	10	10	10	10	10	10	10	10	10	10	10	10	10	10	10	10	10	10	10	10	10	10
atpI	Lens_culinaris	Vigna_radiata	10	10	8	8	10	9	6	5	8	10	10	10	10	10	10	8	6	8	10	8	8	10	10	10	10	10	10	10	10	10	10	10	10	10	10	10	8	8	8	6	6	8	10	8	8	10	10
atpI	Lens_culinaris	Vicia_faba	10	10	10	10	10	10	10	10	10	10	10	10	10	8	8	10	10	10	10	8	8	10	10	10	10	10	10	10	10	10	10	10	10	10	10	10	10	10	10	10	10	10	10	10	10	10	10
atpI	Lens_culinaris	Pisum_sativum	10	10	10	10	10	10	10	10	10	10	10	10	10	8	8	10	10	10	10	8	6	8	10	10	10	10	10	10	10	10	10	10	10	10	10	10	10	10	10	10	10	10	10	10	10	10	10
atpI	Lens_culinaris	Medicago_truncatula	10	10	10	10	10	10	10	10	10	10	10	10	8	3	0	5	10	10	10	8	8	10	8	8	10	10	10	10	10	10	10	10	10	10	10	10	10	10	10	10	10	10	10	10	10	10	10
atpI	Lens_culinaris	Arachis_hypogaea	10	8	8	10	10	10	8	8	10	10	10	10	10	10	10	8	8	9	8	7	6	6	8	10	10	10	10	10	10	8	8	10	10	9	8	9	8	6	6	8	10	10	10	8	8	10	10
atpI	Lens_culinaris	Phaseolus_vulgaris	10	10	8	8	10	9	6	5	8	10	10	10	10	10	10	8	6	8	10	8	8	10	10	10	10	10	10	10	10	10	10	10	10	10	10	10	8	8	8	6	6	8	10	8	8	10	10
atpI	Cicer_arietinum	Vigna_radiata	10	10	8	8	10	9	8	7	8	10	10	10	10	8	8	8	6	8	10	10	10	9	8	9	10	10	10	10	10	10	10	10	10	10	10	10	8	8	8	6	6	8	10	8	8	10	10
atpI	Cicer_arietinum	Vicia_faba	10	10	10	10	10	10	8	8	10	10	10	10	10	10	10	10	10	10	10	10	10	9	8	9	10	10	10	10	10	10	10	10	10	10	10	10	10	10	10	10	10	10	10	10	10	10	10
atpI	Cicer_arietinum	Pisum_sativum	10	10	10	10	10	10	8	8	10	10	10	10	10	10	10	10	10	10	10	10	8	7	8	9	10	10	10	10	10	10	10	10	10	10	10	10	10	10	10	10	10	10	10	10	10	10	10
atpI	Cicer_arietinum	Medicago_truncatula	10	10	10	10	10	10	8	8	10	10	10	10	8	3	0	5	10	10	10	10	10	9	6	7	10	10	10	10	10	10	10	10	10	10	10	10	10	10	10	10	10	10	10	10	10	10	10
atpI	Cicer_arietinum	Arachis_hypogaea	10	8	8	10	10	10	10	10	10	10	10	10	10	8	8	8	8	9	8	9	8	5	6	9	10	10	10	10	10	8	8	10	10	9	8	9	8	6	6	8	10	10	10	8	8	10	10
atpI	Cicer_arietinum	Phaseolus_vulgaris	10	10	8	8	10	9	8	7	8	10	10	10	10	8	8	8	6	8	10	10	10	9	8	9	10	10	10	10	10	10	10	10	10	10	10	10	8	8	8	6	6	8	10	8	8	10	10
atpI	Vigna_radiata	Vicia_faba	10	10	8	8	10	9	6	5	8	10	10	10	10	8	8	8	6	8	10	10	10	10	10	10	10	10	10	10	10	10	10	10	10	10	10	10	8	8	8	6	6	8	10	8	8	10	10
atpI	Vigna_radiata	Pisum_sativum	10	10	8	8	10	9	6	5	8	10	10	10	10	8	8	8	6	8	10	10	8	8	10	10	10	10	10	10	10	10	10	10	10	10	10	10	8	8	8	6	6	8	10	8	8	10	10
atpI	Vigna_radiata	Medicago_truncatula	10	10	8	8	10	9	6	5	8	10	10	10	8	3	0	3	6	8	10	10	10	10	8	8	10	10	10	10	10	10	10	10	10	10	10	10	8	8	8	6	6	8	10	8	8	10	10
atpI	Vigna_radiata	Arachis_hypogaea	10	8	6	8	10	9	8	7	8	10	10	10	10	10	10	10	8	7	8	9	8	6	8	10	10	10	10	10	10	8	8	10	10	9	8	9	10	8	8	8	6	8	10	10	10	10	10
atpI	Vigna_radiata	Phaseolus_vulgaris	10	10	10	10	10	10	10	10	10	10	10	10	10	10	10	10	10	10	10	10	10	10	10	10	10	10	10	10	10	10	10	10	10	10	10	10	10	10	10	10	10	10	10	10	10	10	10
atpI	Vicia_faba	Pisum_sativum	10	10	10	10	10	10	10	10	10	10	10	10	10	10	10	10	10	10	10	10	8	8	10	10	10	10	10	10	10	10	10	10	10	10	10	10	10	10	10	10	10	10	10	10	10	10	10
atpI	Vicia_faba	Medicago_truncatula	10	10	10	10	10	10	10	10	10	10	10	10	8	3	0	5	10	10	10	10	10	10	8	8	10	10	10	10	10	10	10	10	10	10	10	10	10	10	10	10	10	10	10	10	10	10	10
atpI	Vicia_faba	Arachis_hypogaea	10	8	8	10	10	10	8	8	10	10	10	10	10	8	8	8	8	9	8	9	8	6	8	10	10	10	10	10	10	8	8	10	10	9	8	9	8	6	6	8	10	10	10	8	8	10	10
atpI	Vicia_faba	Phaseolus_vulgaris	10	10	8	8	10	9	6	5	8	10	10	10	10	8	8	8	6	8	10	10	10	10	10	10	10	10	10	10	10	10	10	10	10	10	10	10	8	8	8	6	6	8	10	8	8	10	10
atpI	Pisum_sativum	Medicago_truncatula	10	10	10	10	10	10	10	10	10	10	10	10	8	3	0	5	10	10	10	10	8	8	8	8	10	10	10	10	10	10	10	10	10	10	10	10	10	10	10	10	10	10	10	10	10	10	10
atpI	Pisum_sativum	Arachis_hypogaea	10	8	8	10	10	10	8	8	10	10	10	10	10	8	8	8	8	9	8	9	6	4	8	10	10	10	10	10	10	8	8	10	10	9	8	9	8	6	6	8	10	10	10	8	8	10	10
atpI	Pisum_sativum	Phaseolus_vulgaris	10	10	8	8	10	9	6	5	8	10	10	10	10	8	8	8	6	8	10	10	8	8	10	10	10	10	10	10	10	10	10	10	10	10	10	10	8	8	8	6	6	8	10	8	8	10	10
atpI	Medicago_truncatula	Arachis_hypogaea	10	8	8	10	10	10	8	8	10	10	10	10	8	3	0	3	8	9	8	9	8	6	6	8	10	10	10	10	10	8	8	10	10	9	8	9	8	6	6	8	10	10	10	8	8	10	10
atpI	Medicago_truncatula	Phaseolus_vulgaris	10	10	8	8	10	9	6	5	8	10	10	10	8	3	0	3	6	8	10	10	10	10	8	8	10	10	10	10	10	10	10	10	10	10	10	10	8	8	8	6	6	8	10	8	8	10	10
atpI	Arachis_hypogaea	Phaseolus_vulgaris	10	8	6	8	10	9	8	7	8	10	10	10	10	10	10	10	8	7	8	9	8	6	8	10	10	10	10	10	10	8	8	10	10	9	8	9	10	8	8	8	6	8	10	10	10	10	10
matK	Glycine_max	Lotus_japonicus	10	10	10	8	4	2	6	10	8	8	8	6	8	10	10	8	6	8	10	7	6	9	10	9	8	7	8	8	4	6	8	8	10	10	10	9	8	8	6	7	10	7	2	0	0	5	10
matK	Glycine_max	Vigna_unguiculata	10	8	8	7	4	7	10	10	10	10	8	8	10	10	10	9	8	9	10	9	8	9	10	9	8	9	10	8	8	10	10	10	10	8	8	10	10	9	6	7	10	10	10	10	10	10	10
matK	Glycine_max	Lens_culinaris	8	8	10	10	8	5	6	9	10	10	6	2	6	10	10	8	6	8	8	5	6	9	10	7	6	7	8	7	6	8	6	7	10	8	8	9	8	8	6	7	10	5	0	0	0	5	10
matK	Glycine_max	Cicer_arietinum	8	8	10	8	6	6	8	10	10	10	6	2	6	10	10	8	6	8	10	7	6	9	10	9	8	7	8	10	10	9	6	7	10	8	8	9	8	8	6	7	8	3	0	0	0	5	10
matK	Glycine_max	Vigna_radiata	10	8	8	7	4	7	10	10	10	10	8	8	10	10	10	9	8	9	10	9	8	9	10	9	8	9	10	8	8	10	10	10	10	8	8	10	10	9	6	7	10	10	10	10	10	10	10
matK	Glycine_max	Vicia_faba	8	8	10	7	4	4	6	9	10	10	6	2	6	10	10	8	6	8	8	5	6	9	10	9	8	7	8	7	6	8	6	7	10	8	8	9	8	8	6	7	10	5	0	0	0	5	10
matK	Glycine_max	Pisum_sativum	8	8	10	8	6	6	8	10	10	10	6	2	6	10	10	8	6	8	10	7	6	9	10	9	8	7	8	7	6	8	6	7	10	8	8	9	8	8	6	7	10	5	0	0	0	5	10
matK	Glycine_max	Medicago_truncatula	8	8	10	8	6	6	8	10	10	10	6	2	6	10	10	8	6	8	10	7	6	9	10	9	8	7	8	8	8	9	6	7	10	8	8	9	8	8	6	7	10	5	0	0	0	5	10
matK	Glycine_max	Arachis_hypogaea	8	6	8	8	6	4	6	10	10	10	8	6	8	10	10	8	6	8	8	5	6	9	10	9	8	7	8	8	8	9	6	7	10	8	8	9	8	6	6	9	10	7	2	0	0	0	0
matK	Glycine_max	Phaseolus_vulgaris	10	8	8	8	6	8	10	10	10	10	10	8	8	10	10	9	8	9	10	7	6	9	10	9	8	9	10	8	8	10	10	10	10	8	8	10	10	9	8	9	10	10	10	10	10	10	10
matK	Lotus_japonicus	Vigna_unguiculata	10	8	8	9	6	3	6	10	8	8	8	6	8	10	10	7	4	7	10	8	8	10	10	10	10	8	8	10	6	6	8	8	10	8	8	9	8	9	8	8	10	7	2	0	0	5	10
matK	Lotus_japonicus	Lens_culinaris	8	8	10	8	6	5	6	9	8	8	6	4	8	10	10	8	8	10	8	8	10	10	10	8	8	8	8	9	4	4	8	9	10	8	8	9	8	9	10	10	10	8	8	8	8	10	10
matK	Lotus_japonicus	Cicer_arietinum	8	8	10	10	8	6	8	10	8	8	6	4	8	10	10	8	8	10	10	10	10	10	10	10	10	8	8	8	4	5	8	9	10	8	8	9	8	9	10	10	8	6	8	8	6	8	10
matK	Lotus_japonicus	Vigna_radiata	10	8	8	9	6	3	6	10	8	8	8	6	8	10	10	7	4	7	10	8	8	10	10	10	10	8	8	10	6	6	8	8	10	8	8	9	8	9	8	8	10	7	2	0	0	5	10
matK	Lotus_japonicus	Vicia_faba	8	8	10	9	6	4	6	9	8	8	6	4	8	10	10	8	8	10	8	8	10	10	10	10	10	8	8	9	4	4	8	9	10	8	8	9	8	9	10	10	10	8	8	8	8	10	10
matK	Lotus_japonicus	Pisum_sativum	8	8	10	10	8	6	8	10	8	8	6	2	6	10	10	8	8	10	10	10	10	10	10	10	10	8	8	9	4	4	8	9	10	8	8	9	8	9	10	10	10	8	8	6	6	10	10
matK	Lotus_japonicus	Medicago_truncatula	8	8	10	10	8	6	8	10	8	8	6	4	8	10	10	8	8	10	10	10	10	10	10	10	10	8	8	10	6	5	8	9	10	8	8	9	8	9	10	10	10	8	8	8	8	10	10
matK	Lotus_japonicus	Arachis_hypogaea	8	6	8	10	8	4	6	10	8	8	8	8	10	10	10	10	10	10	8	8	10	10	10	10	10	8	8	10	6	5	8	9	10	8	8	10	10	7	4	7	10	10	10	8	8	5	0
matK	Lotus_japonicus	Phaseolus_vulgaris	10	8	8	10	8	4	6	10	8	8	8	4	6	10	10	7	4	7	10	6	6	10	10	10	10	8	8	10	6	6	8	8	10	8	8	9	8	9	8	8	10	7	2	0	0	5	10
matK	Vigna_unguiculata	Lens_culinaris	8	6	8	7	6	6	6	9	10	10	6	2	6	10	10	7	4	7	8	6	8	10	10	8	8	8	8	9	8	8	6	7	10	10	10	9	8	9	8	8	10	5	0	0	0	5	10
matK	Vigna_unguiculata	Cicer_arietinum	8	6	8	9	8	7	8	10	10	10	6	2	6	10	10	7	4	7	10	8	8	10	10	10	10	8	8	8	8	9	6	7	10	10	10	9	8	9	8	8	8	3	0	0	0	5	10
matK	Vigna_unguiculata	Vigna_radiata	10	10	10	10	10	10	10	10	10	10	10	10	10	10	10	10	10	10	10	10	10	10	10	10	10	10	10	10	10	10	10	10	10	10	10	10	10	10	10	10	10	10	10	10	10	10	10
matK	Vigna_unguiculata	Vicia_faba	8	6	8	10	10	7	6	9	10	10	6	2	6	10	10	7	4	7	8	6	8	10	10	10	10	8	8	9	8	8	6	7	10	10	10	9	8	9	8	8	10	5	0	0	0	5	10
matK	Vigna_unguiculata	Pisum_sativum	8	6	8	9	8	7	8	10	10	10	6	2	6	10	10	7	4	7	10	8	8	10	10	10	10	8	8	9	8	8	6	7	10	10	10	9	8	9	8	8	10	5	0	0	0	5	10
matK	Vigna_unguiculata	Medicago_truncatula	8	6	8	9	8	7	8	10	10	10	6	2	6	10	10	7	4	7	10	8	8	10	10	10	10	8	8	10	10	9	6	7	10	10	10	9	8	9	8	8	10	5	0	0	0	5	10
matK	Vigna_unguiculata	Arachis_hypogaea	8	4	6	9	8	5	6	10	10	10	8	6	8	10	10	7	4	7	8	6	8	10	10	10	10	8	8	10	10	9	6	7	10	10	10	9	8	6	4	7	10	7	2	0	0	0	0
matK	Vigna_unguiculata	Phaseolus_vulgaris	10	8	8	9	8	9	10	10	10	10	8	6	8	10	10	10	10	10	10	8	8	10	10	10	10	10	10	10	10	10	10	10	10	10	10	10	10	10	8	8	10	10	10	10	10	10	10
matK	Lens_culinaris	Cicer_arietinum	10	10	10	8	8	9	8	9	10	10	10	10	10	10	10	10	10	10	8	8	10	10	10	8	8	10	10	7	6	9	10	10	10	10	10	10	10	10	10	10	8	8	10	8	6	8	10
matK	Lens_culinaris	Vigna_radiata	8	6	8	7	6	6	6	9	10	10	6	2	6	10	10	7	4	7	8	6	8	10	10	8	8	8	8	9	8	8	6	7	10	10	10	9	8	9	8	8	10	5	0	0	0	5	10
matK	Lens_culinaris	Vicia_faba	10	10	10	7	6	9	10	10	10	10	10	10	10	10	10	10	10	10	10	10	10	10	10	8	8	10	10	10	10	10	10	10	10	10	10	10	10	10	10	10	10	10	10	10	10	10	10
matK	Lens_culinaris	Pisum_sativum	10	10	10	8	8	9	8	9	10	10	10	8	8	10	10	10	10	10	8	8	10	10	10	8	8	8	8	10	10	10	10	10	10	10	10	10	10	10	10	10	10	8	8	6	6	10	10
matK	Lens_culinaris	Medicago_truncatula	10	10	10	8	8	9	8	9	10	10	10	10	10	10	10	10	10	10	8	8	10	10	10	8	8	10	10	9	8	9	10	10	10	10	10	10	10	10	10	10	10	10	10	8	8	10	10
matK	Lens_culinaris	Arachis_hypogaea	10	8	8	8	8	5	4	9	10	10	8	6	8	10	10	8	8	10	8	8	10	10	10	8	8	10	10	9	8	9	10	10	10	10	10	9	8	6	4	7	10	8	8	8	8	5	0
matK	Lens_culinaris	Phaseolus_vulgaris	8	6	8	8	8	7	6	9	10	10	6	2	6	10	10	7	4	7	8	4	6	10	10	8	8	8	8	9	8	8	6	7	10	10	10	9	8	9	8	8	10	5	0	0	0	5	10
matK	Cicer_arietinum	Vigna_radiata	8	6	8	9	8	7	8	10	10	10	6	2	6	10	10	7	4	7	10	8	8	10	10	10	10	8	8	8	8	9	6	7	10	10	10	9	8	9	8	8	8	3	0	0	0	5	10
matK	Cicer_arietinum	Vicia_faba	10	10	10	9	8	8	8	9	10	10	10	10	10	10	10	10	10	10	8	8	10	10	10	10	10	10	10	7	6	9	10	10	10	10	10	10	10	10	10	10	8	8	10	8	6	8	10
matK	Cicer_arietinum	Pisum_sativum	10	10	10	10	10	10	10	10	10	10	10	8	8	10	10	10	10	10	10	10	10	10	10	10	10	8	8	7	6	9	10	10	10	10	10	10	10	10	10	10	8	6	8	8	6	8	10
matK	Cicer_arietinum	Medicago_truncatula	10	10	10	10	10	10	10	10	10	10	10	10	10	10	10	10	10	10	10	10	10	10	10	10	10	10	10	8	8	10	10	10	10	10	10	10	10	10	10	10	8	8	10	10	8	8	10
matK	Cicer_arietinum	Arachis_hypogaea	10	8	8	10	10	6	6	10	10	10	8	6	8	10	10	8	8	10	8	8	10	10	10	10	10	10	10	8	8	10	10	10	10	10	10	9	8	6	4	7	8	6	8	10	8	3	0
matK	Cicer_arietinum	Phaseolus_vulgaris	8	6	8	10	10	8	8	10	10	10	6	2	6	10	10	7	4	7	10	6	6	10	10	10	10	8	8	8	8	9	6	7	10	10	10	9	8	9	8	8	8	3	0	0	0	5	10
matK	Vigna_radiata	Vicia_faba	8	6	8	10	10	7	6	9	10	10	6	2	6	10	10	7	4	7	8	6	8	10	10	10	10	8	8	9	8	8	6	7	10	10	10	9	8	9	8	8	10	5	0	0	0	5	10
matK	Vigna_radiata	Pisum_sativum	8	6	8	9	8	7	8	10	10	10	6	2	6	10	10	7	4	7	10	8	8	10	10	10	10	8	8	9	8	8	6	7	10	10	10	9	8	9	8	8	10	5	0	0	0	5	10
matK	Vigna_radiata	Medicago_truncatula	8	6	8	9	8	7	8	10	10	10	6	2	6	10	10	7	4	7	10	8	8	10	10	10	10	8	8	10	10	9	6	7	10	10	10	9	8	9	8	8	10	5	0	0	0	5	10
matK	Vigna_radiata	Arachis_hypogaea	8	4	6	9	8	5	6	10	10	10	8	6	8	10	10	7	4	7	8	6	8	10	10	10	10	8	8	10	10	9	6	7	10	10	10	9	8	6	4	7	10	7	2	0	0	0	0
matK	Vigna_radiata	Phaseolus_vulgaris	10	8	8	9	8	9	10	10	10	10	8	6	8	10	10	10	10	10	10	8	8	10	10	10	10	10	10	10	10	10	10	10	10	10	10	10	10	10	8	8	10	10	10	10	10	10	10
matK	Vicia_faba	Pisum_sativum	10	10	10	9	8	8	8	9	10	10	10	8	8	10	10	10	10	10	8	8	10	10	10	10	10	8	8	10	10	10	10	10	10	10	10	10	10	10	10	10	10	8	8	6	6	10	10
matK	Vicia_faba	Medicago_truncatula	10	10	10	9	8	8	8	9	10	10	10	10	10	10	10	10	10	10	8	8	10	10	10	10	10	10	10	9	8	9	10	10	10	10	10	10	10	10	10	10	10	10	10	8	8	10	10
matK	Vicia_faba	Arachis_hypogaea	10	8	8	9	8	4	4	9	10	10	8	6	8	10	10	8	8	10	8	8	10	10	10	10	10	10	10	9	8	9	10	10	10	10	10	9	8	6	4	7	10	8	8	8	8	5	0
matK	Vicia_faba	Phaseolus_vulgaris	8	6	8	9	8	6	6	9	10	10	6	2	6	10	10	7	4	7	8	4	6	10	10	10	10	8	8	9	8	8	6	7	10	10	10	9	8	9	8	8	10	5	0	0	0	5	10
matK	Pisum_sativum	Medicago_truncatula	10	10	10	10	10	10	10	10	10	10	10	8	8	10	10	10	10	10	10	10	10	10	10	10	10	8	8	9	8	9	10	10	10	10	10	10	10	10	10	10	10	8	8	8	8	10	10
matK	Pisum_sativum	Arachis_hypogaea	10	8	8	10	10	6	6	10	10	10	8	4	6	10	10	8	8	10	8	8	10	10	10	10	10	8	8	9	8	9	10	10	10	10	10	9	8	6	4	7	10	8	8	8	8	5	0
matK	Pisum_sativum	Phaseolus_vulgaris	8	6	8	10	10	8	8	10	10	10	6	2	6	10	10	7	4	7	10	6	6	10	10	10	10	8	8	9	8	8	6	7	10	10	10	9	8	9	8	8	10	5	0	0	0	5	10
matK	Medicago_truncatula	Arachis_hypogaea	10	8	8	10	10	6	6	10	10	10	8	6	8	10	10	8	8	10	8	8	10	10	10	10	10	10	10	10	10	10	10	10	10	10	10	9	8	6	4	7	10	8	8	10	10	5	0
matK	Medicago_truncatula	Phaseolus_vulgaris	8	6	8	10	10	8	8	10	10	10	6	2	6	10	10	7	4	7	10	6	6	10	10	10	10	8	8	10	10	9	6	7	10	10	10	9	8	9	8	8	10	5	0	0	0	5	10
matK	Arachis_hypogaea	Phaseolus_vulgaris	8	4	6	10	10	6	6	10	10	10	8	4	6	10	10	7	4	7	8	4	6	10	10	10	10	8	8	10	10	9	6	7	10	10	10	9	8	6	6	9	10	7	2	0	0	0	0
clpP	Glycine_max	Lotus_japonicus	10	10	10	10	8	8	10	8	8	10	10	10	10	10	10	10	10	10	10	10	10	10	10	10	10	10	10	10	8	7	8	9	8	6	6	8	10	10	10	10	10	10	10	10	10	10	10
clpP	Glycine_max	Vigna_unguiculata	10	10	10	10	10	10	10	8	8	10	10	10	10	10	10	10	10	8	8	10	10	9	8	9	10	10	8	8	10	10	10	10	8	8	10	10	10	10	10	10	6	6	10	10	10	10	10
clpP	Glycine_max	Lens_culinaris	0	0	0	0	0	0	0	0	0	0	0	0	0	0	0	0	0	0	0	0	0	0	0	0	0	0	0	0	0	0	0	0	0	0	0	0	0	0	0	0	0	0	0	0	0	0	0
clpP	Glycine_max	Cicer_arietinum	10	10	10	10	8	8	10	8	8	8	8	10	10	10	10	8	8	9	6	7	10	8	6	8	10	10	8	6	6	6	8	8	8	10	8	4	4	8	10	10	6	4	8	9	8	9	10
clpP	Glycine_max	Vigna_radiata	0	3	8	10	10	10	10	8	8	10	10	10	10	10	10	10	10	8	8	10	10	9	8	9	10	10	8	8	10	10	10	10	8	8	10	10	10	10	10	10	6	6	10	10	10	10	10
clpP	Glycine_max	Vicia_faba	10	10	8	6	6	8	10	8	8	10	10	10	10	10	10	7	4	7	10	8	8	8	6	6	8	9	6	3	4	6	6	8	10	10	6	2	6	10	8	6	4	4	8	7	4	7	10
clpP	Glycine_max	Pisum_sativum	0	0	0	0	0	0	0	0	0	0	0	0	0	0	0	0	0	0	0	0	0	0	0	0	0	0	0	0	0	0	0	0	0	0	0	0	0	0	0	0	0	0	0	0	0	0	0
clpP	Glycine_max	Medicago_truncatula	0	0	0	0	0	0	0	0	0	0	0	0	0	0	0	0	0	0	0	0	0	0	0	0	0	0	0	0	0	0	0	0	0	0	0	0	0	0	0	0	0	0	0	0	0	0	0
clpP	Glycine_max	Arachis_hypogaea	10	10	10	10	8	8	10	10	10	10	10	10	10	10	8	8	10	10	10	10	10	10	10	10	10	10	8	8	8	8	10	8	4	6	8	8	10	10	10	10	8	8	10	10	10	10	10
clpP	Glycine_max	Phaseolus_vulgaris	0	5	10	10	10	10	10	10	10	10	10	10	10	10	8	8	10	8	8	10	10	10	10	10	10	10	10	10	10	10	10	10	10	10	10	10	10	10	10	10	10	10	10	10	10	10	10
clpP	Lotus_japonicus	Vigna_unguiculata	10	10	10	10	8	8	10	10	10	10	10	10	10	10	10	10	10	8	8	10	10	9	8	9	10	10	8	8	8	7	8	9	10	8	6	8	10	10	10	10	6	6	10	10	10	10	10
clpP	Lotus_japonicus	Lens_culinaris	0	0	0	0	0	0	0	0	0	0	0	0	0	0	0	0	0	0	0	0	0	0	0	0	0	0	0	0	0	0	0	0	0	0	0	0	0	0	0	0	0	0	0	0	0	0	0
clpP	Lotus_japonicus	Cicer_arietinum	10	10	10	10	10	10	10	10	10	8	8	10	10	10	10	8	8	9	6	7	10	8	6	8	10	10	8	6	8	7	6	7	6	6	8	6	4	8	10	10	6	4	8	9	8	9	10
clpP	Lotus_japonicus	Vigna_radiata	0	3	8	10	8	8	10	10	10	10	10	10	10	10	10	10	10	8	8	10	10	9	8	9	10	10	8	8	8	7	8	9	10	8	6	8	10	10	10	10	6	6	10	10	10	10	10
clpP	Lotus_japonicus	Vicia_faba	10	10	8	6	8	10	10	10	10	10	10	10	10	10	10	7	4	7	10	8	8	8	6	6	8	9	6	3	6	7	4	7	8	6	4	2	6	10	8	6	4	4	8	7	4	7	10
clpP	Lotus_japonicus	Pisum_sativum	0	0	0	0	0	0	0	0	0	0	0	0	0	0	0	0	0	0	0	0	0	0	0	0	0	0	0	0	0	0	0	0	0	0	0	0	0	0	0	0	0	0	0	0	0	0	0
clpP	Lotus_japonicus	Medicago_truncatula	0	0	0	0	0	0	0	0	0	0	0	0	0	0	0	0	0	0	0	0	0	0	0	0	0	0	0	0	0	0	0	0	0	0	0	0	0	0	0	0	0	0	0	0	0	0	0
clpP	Lotus_japonicus	Arachis_hypogaea	10	10	10	10	10	10	10	8	8	10	10	10	10	10	8	8	10	10	10	10	10	10	10	10	10	10	8	8	10	9	8	7	6	6	8	10	10	10	10	10	8	8	10	10	10	10	10
clpP	Lotus_japonicus	Phaseolus_vulgaris	0	5	10	10	8	8	10	8	8	10	10	10	10	10	8	8	10	8	8	10	10	10	10	10	10	10	10	10	8	7	8	9	8	6	6	8	10	10	10	10	10	10	10	10	10	10	10
clpP	Vigna_unguiculata	Lens_culinaris	0	0	0	0	0	0	0	0	0	0	0	0	0	0	0	0	0	0	0	0	0	0	0	0	0	0	0	0	0	0	0	0	0	0	0	0	0	0	0	0	0	0	0	0	0	0	0
clpP	Vigna_unguiculata	Cicer_arietinum	10	10	10	10	8	8	10	10	10	8	8	10	10	10	10	8	8	7	4	7	10	7	4	7	10	10	6	4	6	6	8	8	6	8	8	4	4	8	10	10	10	8	8	9	8	9	10
clpP	Vigna_unguiculata	Vigna_radiata	0	3	8	10	10	10	10	10	10	10	10	10	10	10	10	10	10	10	10	10	10	10	10	10	10	10	10	10	10	10	10	10	10	10	10	10	10	10	10	10	10	10	10	10	10	10	10
clpP	Vigna_unguiculata	Vicia_faba	10	10	8	6	6	8	10	10	10	10	10	10	10	10	10	7	4	5	8	8	8	7	4	5	8	9	4	1	4	6	6	8	8	8	6	2	6	10	8	6	8	8	8	7	4	7	10
clpP	Vigna_unguiculata	Pisum_sativum	0	0	0	0	0	0	0	0	0	0	0	0	0	0	0	0	0	0	0	0	0	0	0	0	0	0	0	0	0	0	0	0	0	0	0	0	0	0	0	0	0	0	0	0	0	0	0
clpP	Vigna_unguiculata	Medicago_truncatula	0	0	0	0	0	0	0	0	0	0	0	0	0	0	0	0	0	0	0	0	0	0	0	0	0	0	0	0	0	0	0	0	0	0	0	0	0	0	0	0	0	0	0	0	0	0	0
clpP	Vigna_unguiculata	Arachis_hypogaea	10	10	10	10	8	8	10	8	8	10	10	10	10	10	8	8	10	8	8	10	10	9	8	9	10	10	10	10	8	8	10	8	6	8	8	8	10	10	10	10	6	6	10	10	10	10	10
clpP	Vigna_unguiculata	Phaseolus_vulgaris	0	5	10	10	10	10	10	8	8	10	10	10	10	10	8	8	10	10	10	10	10	9	8	9	10	10	8	8	10	10	10	10	8	8	10	10	10	10	10	10	6	6	10	10	10	10	10
clpP	Lens_culinaris	Cicer_arietinum	0	0	0	0	0	0	0	0	0	0	0	0	0	0	0	0	0	0	0	0	0	0	0	0	0	0	0	0	0	0	0	0	0	0	0	0	0	0	0	0	0	0	0	0	0	0	0
clpP	Lens_culinaris	Vigna_radiata	10	7	2	0	0	0	0	0	0	0	0	0	0	0	0	0	0	0	0	0	0	0	0	0	0	0	0	0	0	0	0	0	0	0	0	0	0	0	0	0	0	0	0	0	0	0	0
clpP	Lens_culinaris	Vicia_faba	0	0	0	0	0	0	0	0	0	0	0	0	0	0	0	0	0	0	0	0	0	0	0	0	0	0	0	0	0	0	0	0	0	0	0	0	0	0	0	0	0	0	0	0	0	0	0
clpP	Lens_culinaris	Pisum_sativum	10	10	10	10	10	10	10	10	10	10	10	10	10	10	10	10	10	10	10	10	10	10	10	10	10	10	10	10	10	10	10	10	10	10	10	10	10	10	10	10	10	10	10	10	10	10	10
clpP	Lens_culinaris	Medicago_truncatula	10	10	10	10	10	10	10	10	10	10	10	10	10	10	10	10	10	10	10	10	10	10	10	10	10	10	10	10	10	10	10	10	10	10	10	10	10	10	10	10	10	10	10	10	10	10	10
clpP	Lens_culinaris	Arachis_hypogaea	0	0	0	0	0	0	0	0	0	0	0	0	0	0	0	0	0	0	0	0	0	0	0	0	0	0	0	0	0	0	0	0	0	0	0	0	0	0	0	0	0	0	0	0	0	0	0
clpP	Lens_culinaris	Phaseolus_vulgaris	10	5	0	0	0	0	0	0	0	0	0	0	0	0	0	0	0	0	0	0	0	0	0	0	0	0	0	0	0	0	0	0	0	0	0	0	0	0	0	0	0	0	0	0	0	0	0
clpP	Cicer_arietinum	Vigna_radiata	0	3	8	10	8	8	10	10	10	8	8	10	10	10	10	8	8	7	4	7	10	7	4	7	10	10	6	4	6	6	8	8	6	8	8	4	4	8	10	10	10	8	8	9	8	9	10
clpP	Cicer_arietinum	Vicia_faba	10	10	8	6	8	10	10	10	10	8	8	10	10	10	10	9	6	6	6	5	8	8	8	8	8	9	8	5	6	8	6	6	8	10	6	2	4	8	8	6	8	10	10	7	4	7	10
clpP	Cicer_arietinum	Pisum_sativum	0	0	0	0	0	0	0	0	0	0	0	0	0	0	0	0	0	0	0	0	0	0	0	0	0	0	0	0	0	0	0	0	0	0	0	0	0	0	0	0	0	0	0	0	0	0	0
clpP	Cicer_arietinum	Medicago_truncatula	0	0	0	0	0	0	0	0	0	0	0	0	0	0	0	0	0	0	0	0	0	0	0	0	0	0	0	0	0	0	0	0	0	0	0	0	0	0	0	0	0	0	0	0	0	0	0
clpP	Cicer_arietinum	Arachis_hypogaea	10	10	10	10	10	10	10	8	8	8	8	10	10	10	8	6	8	9	6	7	10	8	6	8	10	10	6	4	8	8	8	6	2	6	10	6	4	8	10	10	6	4	8	9	8	9	10
clpP	Cicer_arietinum	Phaseolus_vulgaris	0	5	10	10	8	8	10	8	8	8	8	10	10	10	8	6	8	7	4	7	10	8	6	8	10	10	8	6	6	6	8	8	8	10	8	4	4	8	10	10	6	4	8	9	8	9	10
clpP	Vigna_radiata	Vicia_faba	0	3	6	6	6	8	10	10	10	10	10	10	10	10	10	7	4	5	8	8	8	7	4	5	8	9	4	1	4	6	6	8	8	8	6	2	6	10	8	6	8	8	8	7	4	7	10
clpP	Vigna_radiata	Pisum_sativum	10	7	2	0	0	0	0	0	0	0	0	0	0	0	0	0	0	0	0	0	0	0	0	0	0	0	0	0	0	0	0	0	0	0	0	0	0	0	0	0	0	0	0	0	0	0	0
clpP	Vigna_radiata	Medicago_truncatula	10	7	2	0	0	0	0	0	0	0	0	0	0	0	0	0	0	0	0	0	0	0	0	0	0	0	0	0	0	0	0	0	0	0	0	0	0	0	0	0	0	0	0	0	0	0	0
clpP	Vigna_radiata	Arachis_hypogaea	0	3	8	10	8	8	10	8	8	10	10	10	10	10	8	8	10	8	8	10	10	9	8	9	10	10	10	10	8	8	10	8	6	8	8	8	10	10	10	10	6	6	10	10	10	10	10
clpP	Vigna_radiata	Phaseolus_vulgaris	10	8	8	10	10	10	10	8	8	10	10	10	10	10	8	8	10	10	10	10	10	9	8	9	10	10	8	8	10	10	10	10	8	8	10	10	10	10	10	10	6	6	10	10	10	10	10
clpP	Vicia_faba	Pisum_sativum	0	0	0	0	0	0	0	0	0	0	0	0	0	0	0	0	0	0	0	0	0	0	0	0	0	0	0	0	0	0	0	0	0	0	0	0	0	0	0	0	0	0	0	0	0	0	0
clpP	Vicia_faba	Medicago_truncatula	0	0	0	0	0	0	0	0	0	0	0	0	0	0	0	0	0	0	0	0	0	0	0	0	0	0	0	0	0	0	0	0	0	0	0	0	0	0	0	0	0	0	0	0	0	0	0
clpP	Vicia_faba	Arachis_hypogaea	10	10	8	6	8	10	10	8	8	10	10	10	10	10	8	5	4	7	10	8	8	8	6	6	8	9	4	1	6	8	6	6	4	6	6	2	6	10	8	6	4	4	8	7	4	7	10
clpP	Vicia_faba	Phaseolus_vulgaris	0	5	8	6	6	8	10	8	8	10	10	10	10	10	8	5	4	5	8	8	8	8	6	6	8	9	6	3	4	6	6	8	10	10	6	2	6	10	8	6	4	4	8	7	4	7	10
clpP	Pisum_sativum	Medicago_truncatula	10	10	10	10	10	10	10	10	10	10	10	10	10	10	10	10	10	10	10	10	10	10	10	10	10	10	10	10	10	10	10	10	10	10	10	10	10	10	10	10	10	10	10	10	10	10	10
clpP	Pisum_sativum	Arachis_hypogaea	0	0	0	0	0	0	0	0	0	0	0	0	0	0	0	0	0	0	0	0	0	0	0	0	0	0	0	0	0	0	0	0	0	0	0	0	0	0	0	0	0	0	0	0	0	0	0
clpP	Pisum_sativum	Phaseolus_vulgaris	10	5	0	0	0	0	0	0	0	0	0	0	0	0	0	0	0	0	0	0	0	0	0	0	0	0	0	0	0	0	0	0	0	0	0	0	0	0	0	0	0	0	0	0	0	0	0
clpP	Medicago_truncatula	Arachis_hypogaea	0	0	0	0	0	0	0	0	0	0	0	0	0	0	0	0	0	0	0	0	0	0	0	0	0	0	0	0	0	0	0	0	0	0	0	0	0	0	0	0	0	0	0	0	0	0	0
clpP	Medicago_truncatula	Phaseolus_vulgaris	10	5	0	0	0	0	0	0	0	0	0	0	0	0	0	0	0	0	0	0	0	0	0	0	0	0	0	0	0	0	0	0	0	0	0	0	0	0	0	0	0	0	0	0	0	0	0
clpP	Arachis_hypogaea	Phaseolus_vulgaris	0	5	10	10	8	8	10	10	10	10	10	10	10	10	10	10	10	8	8	10	10	10	10	10	10	10	8	8	8	8	10	8	4	6	8	8	10	10	10	10	8	8	10	10	10	10	10
ndhB	Glycine_max	Lotus_japonicus	10	10	10	10	10	10	10	10	10	10	10	10	10	10	10	10	10	10	10	10	10	10	8	8	10	10	10	10	10	10	10	8	6	8	10	10	10	10	10	10	10	10	10	10	10	10	10
ndhB	Glycine_max	Vigna_unguiculata	10	10	10	10	10	10	10	10	10	10	10	10	10	10	10	10	10	10	10	10	10	10	10	10	10	10	10	10	10	10	10	10	10	10	10	10	10	10	10	10	10	10	10	10	10	10	10
ndhB	Glycine_max	Lens_culinaris	10	10	8	8	10	10	10	10	10	10	10	10	10	8	8	10	10	10	10	10	10	10	10	10	10	8	8	10	8	8	10	8	6	8	10	10	8	8	10	10	10	10	10	10	10	10	8
ndhB	Glycine_max	Cicer_arietinum	10	10	10	10	10	10	10	10	10	10	10	10	10	10	10	10	10	9	8	8	8	9	10	10	10	10	10	10	8	8	10	8	6	8	10	10	10	10	10	10	10	10	10	10	10	10	8
ndhB	Glycine_max	Vigna_radiata	10	10	10	10	10	10	10	10	10	10	10	10	10	10	10	10	10	10	10	10	10	10	10	10	10	10	10	10	10	10	10	10	10	10	10	10	10	10	10	10	10	10	10	10	10	10	10
ndhB	Glycine_max	Vicia_faba	0	0	0	0	0	0	0	0	0	0	0	0	0	0	0	0	0	0	0	0	0	0	0	0	0	0	0	0	0	0	0	0	0	0	0	0	0	0	0	0	0	0	0	0	0	0	0
ndhB	Glycine_max	Pisum_sativum	0	0	0	0	0	0	0	0	0	0	0	0	0	0	0	0	0	0	0	0	0	0	0	0	0	0	0	0	0	0	0	0	0	0	0	0	0	0	0	0	0	0	0	0	0	0	0
ndhB	Glycine_max	Medicago_truncatula	0	0	0	0	0	0	0	0	0	0	0	0	0	0	0	0	0	0	0	0	0	0	0	0	0	0	2	6	8	8	4	0	0	0	0	0	0	0	0	0	0	0	0	0	0	0	0
ndhB	Glycine_max	Arachis_hypogaea	10	10	10	10	10	10	10	10	10	10	10	10	10	8	8	10	10	10	10	10	10	10	10	10	10	10	10	10	10	10	10	8	8	10	10	10	10	10	10	10	10	10	10	10	10	10	10
ndhB	Glycine_max	Phaseolus_vulgaris	10	10	10	10	10	10	10	10	10	10	10	10	10	10	10	10	10	10	10	10	10	10	10	10	10	10	10	10	10	10	10	10	10	10	10	10	10	10	10	10	10	10	10	10	10	10	10
ndhB	Lotus_japonicus	Vigna_unguiculata	10	10	10	10	10	10	10	10	10	10	10	10	10	10	10	10	10	10	10	10	10	10	8	8	10	10	10	10	10	10	10	8	6	8	10	10	10	10	10	10	10	10	10	10	10	10	10
ndhB	Lotus_japonicus	Lens_culinaris	10	10	8	8	10	10	10	10	10	10	10	10	10	8	8	10	10	10	10	10	10	10	8	8	10	8	8	10	8	8	10	10	10	10	10	10	8	8	10	10	10	10	10	10	10	10	8
ndhB	Lotus_japonicus	Cicer_arietinum	10	10	10	10	10	10	10	10	10	10	10	10	10	10	10	10	10	9	8	8	8	9	8	8	10	10	10	10	8	8	10	10	6	6	10	10	10	10	10	10	10	10	10	10	10	10	8
ndhB	Lotus_japonicus	Vigna_radiata	10	10	10	10	10	10	10	10	10	10	10	10	10	10	10	10	10	10	10	10	10	10	8	8	10	10	10	10	10	10	10	8	6	8	10	10	10	10	10	10	10	10	10	10	10	10	10
ndhB	Lotus_japonicus	Vicia_faba	0	0	0	0	0	0	0	0	0	0	0	0	0	0	0	0	0	0	0	0	0	0	0	0	0	0	0	0	0	0	0	0	0	0	0	0	0	0	0	0	0	0	0	0	0	0	0
ndhB	Lotus_japonicus	Pisum_sativum	0	0	0	0	0	0	0	0	0	0	0	0	0	0	0	0	0	0	0	0	0	0	0	0	0	0	0	0	0	0	0	0	0	0	0	0	0	0	0	0	0	0	0	0	0	0	0
ndhB	Lotus_japonicus	Medicago_truncatula	0	0	0	0	0	0	0	0	0	0	0	0	0	0	0	0	0	0	0	0	0	0	0	0	0	0	2	6	8	8	4	0	0	0	0	0	0	0	0	0	0	0	0	0	0	0	0
ndhB	Lotus_japonicus	Arachis_hypogaea	10	10	10	10	10	10	10	10	10	10	10	10	10	8	8	10	10	10	10	10	10	10	8	8	10	10	10	10	10	10	10	10	8	8	10	10	10	10	10	10	10	10	10	10	10	10	10
ndhB	Lotus_japonicus	Phaseolus_vulgaris	10	10	10	10	10	10	10	10	10	10	10	10	10	10	10	10	10	10	10	10	10	10	8	8	10	10	10	10	10	10	10	8	6	8	10	10	10	10	10	10	10	10	10	10	10	10	10
ndhB	Vigna_unguiculata	Lens_culinaris	10	10	8	8	10	10	10	10	10	10	10	10	10	8	8	10	10	10	10	10	10	10	10	10	10	8	8	10	8	8	10	8	6	8	10	10	8	8	10	10	10	10	10	10	10	10	8
ndhB	Vigna_unguiculata	Cicer_arietinum	10	10	10	10	10	10	10	10	10	10	10	10	10	10	10	10	10	9	8	8	8	9	10	10	10	10	10	10	8	8	10	8	6	8	10	10	10	10	10	10	10	10	10	10	10	10	8
ndhB	Vigna_unguiculata	Vigna_radiata	10	10	10	10	10	10	10	10	10	10	10	10	10	10	10	10	10	10	10	10	10	10	10	10	10	10	10	10	10	10	10	10	10	10	10	10	10	10	10	10	10	10	10	10	10	10	10
ndhB	Vigna_unguiculata	Vicia_faba	0	0	0	0	0	0	0	0	0	0	0	0	0	0	0	0	0	0	0	0	0	0	0	0	0	0	0	0	0	0	0	0	0	0	0	0	0	0	0	0	0	0	0	0	0	0	0
ndhB	Vigna_unguiculata	Pisum_sativum	0	0	0	0	0	0	0	0	0	0	0	0	0	0	0	0	0	0	0	0	0	0	0	0	0	0	0	0	0	0	0	0	0	0	0	0	0	0	0	0	0	0	0	0	0	0	0
ndhB	Vigna_unguiculata	Medicago_truncatula	0	0	0	0	0	0	0	0	0	0	0	0	0	0	0	0	0	0	0	0	0	0	0	0	0	0	2	6	8	8	4	0	0	0	0	0	0	0	0	0	0	0	0	0	0	0	0
ndhB	Vigna_unguiculata	Arachis_hypogaea	10	10	10	10	10	10	10	10	10	10	10	10	10	8	8	10	10	10	10	10	10	10	10	10	10	10	10	10	10	10	10	8	8	10	10	10	10	10	10	10	10	10	10	10	10	10	10
ndhB	Vigna_unguiculata	Phaseolus_vulgaris	10	10	10	10	10	10	10	10	10	10	10	10	10	10	10	10	10	10	10	10	10	10	10	10	10	10	10	10	10	10	10	10	10	10	10	10	10	10	10	10	10	10	10	10	10	10	10
ndhB	Lens_culinaris	Cicer_arietinum	10	10	8	8	10	10	10	10	10	10	10	10	10	8	8	10	10	9	8	8	8	9	10	10	10	8	8	10	8	8	10	10	6	6	10	10	8	8	10	10	10	10	10	10	10	10	10
ndhB	Lens_culinaris	Vigna_radiata	10	10	8	8	10	10	10	10	10	10	10	10	10	8	8	10	10	10	10	10	10	10	10	10	10	8	8	10	8	8	10	8	6	8	10	10	8	8	10	10	10	10	10	10	10	10	8
ndhB	Lens_culinaris	Vicia_faba	0	0	0	0	0	0	0	0	0	0	0	0	0	0	0	0	0	0	0	0	0	0	0	0	0	0	0	0	0	0	0	0	0	0	0	0	0	0	0	0	0	0	0	0	0	0	0
ndhB	Lens_culinaris	Pisum_sativum	0	0	0	0	0	0	0	0	0	0	0	0	0	0	0	0	0	0	0	0	0	0	0	0	0	0	0	0	0	0	0	0	0	0	0	0	0	0	0	0	0	0	0	0	0	0	0
ndhB	Lens_culinaris	Medicago_truncatula	0	0	0	0	0	0	0	0	0	0	0	0	0	0	0	0	0	0	0	0	0	0	0	0	0	0	2	6	6	6	4	0	0	0	0	0	0	0	0	0	0	0	0	0	0	0	0
ndhB	Lens_culinaris	Arachis_hypogaea	10	10	8	8	10	10	10	10	10	10	10	10	10	6	6	10	10	10	10	10	10	10	10	10	10	8	8	10	8	8	10	10	8	8	10	10	8	8	10	10	10	10	10	10	10	10	8
ndhB	Lens_culinaris	Phaseolus_vulgaris	10	10	8	8	10	10	10	10	10	10	10	10	10	8	8	10	10	10	10	10	10	10	10	10	10	8	8	10	8	8	10	8	6	8	10	10	8	8	10	10	10	10	10	10	10	10	8
ndhB	Cicer_arietinum	Vigna_radiata	10	10	10	10	10	10	10	10	10	10	10	10	10	10	10	10	10	9	8	8	8	9	10	10	10	10	10	10	8	8	10	8	6	8	10	10	10	10	10	10	10	10	10	10	10	10	8
ndhB	Cicer_arietinum	Vicia_faba	0	0	0	0	0	0	0	0	0	0	0	0	0	0	0	0	0	0	0	0	0	0	0	0	0	0	0	0	0	0	0	0	0	0	0	0	0	0	0	0	0	0	0	0	0	0	0
ndhB	Cicer_arietinum	Pisum_sativum	0	0	0	0	0	0	0	0	0	0	0	0	0	0	0	0	0	0	0	0	0	0	0	0	0	0	0	0	0	0	0	0	0	0	0	0	0	0	0	0	0	0	0	0	0	0	0
ndhB	Cicer_arietinum	Medicago_truncatula	0	0	0	0	0	0	0	0	0	0	0	0	0	0	0	0	0	0	0	0	0	0	0	0	0	0	2	6	6	6	4	0	0	0	0	0	0	0	0	0	0	0	0	0	0	0	0
ndhB	Cicer_arietinum	Arachis_hypogaea	10	10	10	10	10	10	10	10	10	10	10	10	10	8	8	10	10	9	8	8	8	9	10	10	10	10	10	10	8	8	10	10	8	8	10	10	10	10	10	10	10	10	10	10	10	10	8
ndhB	Cicer_arietinum	Phaseolus_vulgaris	10	10	10	10	10	10	10	10	10	10	10	10	10	10	10	10	10	9	8	8	8	9	10	10	10	10	10	10	8	8	10	8	6	8	10	10	10	10	10	10	10	10	10	10	10	10	8
ndhB	Vigna_radiata	Vicia_faba	0	0	0	0	0	0	0	0	0	0	0	0	0	0	0	0	0	0	0	0	0	0	0	0	0	0	0	0	0	0	0	0	0	0	0	0	0	0	0	0	0	0	0	0	0	0	0
ndhB	Vigna_radiata	Pisum_sativum	0	0	0	0	0	0	0	0	0	0	0	0	0	0	0	0	0	0	0	0	0	0	0	0	0	0	0	0	0	0	0	0	0	0	0	0	0	0	0	0	0	0	0	0	0	0	0
ndhB	Vigna_radiata	Medicago_truncatula	0	0	0	0	0	0	0	0	0	0	0	0	0	0	0	0	0	0	0	0	0	0	0	0	0	0	2	6	8	8	4	0	0	0	0	0	0	0	0	0	0	0	0	0	0	0	0
ndhB	Vigna_radiata	Arachis_hypogaea	10	10	10	10	10	10	10	10	10	10	10	10	10	8	8	10	10	10	10	10	10	10	10	10	10	10	10	10	10	10	10	8	8	10	10	10	10	10	10	10	10	10	10	10	10	10	10
ndhB	Vigna_radiata	Phaseolus_vulgaris	10	10	10	10	10	10	10	10	10	10	10	10	10	10	10	10	10	10	10	10	10	10	10	10	10	10	10	10	10	10	10	10	10	10	10	10	10	10	10	10	10	10	10	10	10	10	10
ndhB	Vicia_faba	Pisum_sativum	10	10	10	10	10	10	10	10	10	10	10	10	10	10	10	10	10	10	10	10	10	10	10	10	10	10	10	10	10	10	10	10	10	10	10	10	10	10	10	10	10	10	10	10	10	10	10
ndhB	Vicia_faba	Medicago_truncatula	10	10	10	10	10	10	10	10	10	10	10	10	10	10	10	10	10	10	10	10	10	10	10	10	10	10	8	3	0	1	6	10	10	10	10	10	10	10	10	10	10	10	10	10	10	10	10
ndhB	Vicia_faba	Arachis_hypogaea	0	0	0	0	0	0	0	0	0	0	0	0	0	0	0	0	0	0	0	0	0	0	0	0	0	0	0	0	0	0	0	0	0	0	0	0	0	0	0	0	0	0	0	0	0	0	0
ndhB	Vicia_faba	Phaseolus_vulgaris	0	0	0	0	0	0	0	0	0	0	0	0	0	0	0	0	0	0	0	0	0	0	0	0	0	0	0	0	0	0	0	0	0	0	0	0	0	0	0	0	0	0	0	0	0	0	0
ndhB	Pisum_sativum	Medicago_truncatula	10	10	10	10	10	10	10	10	10	10	10	10	10	10	10	10	10	10	10	10	10	10	10	10	10	10	8	3	0	1	6	10	10	10	10	10	10	10	10	10	10	10	10	10	10	10	10
ndhB	Pisum_sativum	Arachis_hypogaea	0	0	0	0	0	0	0	0	0	0	0	0	0	0	0	0	0	0	0	0	0	0	0	0	0	0	0	0	0	0	0	0	0	0	0	0	0	0	0	0	0	0	0	0	0	0	0
ndhB	Pisum_sativum	Phaseolus_vulgaris	0	0	0	0	0	0	0	0	0	0	0	0	0	0	0	0	0	0	0	0	0	0	0	0	0	0	0	0	0	0	0	0	0	0	0	0	0	0	0	0	0	0	0	0	0	0	0
ndhB	Medicago_truncatula	Arachis_hypogaea	0	0	0	0	0	0	0	0	0	0	0	0	0	0	0	0	0	0	0	0	0	0	0	0	0	0	2	6	8	8	4	0	0	0	0	0	0	0	0	0	0	0	0	0	0	0	0
ndhB	Medicago_truncatula	Phaseolus_vulgaris	0	0	0	0	0	0	0	0	0	0	0	0	0	0	0	0	0	0	0	0	0	0	0	0	0	0	2	6	8	8	4	0	0	0	0	0	0	0	0	0	0	0	0	0	0	0	0
ndhB	Arachis_hypogaea	Phaseolus_vulgaris	10	10	10	10	10	10	10	10	10	10	10	10	10	8	8	10	10	10	10	10	10	10	10	10	10	10	10	10	10	10	10	8	8	10	10	10	10	10	10	10	10	10	10	10	10	10	10
ndhA	Glycine_max	Lotus_japonicus	10	10	10	10	10	10	8	3	0	0	0	0	0	0	0	0	0	0	0	0	0	0	0	0	0	0	0	0	0	0	0	0	0	0	0	0	0	0	0	0	0	0	0	0	0	0	0
ndhA	Glycine_max	Vigna_unguiculata	10	10	10	10	10	10	6	1	0	0	0	0	0	0	0	0	0	0	0	0	0	0	0	0	0	0	0	0	0	0	0	0	0	0	0	0	0	0	0	0	0	0	0	0	0	0	0
ndhA	Glycine_max	Lens_culinaris	10	10	10	10	10	10	10	10	10	10	10	10	10	10	10	10	10	10	10	10	10	10	10	10	10	10	10	10	10	10	10	10	10	10	10	10	10	10	10	10	10	10	10	10	10	10	10
ndhA	Glycine_max	Cicer_arietinum	10	10	10	10	10	10	10	10	10	10	10	10	10	10	10	10	10	10	10	10	10	10	10	10	10	10	10	10	10	10	10	10	10	10	10	10	10	10	10	10	10	10	10	10	10	10	10
ndhA	Glycine_max	Vigna_radiata	10	10	10	10	10	10	6	1	0	0	0	0	0	0	0	0	0	0	0	0	0	0	0	0	0	0	0	0	0	0	0	0	0	0	0	0	0	0	0	0	0	0	0	0	0	0	0
ndhA	Glycine_max	Vicia_faba	10	10	10	10	10	10	8	3	0	0	0	0	0	0	0	0	0	0	0	0	0	0	0	0	0	0	0	0	0	0	0	0	0	0	0	0	0	0	0	0	0	0	0	0	0	0	0
ndhA	Glycine_max	Pisum_sativum	10	10	10	10	10	10	10	10	10	10	10	10	10	10	10	10	10	10	10	10	10	10	10	10	10	10	10	10	10	10	10	10	10	10	10	10	10	10	10	10	10	10	10	10	10	10	10
ndhA	Glycine_max	Medicago_truncatula	0	0	0	0	0	0	0	0	0	0	0	0	0	0	0	0	0	0	0	0	0	0	0	0	0	0	0	0	0	0	0	0	0	0	0	0	0	0	0	0	0	0	0	0	0	0	0
ndhA	Glycine_max	Arachis_hypogaea	10	10	10	10	10	10	6	1	0	0	0	0	0	0	0	0	0	0	0	0	0	0	0	0	0	0	0	0	0	0	0	0	0	0	0	0	0	0	0	0	0	0	0	0	0	0	0
ndhA	Glycine_max	Phaseolus_vulgaris	10	10	10	10	10	10	6	1	0	0	0	0	0	0	0	0	0	0	0	0	0	0	0	0	0	0	0	0	0	0	0	0	0	0	0	0	0	0	0	0	0	0	0	0	0	0	0
ndhA	Lotus_japonicus	Vigna_unguiculata	10	10	10	10	10	10	8	8	8	8	10	10	10	10	10	10	10	10	10	10	10	10	10	9	8	9	10	8	8	10	10	10	10	10	10	10	10	8	8	10	10	10	10	8	8	10	10
ndhA	Lotus_japonicus	Lens_culinaris	10	10	10	10	10	10	8	3	0	0	0	0	0	0	0	0	0	0	0	0	0	0	0	0	0	0	0	0	0	0	0	0	0	0	0	0	0	0	0	0	0	0	0	0	0	0	0
ndhA	Lotus_japonicus	Cicer_arietinum	10	10	10	10	10	10	8	3	0	0	0	0	0	0	0	0	0	0	0	0	0	0	0	0	0	0	0	0	0	0	0	0	0	0	0	0	0	0	0	0	0	0	0	0	0	0	0
ndhA	Lotus_japonicus	Vigna_radiata	10	10	10	10	10	10	8	8	8	8	10	10	10	10	10	10	10	10	10	10	10	10	10	9	8	9	10	8	8	10	10	10	10	10	10	10	10	10	10	10	10	10	10	8	8	10	10
ndhA	Lotus_japonicus	Vicia_faba	10	10	10	10	10	10	10	10	8	8	10	10	10	10	10	10	10	10	10	10	10	8	8	8	8	10	10	8	8	10	10	8	8	10	10	10	10	10	10	10	10	10	10	8	8	10	10
ndhA	Lotus_japonicus	Pisum_sativum	10	10	10	10	10	10	8	3	0	0	0	0	0	0	0	0	0	0	0	0	0	0	0	0	0	0	0	0	0	0	0	0	0	0	0	0	0	0	0	0	0	0	0	0	0	0	0
ndhA	Lotus_japonicus	Medicago_truncatula	0	0	0	0	0	0	2	7	8	8	10	10	10	10	10	10	10	10	10	10	10	8	8	10	10	10	10	8	8	10	10	8	8	10	10	10	10	10	10	10	8	8	10	8	6	8	10
ndhA	Lotus_japonicus	Arachis_hypogaea	10	10	10	10	10	10	8	8	8	6	8	10	10	10	10	10	10	10	10	10	10	10	10	10	10	10	10	8	8	8	8	8	8	10	10	10	10	8	8	10	8	8	10	10	10	10	10
ndhA	Lotus_japonicus	Phaseolus_vulgaris	10	10	10	10	10	10	8	8	8	8	10	10	10	10	10	10	10	9	8	9	10	10	10	10	10	10	10	8	8	10	10	10	10	10	10	10	10	10	10	10	10	10	10	8	8	10	10
ndhA	Vigna_unguiculata	Lens_culinaris	10	10	10	10	10	10	6	1	0	0	0	0	0	0	0	0	0	0	0	0	0	0	0	0	0	0	0	0	0	0	0	0	0	0	0	0	0	0	0	0	0	0	0	0	0	0	0
ndhA	Vigna_unguiculata	Cicer_arietinum	10	10	10	10	10	10	6	1	0	0	0	0	0	0	0	0	0	0	0	0	0	0	0	0	0	0	0	0	0	0	0	0	0	0	0	0	0	0	0	0	0	0	0	0	0	0	0
ndhA	Vigna_unguiculata	Vigna_radiata	10	10	10	10	10	10	10	10	10	10	10	10	10	10	10	10	10	10	10	10	10	10	10	10	10	10	10	10	10	10	10	10	10	10	10	10	10	8	8	10	10	10	10	10	10	10	10
ndhA	Vigna_unguiculata	Vicia_faba	10	10	10	10	10	10	8	8	10	10	10	10	10	10	10	10	10	10	10	10	10	8	8	7	6	9	10	10	10	10	10	8	8	10	10	10	10	8	8	10	10	10	10	8	8	10	10
ndhA	Vigna_unguiculata	Pisum_sativum	10	10	10	10	10	10	6	1	0	0	0	0	0	0	0	0	0	0	0	0	0	0	0	0	0	0	0	0	0	0	0	0	0	0	0	0	0	0	0	0	0	0	0	0	0	0	0
ndhA	Vigna_unguiculata	Medicago_truncatula	0	0	0	0	0	0	4	9	10	10	10	10	10	10	10	10	10	10	10	10	10	8	8	9	8	9	10	10	10	10	10	8	8	10	10	10	10	8	8	10	8	8	10	8	6	8	10
ndhA	Vigna_unguiculata	Arachis_hypogaea	10	10	10	10	10	10	10	10	10	8	8	10	10	10	10	10	10	10	10	10	10	10	10	9	8	9	10	10	10	8	8	8	8	10	10	10	10	10	10	10	8	8	10	8	8	10	10
ndhA	Vigna_unguiculata	Phaseolus_vulgaris	10	10	10	10	10	10	10	10	10	10	10	10	10	10	10	10	10	9	8	9	10	10	10	9	8	9	10	10	10	10	10	10	10	10	10	10	10	8	8	10	10	10	10	10	10	10	10
ndhA	Lens_culinaris	Cicer_arietinum	10	10	10	10	10	10	10	10	10	10	10	10	10	10	10	10	10	10	10	10	10	10	10	10	10	10	10	10	10	10	10	10	10	10	10	10	10	10	10	10	10	10	10	10	10	10	10
ndhA	Lens_culinaris	Vigna_radiata	10	10	10	10	10	10	6	1	0	0	0	0	0	0	0	0	0	0	0	0	0	0	0	0	0	0	0	0	0	0	0	0	0	0	0	0	0	0	0	0	0	0	0	0	0	0	0
ndhA	Lens_culinaris	Vicia_faba	10	10	10	10	10	10	8	3	0	0	0	0	0	0	0	0	0	0	0	0	0	0	0	0	0	0	0	0	0	0	0	0	0	0	0	0	0	0	0	0	0	0	0	0	0	0	0
ndhA	Lens_culinaris	Pisum_sativum	10	10	10	10	10	10	10	10	10	10	10	10	10	10	10	10	10	10	10	10	10	10	10	10	10	10	10	10	10	10	10	10	10	10	10	10	10	10	10	10	10	10	10	10	10	10	10
ndhA	Lens_culinaris	Medicago_truncatula	0	0	0	0	0	0	0	0	0	0	0	0	0	0	0	0	0	0	0	0	0	0	0	0	0	0	0	0	0	0	0	0	0	0	0	0	0	0	0	0	0	0	0	0	0	0	0
ndhA	Lens_culinaris	Arachis_hypogaea	10	10	10	10	10	10	6	1	0	0	0	0	0	0	0	0	0	0	0	0	0	0	0	0	0	0	0	0	0	0	0	0	0	0	0	0	0	0	0	0	0	0	0	0	0	0	0
ndhA	Lens_culinaris	Phaseolus_vulgaris	10	10	10	10	10	10	6	1	0	0	0	0	0	0	0	0	0	0	0	0	0	0	0	0	0	0	0	0	0	0	0	0	0	0	0	0	0	0	0	0	0	0	0	0	0	0	0
ndhA	Cicer_arietinum	Vigna_radiata	10	10	10	10	10	10	6	1	0	0	0	0	0	0	0	0	0	0	0	0	0	0	0	0	0	0	0	0	0	0	0	0	0	0	0	0	0	0	0	0	0	0	0	0	0	0	0
ndhA	Cicer_arietinum	Vicia_faba	10	10	10	10	10	10	8	3	0	0	0	0	0	0	0	0	0	0	0	0	0	0	0	0	0	0	0	0	0	0	0	0	0	0	0	0	0	0	0	0	0	0	0	0	0	0	0
ndhA	Cicer_arietinum	Pisum_sativum	10	10	10	10	10	10	10	10	10	10	10	10	10	10	10	10	10	10	10	10	10	10	10	10	10	10	10	10	10	10	10	10	10	10	10	10	10	10	10	10	10	10	10	10	10	10	10
ndhA	Cicer_arietinum	Medicago_truncatula	0	0	0	0	0	0	0	0	0	0	0	0	0	0	0	0	0	0	0	0	0	0	0	0	0	0	0	0	0	0	0	0	0	0	0	0	0	0	0	0	0	0	0	0	0	0	0
ndhA	Cicer_arietinum	Arachis_hypogaea	10	10	10	10	10	10	6	1	0	0	0	0	0	0	0	0	0	0	0	0	0	0	0	0	0	0	0	0	0	0	0	0	0	0	0	0	0	0	0	0	0	0	0	0	0	0	0
ndhA	Cicer_arietinum	Phaseolus_vulgaris	10	10	10	10	10	10	6	1	0	0	0	0	0	0	0	0	0	0	0	0	0	0	0	0	0	0	0	0	0	0	0	0	0	0	0	0	0	0	0	0	0	0	0	0	0	0	0
ndhA	Vigna_radiata	Vicia_faba	10	10	10	10	10	10	8	8	10	10	10	10	10	10	10	10	10	10	10	10	10	8	8	7	6	9	10	10	10	10	10	8	8	10	10	10	10	10	10	10	10	10	10	8	8	10	10
ndhA	Vigna_radiata	Pisum_sativum	10	10	10	10	10	10	6	1	0	0	0	0	0	0	0	0	0	0	0	0	0	0	0	0	0	0	0	0	0	0	0	0	0	0	0	0	0	0	0	0	0	0	0	0	0	0	0
ndhA	Vigna_radiata	Medicago_truncatula	0	0	0	0	0	0	4	9	10	10	10	10	10	10	10	10	10	10	10	10	10	8	8	9	8	9	10	10	10	10	10	8	8	10	10	10	10	10	10	10	8	8	10	8	6	8	10
ndhA	Vigna_radiata	Arachis_hypogaea	10	10	10	10	10	10	10	10	10	8	8	10	10	10	10	10	10	10	10	10	10	10	10	9	8	9	10	10	10	8	8	8	8	10	10	10	10	8	8	10	8	8	10	8	8	10	10
ndhA	Vigna_radiata	Phaseolus_vulgaris	10	10	10	10	10	10	10	10	10	10	10	10	10	10	10	10	10	9	8	9	10	10	10	9	8	9	10	10	10	10	10	10	10	10	10	10	10	10	10	10	10	10	10	10	10	10	10
ndhA	Vicia_faba	Pisum_sativum	10	10	10	10	10	10	8	3	0	0	0	0	0	0	0	0	0	0	0	0	0	0	0	0	0	0	0	0	0	0	0	0	0	0	0	0	0	0	0	0	0	0	0	0	0	0	0
ndhA	Vicia_faba	Medicago_truncatula	0	0	0	0	0	0	2	7	10	10	10	10	10	10	10	10	10	10	10	10	10	10	10	8	8	10	10	10	10	10	10	8	8	10	10	10	10	10	10	10	8	8	10	10	8	8	10
ndhA	Vicia_faba	Arachis_hypogaea	10	10	10	10	10	10	8	8	10	8	8	10	10	10	10	10	10	10	10	10	10	8	8	8	8	10	10	10	10	8	8	8	8	10	10	10	10	8	8	10	8	8	10	8	8	10	10
ndhA	Vicia_faba	Phaseolus_vulgaris	10	10	10	10	10	10	8	8	10	10	10	10	10	10	10	10	10	9	8	9	10	8	8	8	8	10	10	10	10	10	10	8	8	10	10	10	10	10	10	10	10	10	10	8	8	10	10
ndhA	Pisum_sativum	Medicago_truncatula	0	0	0	0	0	0	0	0	0	0	0	0	0	0	0	0	0	0	0	0	0	0	0	0	0	0	0	0	0	0	0	0	0	0	0	0	0	0	0	0	0	0	0	0	0	0	0
ndhA	Pisum_sativum	Arachis_hypogaea	10	10	10	10	10	10	6	1	0	0	0	0	0	0	0	0	0	0	0	0	0	0	0	0	0	0	0	0	0	0	0	0	0	0	0	0	0	0	0	0	0	0	0	0	0	0	0
ndhA	Pisum_sativum	Phaseolus_vulgaris	10	10	10	10	10	10	6	1	0	0	0	0	0	0	0	0	0	0	0	0	0	0	0	0	0	0	0	0	0	0	0	0	0	0	0	0	0	0	0	0	0	0	0	0	0	0	0
ndhA	Medicago_truncatula	Arachis_hypogaea	0	0	0	0	0	0	4	9	10	8	8	10	10	10	10	10	10	10	10	10	10	8	8	10	10	10	10	10	10	8	8	10	10	10	10	10	10	8	8	10	8	8	10	8	6	8	10
ndhA	Medicago_truncatula	Phaseolus_vulgaris	0	0	0	0	0	0	4	9	10	10	10	10	10	10	10	10	10	9	8	9	10	8	8	10	10	10	10	10	10	10	10	8	8	10	10	10	10	10	10	10	8	8	10	8	6	8	10
ndhA	Arachis_hypogaea	Phaseolus_vulgaris	10	10	10	10	10	10	10	10	10	8	8	10	10	10	10	10	10	9	8	9	10	10	10	10	10	10	10	10	10	8	8	8	8	10	10	10	10	8	8	10	8	8	10	8	8	10	10
ndhE	Glycine_max	Lotus_japonicus	10	6	6	8	8	8	8	10	10	10	10	9	8	7	8	10	10	9	8	9	8	8	8	7	8	9	10	8	6	8	10	10	8	8	10	10	10	10	10	10	10	10	10	8	8	10	10
ndhE	Glycine_max	Vigna_unguiculata	10	10	10	10	10	10	10	10	10	10	10	9	8	9	10	10	10	10	10	10	8	8	8	8	10	10	10	10	8	8	10	10	10	10	10	10	10	10	10	10	10	10	10	10	8	8	10
ndhE	Glycine_max	Lens_culinaris	10	8	8	8	8	8	8	10	10	10	10	10	10	10	10	10	8	7	8	9	8	8	8	8	10	10	10	10	8	8	10	10	10	10	10	10	10	10	10	10	10	10	10	10	10	10	10
ndhE	Glycine_max	Cicer_arietinum	10	6	6	8	8	8	8	10	10	10	10	10	10	10	10	10	10	9	8	9	8	8	8	8	10	10	10	8	6	8	10	10	10	10	10	10	10	10	10	10	10	10	10	10	10	10	10
ndhE	Glycine_max	Vigna_radiata	10	10	10	10	10	10	10	10	10	10	10	9	8	9	10	10	10	10	10	10	8	8	8	8	10	10	10	10	8	8	10	10	10	10	10	10	10	10	10	10	10	10	10	10	8	8	10
ndhE	Glycine_max	Vicia_faba	10	6	6	8	8	8	8	10	10	10	10	10	10	10	10	10	10	9	8	9	8	8	8	8	10	10	10	10	8	8	10	10	10	10	10	10	10	10	10	10	10	10	10	8	8	10	10
ndhE	Glycine_max	Pisum_sativum	10	6	6	8	8	8	8	10	10	10	10	10	10	10	10	10	10	9	8	9	8	8	8	8	10	10	10	10	8	8	10	10	10	10	10	10	10	10	10	10	10	10	10	10	10	10	10
ndhE	Glycine_max	Medicago_truncatula	10	6	6	8	8	8	8	10	10	10	10	10	10	10	10	10	10	10	10	10	8	8	8	8	10	10	10	10	8	8	10	10	10	10	10	10	10	10	10	10	10	10	10	10	10	10	10
ndhE	Glycine_max	Arachis_hypogaea	10	6	6	7	6	7	8	10	10	10	10	10	10	10	10	10	10	9	8	9	8	8	8	8	10	10	10	8	6	8	10	10	10	10	10	10	10	10	10	10	10	10	10	10	10	10	10
ndhE	Glycine_max	Phaseolus_vulgaris	10	10	10	10	10	10	10	10	10	10	10	9	6	7	10	10	10	10	10	10	8	8	8	8	10	10	10	10	8	8	10	10	10	10	10	10	10	10	10	10	10	10	10	10	10	10	10
ndhE	Lotus_japonicus	Vigna_unguiculata	10	6	6	8	8	8	8	10	10	10	10	10	10	8	8	10	10	9	8	9	10	10	10	9	8	9	10	8	8	10	10	10	8	8	10	10	10	10	10	10	10	10	10	8	6	8	10
ndhE	Lotus_japonicus	Lens_culinaris	10	8	8	10	10	10	10	10	10	10	10	9	8	7	8	10	8	7	8	9	10	10	10	9	8	9	10	8	8	10	10	10	8	8	10	10	10	10	10	10	10	10	10	8	8	10	10
ndhE	Lotus_japonicus	Cicer_arietinum	10	10	10	10	10	10	10	10	10	10	10	9	8	7	8	10	10	9	8	9	10	10	10	9	8	9	10	10	10	10	10	10	8	8	10	10	10	10	10	10	10	10	10	8	8	10	10
ndhE	Lotus_japonicus	Vigna_radiata	10	6	6	8	8	8	8	10	10	10	10	10	10	8	8	10	10	9	8	9	10	10	10	9	8	9	10	8	8	10	10	10	8	8	10	10	10	10	10	10	10	10	10	8	6	8	10
ndhE	Lotus_japonicus	Vicia_faba	10	10	10	10	10	10	10	10	10	10	10	9	8	7	8	10	10	9	8	9	10	10	10	9	8	9	10	8	8	10	10	10	8	8	10	10	10	10	10	10	10	10	10	10	10	10	10
ndhE	Lotus_japonicus	Pisum_sativum	10	10	10	10	10	10	10	10	10	10	10	9	8	7	8	10	10	9	8	9	10	10	10	9	8	9	10	8	8	10	10	10	8	8	10	10	10	10	10	10	10	10	10	8	8	10	10
ndhE	Lotus_japonicus	Medicago_truncatula	10	10	10	10	10	10	10	10	10	10	10	9	8	7	8	10	10	9	8	9	10	10	10	9	8	9	10	8	8	10	10	10	8	8	10	10	10	10	10	10	10	10	10	8	8	10	10
ndhE	Lotus_japonicus	Arachis_hypogaea	10	10	10	9	8	7	8	10	10	10	10	9	8	7	8	10	10	10	10	10	10	10	10	9	8	9	10	10	10	10	10	10	8	8	10	10	10	10	10	10	10	10	10	8	8	10	10
ndhE	Lotus_japonicus	Phaseolus_vulgaris	10	6	6	8	8	8	8	10	10	10	10	10	8	6	8	10	10	9	8	9	10	10	10	9	8	9	10	8	8	10	10	10	8	8	10	10	10	10	10	10	10	10	10	8	8	10	10
ndhE	Vigna_unguiculata	Lens_culinaris	10	8	8	8	8	8	8	10	10	10	10	9	8	9	10	10	8	7	8	9	10	10	10	10	10	10	10	10	10	10	10	10	10	10	10	10	10	10	10	10	10	10	10	10	8	8	10
ndhE	Vigna_unguiculata	Cicer_arietinum	10	6	6	8	8	8	8	10	10	10	10	9	8	9	10	10	10	9	8	9	10	10	10	10	10	10	10	8	8	10	10	10	10	10	10	10	10	10	10	10	10	10	10	10	8	8	10
ndhE	Vigna_unguiculata	Vigna_radiata	10	10	10	10	10	10	10	10	10	10	10	10	10	10	10	10	10	10	10	10	10	10	10	10	10	10	10	10	10	10	10	10	10	10	10	10	10	10	10	10	10	10	10	10	10	10	10
ndhE	Vigna_unguiculata	Vicia_faba	10	6	6	8	8	8	8	10	10	10	10	9	8	9	10	10	10	9	8	9	10	10	10	10	10	10	10	10	10	10	10	10	10	10	10	10	10	10	10	10	10	10	10	8	6	8	10
ndhE	Vigna_unguiculata	Pisum_sativum	10	6	6	8	8	8	8	10	10	10	10	9	8	9	10	10	10	9	8	9	10	10	10	10	10	10	10	10	10	10	10	10	10	10	10	10	10	10	10	10	10	10	10	10	8	8	10
ndhE	Vigna_unguiculata	Medicago_truncatula	10	6	6	8	8	8	8	10	10	10	10	9	8	9	10	10	10	10	10	10	10	10	10	10	10	10	10	10	10	10	10	10	10	10	10	10	10	10	10	10	10	10	10	10	8	8	10
ndhE	Vigna_unguiculata	Arachis_hypogaea	10	6	6	7	6	7	8	10	10	10	10	9	8	9	10	10	10	9	8	9	10	10	10	10	10	10	10	8	8	10	10	10	10	10	10	10	10	10	10	10	10	10	10	10	8	8	10
ndhE	Vigna_unguiculata	Phaseolus_vulgaris	10	10	10	10	10	10	10	10	10	10	10	10	8	8	10	10	10	10	10	10	10	10	10	10	10	10	10	10	10	10	10	10	10	10	10	10	10	10	10	10	10	10	10	10	8	8	10
ndhE	Lens_culinaris	Cicer_arietinum	10	8	8	10	10	10	10	10	10	10	10	10	10	10	10	10	8	8	10	10	10	10	10	10	10	10	10	8	8	10	10	10	10	10	10	10	10	10	10	10	10	10	10	10	10	10	10
ndhE	Lens_culinaris	Vigna_radiata	10	8	8	8	8	8	8	10	10	10	10	9	8	9	10	10	8	7	8	9	10	10	10	10	10	10	10	10	10	10	10	10	10	10	10	10	10	10	10	10	10	10	10	10	8	8	10
ndhE	Lens_culinaris	Vicia_faba	10	8	8	10	10	10	10	10	10	10	10	10	10	10	10	10	8	8	10	10	10	10	10	10	10	10	10	10	10	10	10	10	10	10	10	10	10	10	10	10	10	10	10	8	8	10	10
ndhE	Lens_culinaris	Pisum_sativum	10	8	8	10	10	10	10	10	10	10	10	10	10	10	10	10	8	8	10	10	10	10	10	10	10	10	10	10	10	10	10	10	10	10	10	10	10	10	10	10	10	10	10	10	10	10	10
ndhE	Lens_culinaris	Medicago_truncatula	10	8	8	10	10	10	10	10	10	10	10	10	10	10	10	10	8	7	8	9	10	10	10	10	10	10	10	10	10	10	10	10	10	10	10	10	10	10	10	10	10	10	10	10	10	10	10
ndhE	Lens_culinaris	Arachis_hypogaea	10	8	8	9	8	7	8	10	10	10	10	10	10	10	10	10	8	7	8	9	10	10	10	10	10	10	10	8	8	10	10	10	10	10	10	10	10	10	10	10	10	10	10	10	10	10	10
ndhE	Lens_culinaris	Phaseolus_vulgaris	10	8	8	8	8	8	8	10	10	10	10	9	6	7	10	10	8	7	8	9	10	10	10	10	10	10	10	10	10	10	10	10	10	10	10	10	10	10	10	10	10	10	10	10	10	10	10
ndhE	Cicer_arietinum	Vigna_radiata	10	6	6	8	8	8	8	10	10	10	10	9	8	9	10	10	10	9	8	9	10	10	10	10	10	10	10	8	8	10	10	10	10	10	10	10	10	10	10	10	10	10	10	10	8	8	10
ndhE	Cicer_arietinum	Vicia_faba	10	10	10	10	10	10	10	10	10	10	10	10	10	10	10	10	10	10	10	10	10	10	10	10	10	10	10	8	8	10	10	10	10	10	10	10	10	10	10	10	10	10	10	8	8	10	10
ndhE	Cicer_arietinum	Pisum_sativum	10	10	10	10	10	10	10	10	10	10	10	10	10	10	10	10	10	10	10	10	10	10	10	10	10	10	10	8	8	10	10	10	10	10	10	10	10	10	10	10	10	10	10	10	10	10	10
ndhE	Cicer_arietinum	Medicago_truncatula	10	10	10	10	10	10	10	10	10	10	10	10	10	10	10	10	10	9	8	9	10	10	10	10	10	10	10	8	8	10	10	10	10	10	10	10	10	10	10	10	10	10	10	10	10	10	10
ndhE	Cicer_arietinum	Arachis_hypogaea	10	10	10	9	8	7	8	10	10	10	10	10	10	10	10	10	10	9	8	9	10	10	10	10	10	10	10	10	10	10	10	10	10	10	10	10	10	10	10	10	10	10	10	10	10	10	10
ndhE	Cicer_arietinum	Phaseolus_vulgaris	10	6	6	8	8	8	8	10	10	10	10	9	6	7	10	10	10	9	8	9	10	10	10	10	10	10	10	8	8	10	10	10	10	10	10	10	10	10	10	10	10	10	10	10	10	10	10
ndhE	Vigna_radiata	Vicia_faba	10	6	6	8	8	8	8	10	10	10	10	9	8	9	10	10	10	9	8	9	10	10	10	10	10	10	10	10	10	10	10	10	10	10	10	10	10	10	10	10	10	10	10	8	6	8	10
ndhE	Vigna_radiata	Pisum_sativum	10	6	6	8	8	8	8	10	10	10	10	9	8	9	10	10	10	9	8	9	10	10	10	10	10	10	10	10	10	10	10	10	10	10	10	10	10	10	10	10	10	10	10	10	8	8	10
ndhE	Vigna_radiata	Medicago_truncatula	10	6	6	8	8	8	8	10	10	10	10	9	8	9	10	10	10	10	10	10	10	10	10	10	10	10	10	10	10	10	10	10	10	10	10	10	10	10	10	10	10	10	10	10	8	8	10
ndhE	Vigna_radiata	Arachis_hypogaea	10	6	6	7	6	7	8	10	10	10	10	9	8	9	10	10	10	9	8	9	10	10	10	10	10	10	10	8	8	10	10	10	10	10	10	10	10	10	10	10	10	10	10	10	8	8	10
ndhE	Vigna_radiata	Phaseolus_vulgaris	10	10	10	10	10	10	10	10	10	10	10	10	8	8	10	10	10	10	10	10	10	10	10	10	10	10	10	10	10	10	10	10	10	10	10	10	10	10	10	10	10	10	10	10	8	8	10
ndhE	Vicia_faba	Pisum_sativum	10	10	10	10	10	10	10	10	10	10	10	10	10	10	10	10	10	10	10	10	10	10	10	10	10	10	10	10	10	10	10	10	10	10	10	10	10	10	10	10	10	10	10	8	8	10	10
ndhE	Vicia_faba	Medicago_truncatula	10	10	10	10	10	10	10	10	10	10	10	10	10	10	10	10	10	9	8	9	10	10	10	10	10	10	10	10	10	10	10	10	10	10	10	10	10	10	10	10	10	10	10	8	8	10	10
ndhE	Vicia_faba	Arachis_hypogaea	10	10	10	9	8	7	8	10	10	10	10	10	10	10	10	10	10	9	8	9	10	10	10	10	10	10	10	8	8	10	10	10	10	10	10	10	10	10	10	10	10	10	10	8	8	10	10
ndhE	Vicia_faba	Phaseolus_vulgaris	10	6	6	8	8	8	8	10	10	10	10	9	6	7	10	10	10	9	8	9	10	10	10	10	10	10	10	10	10	10	10	10	10	10	10	10	10	10	10	10	10	10	10	8	8	10	10
ndhE	Pisum_sativum	Medicago_truncatula	10	10	10	10	10	10	10	10	10	10	10	10	10	10	10	10	10	9	8	9	10	10	10	10	10	10	10	10	10	10	10	10	10	10	10	10	10	10	10	10	10	10	10	10	10	10	10
ndhE	Pisum_sativum	Arachis_hypogaea	10	10	10	9	8	7	8	10	10	10	10	10	10	10	10	10	10	9	8	9	10	10	10	10	10	10	10	8	8	10	10	10	10	10	10	10	10	10	10	10	10	10	10	10	10	10	10
ndhE	Pisum_sativum	Phaseolus_vulgaris	10	6	6	8	8	8	8	10	10	10	10	9	6	7	10	10	10	9	8	9	10	10	10	10	10	10	10	10	10	10	10	10	10	10	10	10	10	10	10	10	10	10	10	10	10	10	10
ndhE	Medicago_truncatula	Arachis_hypogaea	10	10	10	9	8	7	8	10	10	10	10	10	10	10	10	10	10	9	8	9	10	10	10	10	10	10	10	8	8	10	10	10	10	10	10	10	10	10	10	10	10	10	10	10	10	10	10
ndhE	Medicago_truncatula	Phaseolus_vulgaris	10	6	6	8	8	8	8	10	10	10	10	9	6	7	10	10	10	10	10	10	10	10	10	10	10	10	10	10	10	10	10	10	10	10	10	10	10	10	10	10	10	10	10	10	10	10	10
ndhE	Arachis_hypogaea	Phaseolus_vulgaris	10	6	6	7	6	7	8	10	10	10	10	9	6	7	10	10	10	9	8	9	10	10	10	10	10	10	10	8	8	10	10	10	10	10	10	10	10	10	10	10	10	10	10	10	10	10	10
ndhD	Glycine_max	Lotus_japonicus	10	10	10	10	10	10	10	10	10	10	10	10	6	6	10	10	10	10	10	10	10	8	6	8	10	10	10	10	10	10	10	10	8	8	8	8	10	10	10	10	10	7	6	9	10	9	8
ndhD	Glycine_max	Vigna_unguiculata	10	10	10	10	10	10	10	10	10	10	10	10	10	10	10	9	8	9	10	10	10	10	8	8	10	8	8	9	8	9	10	10	10	10	10	10	10	10	8	6	8	10	10	10	10	9	6
ndhD	Glycine_max	Lens_culinaris	10	10	8	4	6	8	8	10	10	10	10	10	8	8	10	7	6	8	8	9	10	8	4	6	10	10	10	10	10	9	8	9	8	8	6	6	10	10	10	10	10	7	6	9	10	6	6
ndhD	Glycine_max	Cicer_arietinum	10	10	10	10	10	8	8	10	10	10	10	10	8	8	10	9	8	9	10	10	10	8	6	8	10	10	10	10	8	8	10	10	8	8	6	6	10	10	10	10	10	7	6	9	10	6	6
ndhD	Glycine_max	Vigna_radiata	10	10	10	10	10	10	10	10	10	10	10	10	10	10	10	9	8	9	10	10	10	10	8	8	10	8	8	9	8	9	10	10	10	10	10	10	10	10	8	6	8	10	10	10	10	9	6
ndhD	Glycine_max	Vicia_faba	10	10	10	10	10	8	8	10	10	10	10	10	8	8	10	7	6	8	8	9	10	8	4	6	10	10	8	8	10	10	10	10	8	8	6	6	10	10	10	10	10	7	6	9	10	6	6
ndhD	Glycine_max	Pisum_sativum	10	10	10	10	10	10	10	10	10	10	10	10	8	6	8	7	6	9	10	10	10	8	4	6	10	10	10	10	10	10	10	10	8	8	6	6	10	10	10	10	10	7	6	9	10	6	6
ndhD	Glycine_max	Medicago_truncatula	10	7	4	7	10	10	10	10	10	10	10	10	8	8	10	9	8	8	8	9	10	8	4	6	10	10	10	10	10	10	10	8	6	8	6	6	10	10	10	10	10	7	6	9	10	6	6
ndhD	Glycine_max	Arachis_hypogaea	10	7	4	7	10	10	10	10	10	10	10	10	8	8	10	9	8	8	8	9	10	8	8	10	10	10	10	8	8	10	10	10	8	7	6	7	10	10	10	10	10	9	8	9	10	8	8
ndhD	Glycine_max	Phaseolus_vulgaris	0	0	2	7	10	8	8	10	10	10	10	10	10	10	10	9	8	9	10	10	10	10	8	8	10	8	8	9	8	9	10	10	10	10	10	10	10	10	8	6	8	10	10	10	10	9	6
ndhD	Lotus_japonicus	Vigna_unguiculata	10	10	10	10	10	10	10	10	10	10	10	10	6	6	10	9	8	9	10	10	10	8	6	8	10	8	8	9	8	9	10	10	8	8	8	8	10	10	8	6	8	7	6	9	10	9	6
ndhD	Lotus_japonicus	Lens_culinaris	10	10	8	4	6	8	8	10	10	10	10	10	8	8	10	7	6	8	8	9	10	10	6	6	10	10	10	10	10	9	8	9	10	10	8	8	10	10	10	10	10	10	10	10	10	5	4
ndhD	Lotus_japonicus	Cicer_arietinum	10	10	10	10	10	8	8	10	10	10	10	10	8	8	10	9	8	9	10	10	10	10	6	6	10	10	10	10	8	8	10	10	10	10	8	8	10	10	10	10	10	10	10	10	10	5	4
ndhD	Lotus_japonicus	Vigna_radiata	10	10	10	10	10	10	10	10	10	10	10	10	6	6	10	9	8	9	10	10	10	8	6	8	10	8	8	9	8	9	10	10	8	8	8	8	10	10	8	6	8	7	6	9	10	9	6
ndhD	Lotus_japonicus	Vicia_faba	10	10	10	10	10	8	8	10	10	10	10	10	8	8	10	7	6	8	8	9	10	10	6	6	10	10	8	8	10	10	10	10	10	10	8	8	10	10	10	10	10	10	10	10	10	5	4
ndhD	Lotus_japonicus	Pisum_sativum	10	10	10	10	10	10	10	10	10	10	10	10	8	6	8	7	6	9	10	10	10	10	6	6	10	10	10	10	10	10	10	10	10	10	8	8	10	10	10	10	10	10	10	10	10	5	4
ndhD	Lotus_japonicus	Medicago_truncatula	10	7	4	7	10	10	10	10	10	10	10	10	8	8	10	9	8	8	8	9	10	10	6	6	10	10	10	10	10	10	10	8	8	10	8	8	10	10	10	10	10	10	10	10	10	5	4
ndhD	Lotus_japonicus	Arachis_hypogaea	10	7	4	7	10	10	10	10	10	10	10	10	8	8	10	9	8	8	8	9	10	10	8	8	10	10	10	8	8	10	10	10	10	9	8	9	10	10	10	10	10	8	8	10	10	7	6
ndhD	Lotus_japonicus	Phaseolus_vulgaris	0	0	2	7	10	8	8	10	10	10	10	10	6	6	10	9	8	9	10	10	10	8	6	8	10	8	8	9	8	9	10	10	8	8	8	8	10	10	8	6	8	7	6	9	10	9	6
ndhD	Vigna_unguiculata	Lens_culinaris	10	10	8	4	6	8	8	10	10	10	10	10	8	8	10	8	8	9	8	9	10	8	6	8	10	8	8	9	8	8	8	9	8	8	6	6	10	10	8	6	8	7	6	9	10	5	2
ndhD	Vigna_unguiculata	Cicer_arietinum	10	10	10	10	10	8	8	10	10	10	10	10	8	8	10	10	10	10	10	10	10	8	4	6	10	8	8	9	6	7	10	10	8	8	6	6	10	10	8	6	8	7	6	9	10	5	2
ndhD	Vigna_unguiculata	Vigna_radiata	10	10	10	10	10	10	10	10	10	10	10	10	10	10	10	10	10	10	10	10	10	10	10	10	10	10	10	10	10	10	10	10	10	10	10	10	10	10	10	10	10	10	10	10	10	10	10
ndhD	Vigna_unguiculata	Vicia_faba	10	10	10	10	10	8	8	10	10	10	10	10	8	8	10	8	8	9	8	9	10	8	6	8	10	8	6	7	8	9	10	10	8	8	6	6	10	10	8	6	8	7	6	9	10	5	2
ndhD	Vigna_unguiculata	Pisum_sativum	10	10	10	10	10	10	10	10	10	10	10	10	8	6	8	8	8	10	10	10	10	8	6	8	10	8	8	9	8	9	10	10	8	8	6	6	10	10	8	6	8	7	6	9	10	5	2
ndhD	Vigna_unguiculata	Medicago_truncatula	10	7	4	7	10	10	10	10	10	10	10	10	8	8	10	10	10	9	8	9	10	8	6	8	10	8	8	9	8	9	10	8	6	8	6	6	10	10	8	6	8	7	6	9	10	5	2
ndhD	Vigna_unguiculata	Arachis_hypogaea	10	7	4	7	10	10	10	10	10	10	10	10	8	8	10	9	8	8	8	9	10	8	6	8	10	8	8	7	6	9	10	10	8	7	6	7	10	10	8	6	8	9	8	9	10	7	4
ndhD	Vigna_unguiculata	Phaseolus_vulgaris	0	0	2	7	10	8	8	10	10	10	10	10	10	10	10	10	10	10	10	10	10	10	10	10	10	10	10	10	10	10	10	10	10	10	10	10	10	10	10	10	10	10	10	10	10	10	10
ndhD	Lens_culinaris	Cicer_arietinum	10	10	8	4	6	6	6	10	10	10	10	10	10	10	10	8	8	9	8	9	10	10	8	8	10	10	10	10	8	7	8	9	10	10	10	10	10	10	10	10	10	10	10	10	10	10	10
ndhD	Lens_culinaris	Vigna_radiata	10	10	8	4	6	8	8	10	10	10	10	10	8	8	10	8	8	9	8	9	10	8	6	8	10	8	8	9	8	8	8	9	8	8	6	6	10	10	8	6	8	7	6	9	10	5	2
ndhD	Lens_culinaris	Vicia_faba	10	10	8	4	6	6	6	10	10	10	10	10	10	10	10	10	10	10	10	10	10	10	10	10	10	10	8	8	10	9	8	9	10	10	10	10	10	10	10	10	10	10	10	10	10	10	10
ndhD	Lens_culinaris	Pisum_sativum	10	10	8	4	6	8	8	10	10	10	10	10	10	8	8	10	10	9	8	9	10	10	10	10	10	10	10	10	10	9	8	9	10	10	10	10	10	10	10	10	10	10	10	10	10	10	10
ndhD	Lens_culinaris	Medicago_truncatula	10	7	2	1	6	8	8	10	10	10	10	10	10	10	10	8	8	10	10	10	10	10	10	10	10	10	10	10	10	9	8	7	8	10	10	10	10	10	10	10	10	10	10	10	10	10	10
ndhD	Lens_culinaris	Arachis_hypogaea	10	7	2	1	6	8	8	10	10	10	10	10	10	10	10	7	6	8	8	9	10	10	6	6	10	10	10	8	8	9	8	9	10	9	6	7	10	10	10	10	10	8	8	10	10	6	6
ndhD	Lens_culinaris	Phaseolus_vulgaris	0	0	0	1	6	6	6	10	10	10	10	10	8	8	10	8	8	9	8	9	10	8	6	8	10	8	8	9	8	8	8	9	8	8	6	6	10	10	8	6	8	7	6	9	10	5	2
ndhD	Cicer_arietinum	Vigna_radiata	10	10	10	10	10	8	8	10	10	10	10	10	8	8	10	10	10	10	10	10	10	8	4	6	10	8	8	9	6	7	10	10	8	8	6	6	10	10	8	6	8	7	6	9	10	5	2
ndhD	Cicer_arietinum	Vicia_faba	10	10	10	10	10	8	8	10	10	10	10	10	10	10	10	8	8	9	8	9	10	10	8	8	10	10	8	8	8	8	10	10	10	10	10	10	10	10	10	10	10	10	10	10	10	10	10
ndhD	Cicer_arietinum	Pisum_sativum	10	10	10	10	10	8	8	10	10	10	10	10	10	8	8	8	8	10	10	10	10	10	8	8	10	10	10	10	8	8	10	10	10	10	10	10	10	10	10	10	10	10	10	10	10	10	10
ndhD	Cicer_arietinum	Medicago_truncatula	10	7	4	7	10	8	8	10	10	10	10	10	10	10	10	10	10	9	8	9	10	10	8	8	10	10	10	10	8	8	10	8	8	10	10	10	10	10	10	10	10	10	10	10	10	10	10
ndhD	Cicer_arietinum	Arachis_hypogaea	10	7	4	7	10	8	8	10	10	10	10	10	10	10	10	9	8	8	8	9	10	10	8	8	10	10	10	8	6	8	10	10	10	9	6	7	10	10	10	10	10	8	8	10	10	6	6
ndhD	Cicer_arietinum	Phaseolus_vulgaris	0	0	2	7	10	8	8	10	10	10	10	10	8	8	10	10	10	10	10	10	10	8	4	6	10	8	8	9	6	7	10	10	8	8	6	6	10	10	8	6	8	7	6	9	10	5	2
ndhD	Vigna_radiata	Vicia_faba	10	10	10	10	10	8	8	10	10	10	10	10	8	8	10	8	8	9	8	9	10	8	6	8	10	8	6	7	8	9	10	10	8	8	6	6	10	10	8	6	8	7	6	9	10	5	2
ndhD	Vigna_radiata	Pisum_sativum	10	10	10	10	10	10	10	10	10	10	10	10	8	6	8	8	8	10	10	10	10	8	6	8	10	8	8	9	8	9	10	10	8	8	6	6	10	10	8	6	8	7	6	9	10	5	2
ndhD	Vigna_radiata	Medicago_truncatula	10	7	4	7	10	10	10	10	10	10	10	10	8	8	10	10	10	9	8	9	10	8	6	8	10	8	8	9	8	9	10	8	6	8	6	6	10	10	8	6	8	7	6	9	10	5	2
ndhD	Vigna_radiata	Arachis_hypogaea	10	7	4	7	10	10	10	10	10	10	10	10	8	8	10	9	8	8	8	9	10	8	6	8	10	8	8	7	6	9	10	10	8	7	6	7	10	10	8	6	8	9	8	9	10	7	4
ndhD	Vigna_radiata	Phaseolus_vulgaris	0	0	2	7	10	8	8	10	10	10	10	10	10	10	10	10	10	10	10	10	10	10	10	10	10	10	10	10	10	10	10	10	10	10	10	10	10	10	10	10	10	10	10	10	10	10	10
ndhD	Vicia_faba	Pisum_sativum	10	10	10	10	10	8	8	10	10	10	10	10	10	8	8	10	10	9	8	9	10	10	10	10	10	10	8	8	10	10	10	10	10	10	10	10	10	10	10	10	10	10	10	10	10	10	10
ndhD	Vicia_faba	Medicago_truncatula	10	7	4	7	10	8	8	10	10	10	10	10	10	10	10	8	8	10	10	10	10	10	10	10	10	10	8	8	10	10	10	8	8	10	10	10	10	10	10	10	10	10	10	10	10	10	10
ndhD	Vicia_faba	Arachis_hypogaea	10	7	4	7	10	8	8	10	10	10	10	10	10	10	10	7	6	8	8	9	10	10	6	6	10	10	8	6	8	10	10	10	10	9	6	7	10	10	10	10	10	8	8	10	10	6	6
ndhD	Vicia_faba	Phaseolus_vulgaris	0	0	2	7	10	10	10	10	10	10	10	10	8	8	10	8	8	9	8	9	10	8	6	8	10	8	6	7	8	9	10	10	8	8	6	6	10	10	8	6	8	7	6	9	10	5	2
ndhD	Pisum_sativum	Medicago_truncatula	10	7	4	7	10	10	10	10	10	10	10	10	10	8	8	8	8	9	8	9	10	10	10	10	10	10	10	10	10	10	10	8	8	10	10	10	10	10	10	10	10	10	10	10	10	10	10
ndhD	Pisum_sativum	Arachis_hypogaea	10	7	4	7	10	10	10	10	10	10	10	10	10	8	8	7	6	8	8	9	10	10	6	6	10	10	10	8	8	10	10	10	10	9	6	7	10	10	10	10	10	8	8	10	10	6	6
ndhD	Pisum_sativum	Phaseolus_vulgaris	0	0	2	7	10	8	8	10	10	10	10	10	8	6	8	8	8	10	10	10	10	8	6	8	10	8	8	9	8	9	10	10	8	8	6	6	10	10	8	6	8	7	6	9	10	5	2
ndhD	Medicago_truncatula	Arachis_hypogaea	10	10	8	8	10	10	10	10	10	10	10	10	10	10	10	9	8	8	8	9	10	10	6	6	10	10	10	8	8	10	10	8	8	9	6	7	10	10	10	10	10	8	8	10	10	6	6
ndhD	Medicago_truncatula	Phaseolus_vulgaris	0	3	6	8	10	8	8	10	10	10	10	10	8	8	10	10	10	9	8	9	10	8	6	8	10	8	8	9	8	9	10	8	6	8	6	6	10	10	8	6	8	7	6	9	10	5	2
ndhD	Arachis_hypogaea	Phaseolus_vulgaris	0	3	8	10	10	8	8	10	10	10	10	10	8	8	10	9	8	8	8	9	10	8	6	8	10	8	8	7	6	9	10	10	8	7	6	7	10	10	8	6	8	9	8	9	10	7	4
ndhC	Glycine_max	Lotus_japonicus	10	8	6	8	8	8	10	10	10	10	10	10	10	10	10	10	10	10	10	7	4	7	10	9	8	9	10	10	10	6	6	10	10	7	6	8	8	9	10	10	8	7	8	7	8	10	10
ndhC	Glycine_max	Vigna_unguiculata	10	10	10	10	10	10	10	10	10	10	10	10	10	10	10	10	10	10	10	10	10	8	8	10	10	10	10	10	10	10	10	10	10	10	10	10	10	10	8	8	10	10	10	10	8	6	8
ndhC	Glycine_max	Lens_culinaris	10	8	6	8	8	8	10	10	10	10	10	10	6	6	10	10	10	10	10	7	4	7	10	10	10	10	10	10	10	10	10	10	10	10	10	10	10	8	6	8	8	7	8	7	8	8	8
ndhC	Glycine_max	Cicer_arietinum	10	8	6	8	8	8	10	10	10	10	10	10	8	8	10	10	10	10	10	7	4	5	8	10	10	10	8	8	10	10	10	10	10	10	10	10	10	8	8	10	8	7	8	9	10	8	8
ndhC	Glycine_max	Vigna_radiata	10	10	10	10	10	10	10	10	10	10	10	10	10	10	10	10	10	10	10	10	10	8	8	10	10	10	10	10	10	10	10	10	10	10	10	10	10	10	8	8	10	10	10	10	8	6	8
ndhC	Glycine_max	Vicia_faba	10	8	6	8	8	8	10	10	10	10	10	10	8	8	10	10	10	10	10	7	4	7	10	10	10	10	10	10	10	10	10	10	10	10	10	10	10	8	6	8	8	7	8	7	8	8	8
ndhC	Glycine_max	Pisum_sativum	10	8	6	8	8	8	10	10	10	10	10	10	8	8	10	10	10	10	10	7	4	5	8	10	10	10	10	10	10	9	8	9	10	10	10	10	10	8	6	8	8	7	8	7	8	8	8
ndhC	Glycine_max	Medicago_truncatula	10	8	6	8	8	8	10	10	10	10	10	10	8	8	10	10	10	10	10	7	4	7	10	10	10	10	10	10	10	9	8	9	10	10	10	10	10	8	6	8	8	7	8	7	8	8	8
ndhC	Glycine_max	Arachis_hypogaea	10	8	6	8	10	9	8	9	10	10	10	10	10	10	10	10	10	10	10	8	4	6	10	10	10	10	10	10	10	10	10	10	10	10	10	10	10	10	10	10	10	9	8	7	6	6	8
ndhC	Glycine_max	Phaseolus_vulgaris	10	10	10	10	10	10	10	10	10	10	10	10	10	10	10	10	10	10	10	10	10	8	8	10	10	10	8	8	10	10	10	10	10	10	10	10	10	10	8	8	10	10	10	10	8	6	8
ndhC	Lotus_japonicus	Vigna_unguiculata	10	8	6	8	8	8	10	10	10	10	10	10	10	10	10	10	10	10	10	7	4	5	8	9	8	9	10	10	10	6	6	10	10	7	6	8	8	9	8	8	8	7	8	7	6	6	8
ndhC	Lotus_japonicus	Lens_culinaris	10	10	10	10	10	10	10	10	10	10	10	10	6	6	10	10	10	10	10	10	10	10	10	9	8	9	10	10	10	6	6	10	10	7	6	8	8	7	6	8	6	6	10	10	10	8	8
ndhC	Lotus_japonicus	Cicer_arietinum	10	10	10	10	10	10	10	10	10	10	10	10	8	8	10	10	10	10	10	10	10	8	8	9	8	9	8	8	10	6	6	10	10	7	6	8	8	7	8	10	6	6	10	8	8	8	8
ndhC	Lotus_japonicus	Vigna_radiata	10	8	6	8	8	8	10	10	10	10	10	10	10	10	10	10	10	10	10	7	4	5	8	9	8	9	10	10	10	6	6	10	10	7	6	8	8	9	8	8	8	7	8	7	6	6	8
ndhC	Lotus_japonicus	Vicia_faba	10	10	10	10	10	10	10	10	10	10	10	10	8	8	10	10	10	10	10	10	10	10	10	9	8	9	10	10	10	6	6	10	10	7	6	8	8	7	6	8	6	6	10	10	10	8	8
ndhC	Lotus_japonicus	Pisum_sativum	10	10	10	10	10	10	10	10	10	10	10	10	8	8	10	10	10	10	10	10	10	8	8	9	8	9	10	10	10	5	4	9	10	7	6	8	8	7	6	8	6	6	10	10	10	8	8
ndhC	Lotus_japonicus	Medicago_truncatula	10	10	10	10	10	10	10	10	10	10	10	10	8	8	10	10	10	10	10	10	10	10	10	9	8	9	10	10	10	5	4	9	10	7	6	8	8	7	6	8	6	6	10	10	10	8	8
ndhC	Lotus_japonicus	Arachis_hypogaea	10	10	10	10	8	7	8	9	10	10	10	10	10	10	10	10	10	10	10	7	4	7	10	9	8	9	10	10	10	6	6	10	10	7	6	8	8	9	10	10	8	8	10	10	8	6	8
ndhC	Lotus_japonicus	Phaseolus_vulgaris	10	8	6	8	8	8	10	10	10	10	10	10	10	10	10	10	10	10	10	7	4	5	8	9	8	9	8	8	10	6	6	10	10	7	6	8	8	9	8	8	8	7	8	7	6	6	8
ndhC	Vigna_unguiculata	Lens_culinaris	10	8	6	8	8	8	10	10	10	10	10	10	6	6	10	10	10	10	10	7	4	5	8	10	10	10	10	10	10	10	10	10	10	10	10	10	10	8	6	8	8	7	8	7	6	8	10
ndhC	Vigna_unguiculata	Cicer_arietinum	10	8	6	8	8	8	10	10	10	10	10	10	8	8	10	10	10	10	10	7	4	7	10	10	10	10	8	8	10	10	10	10	10	10	10	10	10	8	6	8	8	7	8	9	8	8	10
ndhC	Vigna_unguiculata	Vigna_radiata	10	10	10	10	10	10	10	10	10	10	10	10	10	10	10	10	10	10	10	10	10	10	10	10	10	10	10	10	10	10	10	10	10	10	10	10	10	10	10	10	10	10	10	10	10	10	10
ndhC	Vigna_unguiculata	Vicia_faba	10	8	6	8	8	8	10	10	10	10	10	10	8	8	10	10	10	10	10	7	4	5	8	10	10	10	10	10	10	10	10	10	10	10	10	10	10	8	6	8	8	7	8	7	6	8	10
ndhC	Vigna_unguiculata	Pisum_sativum	10	8	6	8	8	8	10	10	10	10	10	10	8	8	10	10	10	10	10	7	4	7	10	10	10	10	10	10	10	9	8	9	10	10	10	10	10	8	6	8	8	7	8	7	6	8	10
ndhC	Vigna_unguiculata	Medicago_truncatula	10	8	6	8	8	8	10	10	10	10	10	10	8	8	10	10	10	10	10	7	4	5	8	10	10	10	10	10	10	9	8	9	10	10	10	10	10	8	6	8	8	7	8	7	6	8	10
ndhC	Vigna_unguiculata	Arachis_hypogaea	10	8	6	8	10	9	8	9	10	10	10	10	10	10	10	10	10	10	10	8	4	4	8	10	10	10	10	10	10	10	10	10	10	10	10	10	10	10	8	8	10	9	8	7	6	8	10
ndhC	Vigna_unguiculata	Phaseolus_vulgaris	10	10	10	10	10	10	10	10	10	10	10	10	10	10	10	10	10	10	10	10	10	10	10	10	10	10	8	8	10	10	10	10	10	10	10	10	10	10	10	10	10	10	10	10	10	10	10
ndhC	Lens_culinaris	Cicer_arietinum	10	10	10	10	10	10	10	10	10	10	10	10	8	8	10	10	10	10	10	10	10	8	8	10	10	10	8	8	10	10	10	10	10	10	10	10	10	10	8	8	8	8	10	8	8	10	10
ndhC	Lens_culinaris	Vigna_radiata	10	8	6	8	8	8	10	10	10	10	10	10	6	6	10	10	10	10	10	7	4	5	8	10	10	10	10	10	10	10	10	10	10	10	10	10	10	8	6	8	8	7	8	7	6	8	10
ndhC	Lens_culinaris	Vicia_faba	10	10	10	10	10	10	10	10	10	10	10	10	8	8	10	10	10	10	10	10	10	10	10	10	10	10	10	10	10	10	10	10	10	10	10	10	10	10	10	10	10	10	10	10	10	10	10
ndhC	Lens_culinaris	Pisum_sativum	10	10	10	10	10	10	10	10	10	10	10	10	8	8	10	10	10	10	10	10	10	8	8	10	10	10	10	10	10	9	8	9	10	10	10	10	10	10	10	10	10	10	10	10	10	10	10
ndhC	Lens_culinaris	Medicago_truncatula	10	10	10	10	10	10	10	10	10	10	10	10	8	8	10	10	10	10	10	10	10	10	10	10	10	10	10	10	10	9	8	9	10	10	10	10	10	10	10	10	8	8	10	10	10	10	10
ndhC	Lens_culinaris	Arachis_hypogaea	10	10	10	10	8	7	8	9	10	10	10	10	6	6	10	10	10	10	10	7	4	7	10	10	10	10	10	10	10	10	10	10	10	10	10	10	10	8	6	8	8	8	10	10	8	8	10
ndhC	Lens_culinaris	Phaseolus_vulgaris	10	8	6	8	8	8	10	10	10	10	10	10	6	6	10	10	10	10	10	7	4	5	8	10	10	10	8	8	10	10	10	10	10	10	10	10	10	8	6	8	8	7	8	7	6	8	10
ndhC	Cicer_arietinum	Vigna_radiata	10	8	6	8	8	8	10	10	10	10	10	10	8	8	10	10	10	10	10	7	4	7	10	10	10	10	8	8	10	10	10	10	10	10	10	10	10	8	6	8	8	7	8	9	8	8	10
ndhC	Cicer_arietinum	Vicia_faba	10	10	10	10	10	10	10	10	10	10	10	10	10	10	10	10	10	10	10	10	10	8	8	10	10	10	8	8	10	10	10	10	10	10	10	10	10	10	8	8	8	8	10	8	8	10	10
ndhC	Cicer_arietinum	Pisum_sativum	10	10	10	10	10	10	10	10	10	10	10	10	10	10	10	10	10	10	10	10	10	10	10	10	10	10	8	8	10	9	8	9	10	10	10	10	10	10	8	8	8	8	10	8	8	10	10
ndhC	Cicer_arietinum	Medicago_truncatula	10	10	10	10	10	10	10	10	10	10	10	10	10	10	10	10	10	10	10	10	10	8	8	10	10	10	8	8	10	9	8	9	10	10	10	10	10	10	8	8	10	10	10	8	8	10	10
ndhC	Cicer_arietinum	Arachis_hypogaea	10	10	10	10	8	7	8	9	10	10	10	10	8	8	10	10	10	10	10	7	4	5	8	10	10	10	8	8	10	10	10	10	10	10	10	10	10	8	8	10	8	8	10	8	6	8	10
ndhC	Cicer_arietinum	Phaseolus_vulgaris	10	8	6	8	8	8	10	10	10	10	10	10	8	8	10	10	10	10	10	7	4	7	10	10	10	10	10	10	10	10	10	10	10	10	10	10	10	8	6	8	8	7	8	9	8	8	10
ndhC	Vigna_radiata	Vicia_faba	10	8	6	8	8	8	10	10	10	10	10	10	8	8	10	10	10	10	10	7	4	5	8	10	10	10	10	10	10	10	10	10	10	10	10	10	10	8	6	8	8	7	8	7	6	8	10
ndhC	Vigna_radiata	Pisum_sativum	10	8	6	8	8	8	10	10	10	10	10	10	8	8	10	10	10	10	10	7	4	7	10	10	10	10	10	10	10	9	8	9	10	10	10	10	10	8	6	8	8	7	8	7	6	8	10
ndhC	Vigna_radiata	Medicago_truncatula	10	8	6	8	8	8	10	10	10	10	10	10	8	8	10	10	10	10	10	7	4	5	8	10	10	10	10	10	10	9	8	9	10	10	10	10	10	8	6	8	8	7	8	7	6	8	10
ndhC	Vigna_radiata	Arachis_hypogaea	10	8	6	8	10	9	8	9	10	10	10	10	10	10	10	10	10	10	10	8	4	4	8	10	10	10	10	10	10	10	10	10	10	10	10	10	10	10	8	8	10	9	8	7	6	8	10
ndhC	Vigna_radiata	Phaseolus_vulgaris	10	10	10	10	10	10	10	10	10	10	10	10	10	10	10	10	10	10	10	10	10	10	10	10	10	10	8	8	10	10	10	10	10	10	10	10	10	10	10	10	10	10	10	10	10	10	10
ndhC	Vicia_faba	Pisum_sativum	10	10	10	10	10	10	10	10	10	10	10	10	10	10	10	10	10	10	10	10	10	8	8	10	10	10	10	10	10	9	8	9	10	10	10	10	10	10	10	10	10	10	10	10	10	10	10
ndhC	Vicia_faba	Medicago_truncatula	10	10	10	10	10	10	10	10	10	10	10	10	10	10	10	10	10	10	10	10	10	10	10	10	10	10	10	10	10	9	8	9	10	10	10	10	10	10	10	10	8	8	10	10	10	10	10
ndhC	Vicia_faba	Arachis_hypogaea	10	10	10	10	8	7	8	9	10	10	10	10	8	8	10	10	10	10	10	7	4	7	10	10	10	10	10	10	10	10	10	10	10	10	10	10	10	8	6	8	8	8	10	10	8	8	10
ndhC	Vicia_faba	Phaseolus_vulgaris	10	8	6	8	8	8	10	10	10	10	10	10	8	8	10	10	10	10	10	7	4	5	8	10	10	10	8	8	10	10	10	10	10	10	10	10	10	8	6	8	8	7	8	7	6	8	10
ndhC	Pisum_sativum	Medicago_truncatula	10	10	10	10	10	10	10	10	10	10	10	10	10	10	10	10	10	10	10	10	10	8	8	10	10	10	10	10	10	9	8	9	10	10	10	10	10	10	10	10	8	8	10	10	10	10	10
ndhC	Pisum_sativum	Arachis_hypogaea	10	10	10	10	8	7	8	9	10	10	10	10	8	8	10	10	10	10	10	7	4	5	8	10	10	10	10	10	10	9	8	9	10	10	10	10	10	8	6	8	8	8	10	10	8	8	10
ndhC	Pisum_sativum	Phaseolus_vulgaris	10	8	6	8	8	8	10	10	10	10	10	10	8	8	10	10	10	10	10	7	4	7	10	10	10	10	8	8	10	9	8	9	10	10	10	10	10	8	6	8	8	7	8	7	6	8	10
ndhC	Medicago_truncatula	Arachis_hypogaea	10	10	10	10	8	7	8	9	10	10	10	10	8	8	10	10	10	10	10	7	4	7	10	10	10	10	10	10	10	9	8	9	10	10	10	10	10	8	6	8	8	8	10	10	8	8	10
ndhC	Medicago_truncatula	Phaseolus_vulgaris	10	8	6	8	8	8	10	10	10	10	10	10	8	8	10	10	10	10	10	7	4	5	8	10	10	10	8	8	10	9	8	9	10	10	10	10	10	8	6	8	8	7	8	7	6	8	10
ndhC	Arachis_hypogaea	Phaseolus_vulgaris	10	8	6	8	10	9	8	9	10	10	10	10	10	10	10	10	10	10	10	8	4	4	8	10	10	10	8	8	10	10	10	10	10	10	10	10	10	10	8	8	10	9	8	7	6	8	10
ndhH	Glycine_max	Lotus_japonicus	10	8	6	7	8	9	10	10	8	7	8	9	10	10	8	8	10	10	10	10	10	8	8	10	10	10	10	10	10	10	8	8	10	10	10	10	10	8	6	8	8	8	10	10	10	10	10
ndhH	Glycine_max	Vigna_unguiculata	10	10	10	10	8	6	8	10	10	10	10	10	10	10	10	10	10	10	10	10	10	10	10	10	10	10	8	8	10	10	10	10	10	10	10	10	10	10	8	8	10	10	10	10	10	10	10
ndhH	Glycine_max	Lens_culinaris	10	8	6	7	8	9	10	10	8	7	8	9	10	10	8	8	10	10	10	10	8	8	10	9	8	9	10	10	10	10	8	8	10	10	10	10	10	8	6	8	8	8	10	10	10	10	10
ndhH	Glycine_max	Cicer_arietinum	10	8	6	8	10	10	10	10	8	7	8	9	10	10	10	10	10	10	10	10	8	8	10	10	10	10	10	10	10	10	8	8	10	10	10	10	10	8	6	8	8	8	10	10	10	10	10
ndhH	Glycine_max	Vigna_radiata	10	10	10	10	10	8	8	10	10	10	10	10	10	10	10	10	10	10	10	10	10	10	10	10	10	10	8	8	10	10	10	10	10	10	10	10	10	10	8	8	10	10	10	10	10	10	10
ndhH	Glycine_max	Vicia_faba	10	10	8	7	8	9	10	10	8	7	8	9	10	10	8	8	10	10	10	10	8	8	10	9	8	9	10	10	10	10	8	8	10	10	10	10	10	8	6	8	8	8	10	10	10	10	10
ndhH	Glycine_max	Pisum_sativum	10	10	8	7	8	9	10	10	8	7	8	9	10	10	8	8	10	10	10	10	8	8	10	9	8	9	10	10	10	10	8	8	10	10	10	10	10	8	6	8	8	8	10	10	10	10	10
ndhH	Glycine_max	Medicago_truncatula	10	8	4	5	8	9	10	10	8	7	8	9	10	10	10	10	10	10	10	10	8	8	10	10	10	10	10	10	10	10	10	10	10	10	10	10	10	8	6	8	8	8	10	10	10	10	10
ndhH	Glycine_max	Arachis_hypogaea	10	7	2	4	8	7	8	10	8	5	6	9	8	8	10	10	10	9	8	9	10	10	10	10	10	10	10	10	10	10	8	8	10	10	10	10	10	10	8	8	10	10	10	10	10	10	10
ndhH	Glycine_max	Phaseolus_vulgaris	10	10	10	10	10	8	8	10	10	10	10	10	10	10	10	10	10	10	10	10	10	10	8	8	10	10	8	8	10	10	10	10	10	10	10	10	10	10	8	8	10	10	10	10	10	10	10
ndhH	Lotus_japonicus	Vigna_unguiculata	10	8	6	7	6	5	8	10	8	7	8	9	10	10	8	8	10	10	10	10	10	8	8	10	10	10	8	8	10	10	8	8	10	10	10	10	10	8	8	10	8	8	10	10	10	10	10
ndhH	Lotus_japonicus	Lens_culinaris	10	10	10	10	10	10	10	10	10	10	10	10	10	10	10	10	10	10	10	10	8	6	8	9	8	9	10	10	10	10	10	10	10	10	10	10	10	10	10	10	10	10	10	10	10	10	10
ndhH	Lotus_japonicus	Cicer_arietinum	10	10	10	9	8	9	10	10	10	10	10	10	10	10	8	8	10	10	10	10	8	6	8	10	10	10	10	10	10	10	10	10	10	10	10	10	10	10	10	10	10	10	10	10	10	10	10
ndhH	Lotus_japonicus	Vigna_radiata	10	8	6	7	8	7	8	10	8	7	8	9	10	10	8	8	10	10	10	10	10	8	8	10	10	10	8	8	10	10	8	8	10	10	10	10	10	8	8	10	8	8	10	10	10	10	10
ndhH	Lotus_japonicus	Vicia_faba	10	8	8	10	10	10	10	10	10	10	10	10	10	10	10	10	10	10	10	10	8	6	8	9	8	9	10	10	10	10	10	10	10	10	10	10	10	10	10	10	10	10	10	10	10	10	10
ndhH	Lotus_japonicus	Pisum_sativum	10	8	8	10	10	10	10	10	10	10	10	10	10	10	10	10	10	10	10	10	8	6	8	9	8	9	10	10	10	10	10	10	10	10	10	10	10	8	8	10	10	10	10	10	10	10	10
ndhH	Lotus_japonicus	Medicago_truncatula	10	10	8	8	10	10	10	10	10	10	10	10	10	10	8	8	10	10	10	10	8	6	8	10	10	10	10	10	10	10	8	8	10	10	10	10	10	10	10	10	10	10	10	10	10	10	10
ndhH	Lotus_japonicus	Arachis_hypogaea	10	9	4	5	10	8	8	10	10	8	8	10	8	8	8	8	10	9	8	9	10	8	8	10	10	10	10	10	10	10	10	10	10	10	10	10	10	8	8	10	8	8	10	10	10	10	10
ndhH	Lotus_japonicus	Phaseolus_vulgaris	10	8	6	7	8	7	8	10	8	7	8	9	10	10	8	8	10	10	10	10	10	8	6	8	10	10	8	8	10	10	8	8	10	10	10	10	10	8	8	10	8	8	10	10	10	10	10
ndhH	Vigna_unguiculata	Lens_culinaris	10	8	6	7	6	5	8	10	8	7	8	9	10	10	8	8	10	10	10	10	8	8	10	9	8	9	8	8	10	10	8	8	10	10	10	10	10	8	8	10	8	8	10	10	10	10	10
ndhH	Vigna_unguiculata	Cicer_arietinum	10	8	6	8	8	6	8	10	8	7	8	9	10	10	10	10	10	10	10	10	8	8	10	10	10	10	8	8	10	10	8	8	10	10	10	10	10	8	8	10	8	8	10	10	10	10	10
ndhH	Vigna_unguiculata	Vigna_radiata	10	10	10	10	8	8	10	10	10	10	10	10	10	10	10	10	10	10	10	10	10	10	10	10	10	10	10	10	10	10	10	10	10	10	10	10	10	10	10	10	10	10	10	10	10	10	10
ndhH	Vigna_unguiculata	Vicia_faba	10	10	8	7	6	5	8	10	8	7	8	9	10	10	8	8	10	10	10	10	8	8	10	9	8	9	8	8	10	10	8	8	10	10	10	10	10	8	8	10	8	8	10	10	10	10	10
ndhH	Vigna_unguiculata	Pisum_sativum	10	10	8	7	6	5	8	10	8	7	8	9	10	10	8	8	10	10	10	10	8	8	10	9	8	9	8	8	10	10	8	8	10	10	10	10	10	8	8	10	8	8	10	10	10	10	10
ndhH	Vigna_unguiculata	Medicago_truncatula	10	8	4	5	6	5	8	10	8	7	8	9	10	10	10	10	10	10	10	10	8	8	10	10	10	10	8	8	10	10	10	10	10	10	10	10	10	8	8	10	8	8	10	10	10	10	10
ndhH	Vigna_unguiculata	Arachis_hypogaea	10	7	2	4	6	7	10	10	8	5	6	9	8	8	10	10	10	9	8	9	10	10	10	10	10	10	8	8	10	10	8	8	10	10	10	10	10	10	10	10	10	10	10	10	10	10	10
ndhH	Vigna_unguiculata	Phaseolus_vulgaris	10	10	10	10	8	6	8	10	10	10	10	10	10	10	10	10	10	10	10	10	10	10	8	8	10	10	10	10	10	10	10	10	10	10	10	10	10	10	10	10	10	10	10	10	10	10	10
ndhH	Lens_culinaris	Cicer_arietinum	10	10	10	9	8	9	10	10	10	10	10	10	10	10	8	8	10	10	10	10	8	8	10	9	8	9	10	10	10	10	10	10	10	10	10	10	10	10	10	10	10	10	10	10	10	10	10
ndhH	Lens_culinaris	Vigna_radiata	10	8	6	7	8	7	8	10	8	7	8	9	10	10	8	8	10	10	10	10	8	8	10	9	8	9	8	8	10	10	8	8	10	10	10	10	10	8	8	10	8	8	10	10	10	10	10
ndhH	Lens_culinaris	Vicia_faba	10	8	8	10	10	10	10	10	10	10	10	10	10	10	10	10	10	10	10	10	10	10	10	10	10	10	10	10	10	10	10	10	10	10	10	10	10	10	10	10	10	10	10	10	10	10	10
ndhH	Lens_culinaris	Pisum_sativum	10	8	8	10	10	10	10	10	10	10	10	10	10	10	10	10	10	10	10	10	10	10	10	10	10	10	10	10	10	10	10	10	10	10	10	10	10	8	8	10	10	10	10	10	10	10	10
ndhH	Lens_culinaris	Medicago_truncatula	10	10	8	8	10	10	10	10	10	10	10	10	10	10	8	8	10	10	10	10	10	10	10	9	8	9	10	10	10	10	8	8	10	10	10	10	10	10	10	10	10	10	10	10	10	10	10
ndhH	Lens_culinaris	Arachis_hypogaea	10	9	4	5	10	8	8	10	10	8	8	10	8	8	8	8	10	9	8	9	8	8	10	9	8	9	10	10	10	10	10	10	10	10	10	10	10	8	8	10	8	8	10	10	10	10	10
ndhH	Lens_culinaris	Phaseolus_vulgaris	10	8	6	7	8	7	8	10	8	7	8	9	10	10	8	8	10	10	10	10	8	8	8	7	8	9	8	8	10	10	8	8	10	10	10	10	10	8	8	10	8	8	10	10	10	10	10
ndhH	Cicer_arietinum	Vigna_radiata	10	8	6	8	10	8	8	10	8	7	8	9	10	10	10	10	10	10	10	10	8	8	10	10	10	10	8	8	10	10	8	8	10	10	10	10	10	8	8	10	8	8	10	10	10	10	10
ndhH	Cicer_arietinum	Vicia_faba	10	8	8	9	8	9	10	10	10	10	10	10	10	10	8	8	10	10	10	10	8	8	10	9	8	9	10	10	10	10	10	10	10	10	10	10	10	10	10	10	10	10	10	10	10	10	10
ndhH	Cicer_arietinum	Pisum_sativum	10	8	8	9	8	9	10	10	10	10	10	10	10	10	8	8	10	10	10	10	8	8	10	9	8	9	10	10	10	10	10	10	10	10	10	10	10	8	8	10	10	10	10	10	10	10	10
ndhH	Cicer_arietinum	Medicago_truncatula	10	10	8	7	8	9	10	10	10	10	10	10	10	10	10	10	10	10	10	10	8	8	10	10	10	10	10	10	10	10	8	8	10	10	10	10	10	10	10	10	10	10	10	10	10	10	10
ndhH	Cicer_arietinum	Arachis_hypogaea	10	9	4	4	8	7	8	10	10	8	8	10	8	8	10	10	10	9	8	9	8	8	10	10	10	10	10	10	10	10	10	10	10	10	10	10	10	8	8	10	8	8	10	10	10	10	10
ndhH	Cicer_arietinum	Phaseolus_vulgaris	10	8	6	8	10	8	8	10	8	7	8	9	10	10	10	10	10	10	10	10	8	8	8	8	10	10	8	8	10	10	8	8	10	10	10	10	10	8	8	10	8	8	10	10	10	10	10
ndhH	Vigna_radiata	Vicia_faba	10	10	8	7	8	7	8	10	8	7	8	9	10	10	8	8	10	10	10	10	8	8	10	9	8	9	8	8	10	10	8	8	10	10	10	10	10	8	8	10	8	8	10	10	10	10	10
ndhH	Vigna_radiata	Pisum_sativum	10	10	8	7	8	7	8	10	8	7	8	9	10	10	8	8	10	10	10	10	8	8	10	9	8	9	8	8	10	10	8	8	10	10	10	10	10	8	8	10	8	8	10	10	10	10	10
ndhH	Vigna_radiata	Medicago_truncatula	10	8	4	5	8	7	8	10	8	7	8	9	10	10	10	10	10	10	10	10	8	8	10	10	10	10	8	8	10	10	10	10	10	10	10	10	10	8	8	10	8	8	10	10	10	10	10
ndhH	Vigna_radiata	Arachis_hypogaea	10	7	2	4	8	9	10	10	8	5	6	9	8	8	10	10	10	9	8	9	10	10	10	10	10	10	8	8	10	10	8	8	10	10	10	10	10	10	10	10	10	10	10	10	10	10	10
ndhH	Vigna_radiata	Phaseolus_vulgaris	10	10	10	10	10	8	8	10	10	10	10	10	10	10	10	10	10	10	10	10	10	10	8	8	10	10	10	10	10	10	10	10	10	10	10	10	10	10	10	10	10	10	10	10	10	10	10
ndhH	Vicia_faba	Pisum_sativum	10	10	10	10	10	10	10	10	10	10	10	10	10	10	10	10	10	10	10	10	10	10	10	10	10	10	10	10	10	10	10	10	10	10	10	10	10	8	8	10	10	10	10	10	10	10	10
ndhH	Vicia_faba	Medicago_truncatula	10	8	6	8	10	10	10	10	10	10	10	10	10	10	8	8	10	10	10	10	10	10	10	9	8	9	10	10	10	10	8	8	10	10	10	10	10	10	10	10	10	10	10	10	10	10	10
ndhH	Vicia_faba	Arachis_hypogaea	10	7	2	5	10	8	8	10	10	8	8	10	8	8	8	8	10	9	8	9	8	8	10	9	8	9	10	10	10	10	10	10	10	10	10	10	10	8	8	10	8	8	10	10	10	10	10
ndhH	Vicia_faba	Phaseolus_vulgaris	10	10	8	7	8	7	8	10	8	7	8	9	10	10	8	8	10	10	10	10	8	8	8	7	8	9	8	8	10	10	8	8	10	10	10	10	10	8	8	10	8	8	10	10	10	10	10
ndhH	Pisum_sativum	Medicago_truncatula	10	8	6	8	10	10	10	10	10	10	10	10	10	10	8	8	10	10	10	10	10	10	10	9	8	9	10	10	10	10	8	8	10	10	10	10	10	8	8	10	10	10	10	10	10	10	10
ndhH	Pisum_sativum	Arachis_hypogaea	10	7	2	5	10	8	8	10	10	8	8	10	8	8	8	8	10	9	8	9	8	8	10	9	8	9	10	10	10	10	10	10	10	10	10	10	10	8	8	10	8	8	10	10	10	10	10
ndhH	Pisum_sativum	Phaseolus_vulgaris	10	10	8	7	8	7	8	10	8	7	8	9	10	10	8	8	10	10	10	10	8	8	8	7	8	9	8	8	10	10	8	8	10	10	10	10	10	8	8	10	8	8	10	10	10	10	10
ndhH	Medicago_truncatula	Arachis_hypogaea	10	9	6	7	10	8	8	10	10	8	8	10	8	8	10	10	10	9	8	9	8	8	10	10	10	10	10	10	10	10	8	8	10	10	10	10	10	8	8	10	8	8	10	10	10	10	10
ndhH	Medicago_truncatula	Phaseolus_vulgaris	10	8	4	5	8	7	8	10	8	7	8	9	10	10	10	10	10	10	10	10	8	8	8	8	10	10	8	8	10	10	10	10	10	10	10	10	10	8	8	10	8	8	10	10	10	10	10
ndhH	Arachis_hypogaea	Phaseolus_vulgaris	10	7	2	4	8	7	8	10	8	5	6	9	8	8	10	10	10	9	8	9	10	10	8	8	10	10	8	8	10	10	8	8	10	10	10	10	10	10	10	10	10	10	10	10	10	10	10
ndhG	Glycine_max	Lotus_japonicus	10	10	10	9	8	7	8	10	10	10	10	10	10	10	8	8	8	8	10	10	10	10	10	10	10	10	10	8	8	10	10	10	8	8	8	7	8	7	6	8	10	10	10	10	8	8	8
ndhG	Glycine_max	Vigna_unguiculata	10	10	8	8	10	8	8	10	10	10	10	8	8	8	8	10	10	10	10	8	8	8	8	10	10	10	10	8	8	10	10	10	8	8	10	10	10	8	8	10	10	10	10	10	10	10	8
ndhG	Glycine_max	Lens_culinaris	10	10	10	8	8	8	8	8	6	8	10	8	8	10	10	10	8	8	10	10	10	10	10	10	10	10	8	6	8	10	10	10	8	8	8	7	8	7	8	10	10	10	10	10	8	8	8
ndhG	Glycine_max	Cicer_arietinum	8	8	8	6	8	8	8	10	8	8	10	10	10	10	10	10	8	8	10	10	10	10	10	10	10	10	10	8	6	8	10	10	8	8	8	8	10	10	10	10	10	10	10	10	8	8	8
ndhG	Glycine_max	Vigna_radiata	10	10	8	8	10	8	8	10	10	10	10	8	8	8	8	10	10	10	10	8	8	10	10	10	10	10	10	8	8	10	10	10	8	8	10	10	10	8	8	10	10	10	10	10	10	10	8
ndhG	Glycine_max	Vicia_faba	10	10	10	8	8	8	8	8	6	8	10	10	10	10	10	10	8	8	10	10	10	10	10	10	10	10	8	6	8	10	10	10	8	8	8	7	8	9	10	10	10	10	10	10	8	8	8
ndhG	Glycine_max	Pisum_sativum	10	8	8	8	8	8	6	6	6	8	10	10	10	10	10	10	8	8	10	10	10	9	8	9	10	10	8	6	8	10	10	10	8	8	8	7	8	9	10	10	10	10	10	10	8	8	8
ndhG	Glycine_max	Medicago_truncatula	10	10	10	8	8	8	8	10	8	8	10	10	10	10	10	10	8	8	10	10	8	8	10	10	10	10	10	8	8	10	10	10	8	8	8	7	8	7	8	10	10	10	10	10	8	8	8
ndhG	Glycine_max	Arachis_hypogaea	10	10	8	6	8	9	8	9	10	10	10	10	10	10	10	9	6	7	10	6	6	9	8	9	10	10	8	6	8	10	10	10	8	8	8	7	8	9	10	10	10	10	10	10	10	10	8
ndhG	Glycine_max	Phaseolus_vulgaris	10	10	8	8	10	8	8	10	10	10	10	8	8	10	10	10	10	10	10	8	8	10	10	10	10	10	10	8	8	10	10	10	8	8	10	10	8	6	8	10	10	10	10	10	10	10	8
ndhG	Lotus_japonicus	Vigna_unguiculata	10	10	8	7	8	7	8	10	10	10	10	8	8	8	6	8	8	8	10	8	8	8	8	10	10	10	10	10	10	10	10	10	6	6	8	7	8	7	6	8	10	10	10	10	8	8	10
ndhG	Lotus_japonicus	Lens_culinaris	10	10	10	7	6	9	10	8	6	8	10	8	8	10	8	8	10	10	10	10	10	10	10	10	10	10	8	8	10	10	10	10	10	10	8	8	10	8	6	8	10	10	10	10	10	10	10
ndhG	Lotus_japonicus	Cicer_arietinum	8	8	8	5	6	9	10	10	8	8	10	10	10	10	8	8	10	10	10	10	10	10	10	10	10	10	10	10	8	8	10	10	10	10	10	9	8	7	6	8	10	10	10	10	10	10	10
ndhG	Lotus_japonicus	Vigna_radiata	10	10	8	7	8	7	8	10	10	10	10	8	8	8	6	8	8	8	10	8	8	10	10	10	10	10	10	10	10	10	10	10	6	6	8	7	8	7	6	8	10	10	10	10	8	8	10
ndhG	Lotus_japonicus	Vicia_faba	10	10	10	7	6	9	10	8	6	8	10	10	10	10	8	8	10	10	10	10	10	10	10	10	10	10	8	8	10	10	10	10	10	10	10	10	10	8	6	8	10	10	10	10	10	10	10
ndhG	Lotus_japonicus	Pisum_sativum	10	8	8	7	6	9	8	6	6	8	10	10	10	10	8	8	10	10	10	10	10	9	8	9	10	10	8	8	10	10	10	10	10	10	10	10	10	8	6	8	10	10	10	10	10	10	10
ndhG	Lotus_japonicus	Medicago_truncatula	10	10	10	7	6	9	10	10	8	8	10	10	10	10	8	8	10	10	10	10	8	8	10	10	10	10	10	10	10	10	10	10	10	10	10	10	10	8	6	8	10	10	10	10	10	10	10
ndhG	Lotus_japonicus	Arachis_hypogaea	10	10	8	5	6	6	6	9	10	10	10	10	10	10	8	7	8	9	10	6	6	9	8	9	10	10	8	8	10	10	10	10	6	6	10	10	10	8	6	8	10	10	10	10	8	8	10
ndhG	Lotus_japonicus	Phaseolus_vulgaris	10	10	8	7	8	7	8	10	10	10	10	8	8	10	8	8	8	8	10	8	8	10	10	10	10	10	10	10	10	10	10	10	6	6	8	7	6	5	6	8	10	10	10	10	8	8	10
ndhG	Vigna_unguiculata	Lens_culinaris	10	10	8	6	8	8	8	8	6	8	10	10	10	8	8	10	8	8	10	8	8	8	8	10	10	10	8	8	10	10	10	10	6	6	8	7	8	9	10	10	10	10	10	10	8	8	10
ndhG	Vigna_unguiculata	Cicer_arietinum	8	8	6	4	8	8	8	10	8	8	10	8	8	8	8	10	8	8	10	8	8	8	8	10	10	10	10	10	8	8	10	10	6	6	8	8	10	8	8	10	10	10	10	10	8	8	10
ndhG	Vigna_unguiculata	Vigna_radiata	10	10	10	10	10	10	10	10	10	10	10	10	10	10	10	10	10	10	10	10	10	8	8	10	10	10	10	10	10	10	10	10	10	10	10	10	10	8	8	10	10	10	10	10	10	10	10
ndhG	Vigna_unguiculata	Vicia_faba	10	10	8	6	8	8	8	8	6	8	10	8	8	8	8	10	8	8	10	8	8	8	8	10	10	10	8	8	10	10	10	10	6	6	8	7	8	7	8	10	10	10	10	10	8	8	10
ndhG	Vigna_unguiculata	Pisum_sativum	10	8	6	6	8	8	6	6	6	8	10	8	8	8	8	10	8	8	10	8	8	7	6	9	10	10	8	8	10	10	10	10	6	6	8	7	8	7	8	10	10	10	10	10	8	8	10
ndhG	Vigna_unguiculata	Medicago_truncatula	10	10	8	6	8	8	8	10	8	8	10	8	8	8	8	10	8	8	10	8	6	6	8	10	10	10	10	10	10	10	10	10	6	6	8	7	8	7	8	10	10	10	10	10	8	8	10
ndhG	Vigna_unguiculata	Arachis_hypogaea	10	10	6	4	8	7	6	9	10	10	10	8	8	8	8	9	6	7	10	8	8	7	6	9	10	10	8	8	10	10	10	10	8	8	8	7	8	7	8	10	10	10	10	10	10	10	10
ndhG	Vigna_unguiculata	Phaseolus_vulgaris	10	10	10	10	10	10	10	10	10	10	10	10	10	8	8	10	10	10	10	10	10	8	8	10	10	10	10	10	10	10	10	10	10	10	10	10	8	8	10	10	10	10	10	10	10	10	10
ndhG	Lens_culinaris	Cicer_arietinum	8	8	8	8	10	10	10	8	8	10	10	8	8	10	10	10	10	10	10	10	10	10	10	10	10	10	8	8	8	8	10	10	10	10	8	7	8	7	8	10	10	10	10	10	10	10	10
ndhG	Lens_culinaris	Vigna_radiata	10	10	8	6	8	8	8	8	6	8	10	10	10	8	8	10	8	8	10	8	8	10	10	10	10	10	8	8	10	10	10	10	6	6	8	7	8	7	8	10	10	10	10	10	8	8	10
ndhG	Lens_culinaris	Vicia_faba	10	10	10	10	10	10	10	10	10	10	10	8	8	10	10	10	10	10	10	10	10	10	10	10	10	10	10	10	10	10	10	10	10	10	8	8	10	8	8	10	10	10	10	10	10	10	10
ndhG	Lens_culinaris	Pisum_sativum	10	8	8	10	10	10	8	8	10	10	10	8	8	10	10	10	10	10	10	10	10	9	8	9	10	10	10	10	10	10	10	10	10	10	8	8	10	8	8	10	10	10	10	10	10	10	10
ndhG	Lens_culinaris	Medicago_truncatula	10	10	10	10	10	10	10	8	8	10	10	8	8	10	10	10	10	10	10	10	8	8	10	10	10	10	8	8	10	10	10	10	10	10	8	8	10	8	8	10	10	10	10	10	10	10	10
ndhG	Lens_culinaris	Arachis_hypogaea	10	10	8	8	10	7	6	7	6	8	10	8	8	10	10	9	8	9	10	6	6	9	8	9	10	10	10	10	10	10	10	10	6	6	8	8	10	8	8	10	10	10	10	10	8	8	10
ndhG	Lens_culinaris	Phaseolus_vulgaris	10	10	8	6	8	8	8	8	6	8	10	10	10	10	10	10	8	8	10	8	8	10	10	10	10	10	8	8	10	10	10	10	6	6	8	7	6	7	10	10	10	10	10	10	8	8	10
ndhG	Cicer_arietinum	Vigna_radiata	8	8	6	4	8	8	8	10	8	8	10	8	8	8	8	10	8	8	10	8	8	10	10	10	10	10	10	10	8	8	10	10	6	6	8	8	10	8	8	10	10	10	10	10	8	8	10
ndhG	Cicer_arietinum	Vicia_faba	8	8	8	8	10	10	10	8	8	10	10	10	10	10	10	10	10	10	10	10	10	10	10	10	10	10	8	8	8	8	10	10	10	10	10	9	8	9	10	10	10	10	10	10	10	10	10
ndhG	Cicer_arietinum	Pisum_sativum	8	6	6	8	10	10	8	6	8	10	10	10	10	10	10	10	10	10	10	10	10	9	8	9	10	10	8	8	8	8	10	10	10	10	10	9	8	9	10	10	10	10	10	10	10	10	10
ndhG	Cicer_arietinum	Medicago_truncatula	8	8	8	8	10	10	10	10	10	10	10	10	10	10	10	10	10	10	10	10	8	8	10	10	10	10	10	10	8	8	10	10	10	10	10	9	8	7	8	10	10	10	10	10	10	10	10
ndhG	Cicer_arietinum	Arachis_hypogaea	8	8	10	10	10	7	6	9	8	8	10	10	10	10	10	9	8	9	10	6	6	9	8	9	10	10	8	8	8	8	10	10	6	6	10	9	8	9	10	10	10	10	10	10	8	8	10
ndhG	Cicer_arietinum	Phaseolus_vulgaris	8	8	6	4	8	8	8	10	8	8	10	8	8	10	10	10	8	8	10	8	8	10	10	10	10	10	10	10	8	8	10	10	6	6	8	8	8	6	8	10	10	10	10	10	8	8	10
ndhG	Vigna_radiata	Vicia_faba	10	10	8	6	8	8	8	8	6	8	10	8	8	8	8	10	8	8	10	8	8	10	10	10	10	10	8	8	10	10	10	10	6	6	8	7	8	7	8	10	10	10	10	10	8	8	10
ndhG	Vigna_radiata	Pisum_sativum	10	8	6	6	8	8	6	6	6	8	10	8	8	8	8	10	8	8	10	8	8	9	8	9	10	10	8	8	10	10	10	10	6	6	8	7	8	7	8	10	10	10	10	10	8	8	10
ndhG	Vigna_radiata	Medicago_truncatula	10	10	8	6	8	8	8	10	8	8	10	8	8	8	8	10	8	8	10	8	6	8	10	10	10	10	10	10	10	10	10	10	6	6	8	7	8	9	10	10	10	10	10	10	8	8	10
ndhG	Vigna_radiata	Arachis_hypogaea	10	10	6	4	8	7	6	9	10	10	10	8	8	8	8	9	6	7	10	8	8	9	8	9	10	10	8	8	10	10	10	10	8	8	8	7	8	7	8	10	10	10	10	10	10	10	10
ndhG	Vigna_radiata	Phaseolus_vulgaris	10	10	10	10	10	10	10	10	10	10	10	10	10	8	8	10	10	10	10	10	10	10	10	10	10	10	10	10	10	10	10	10	10	10	10	10	8	6	8	10	10	10	10	10	10	10	10
ndhG	Vicia_faba	Pisum_sativum	10	8	8	10	10	10	8	8	10	10	10	10	10	10	10	10	10	10	10	10	10	9	8	9	10	10	10	10	10	10	10	10	10	10	10	10	10	10	10	10	10	10	10	10	10	10	10
ndhG	Vicia_faba	Medicago_truncatula	10	10	10	10	10	10	10	8	8	10	10	10	10	10	10	10	10	10	10	10	8	8	10	10	10	10	8	8	10	10	10	10	10	10	10	10	10	8	8	10	10	10	10	10	10	10	10
ndhG	Vicia_faba	Arachis_hypogaea	10	10	8	8	10	7	6	7	6	8	10	10	10	10	10	9	8	9	10	6	6	9	8	9	10	10	10	10	10	10	10	10	6	6	10	10	10	10	10	10	10	10	10	10	8	8	10
ndhG	Vicia_faba	Phaseolus_vulgaris	10	10	8	6	8	8	8	8	6	8	10	8	8	10	10	10	8	8	10	8	8	10	10	10	10	10	8	8	10	10	10	10	6	6	8	7	6	5	8	10	10	10	10	10	8	8	10
ndhG	Pisum_sativum	Medicago_truncatula	10	8	8	10	10	10	8	6	8	10	10	10	10	10	10	10	10	10	10	10	8	7	8	9	10	10	8	8	10	10	10	10	10	10	10	10	10	8	8	10	10	10	10	10	10	10	10
ndhG	Pisum_sativum	Arachis_hypogaea	10	8	6	8	10	7	4	5	6	8	10	10	10	10	10	9	8	9	10	6	6	9	8	9	10	10	10	10	10	10	10	10	6	6	10	10	10	10	10	10	10	10	10	10	8	8	10
ndhG	Pisum_sativum	Phaseolus_vulgaris	10	8	6	6	8	8	6	6	6	8	10	8	8	10	10	10	8	8	10	8	8	9	8	9	10	10	8	8	10	10	10	10	6	6	8	7	6	5	8	10	10	10	10	10	8	8	10
ndhG	Medicago_truncatula	Arachis_hypogaea	10	10	8	8	10	7	6	9	8	8	10	10	10	10	10	9	8	9	10	6	4	7	8	9	10	10	8	8	10	10	10	10	6	6	10	10	10	8	8	10	10	10	10	10	8	8	10
ndhG	Medicago_truncatula	Phaseolus_vulgaris	10	10	8	6	8	8	8	10	8	8	10	8	8	10	10	10	8	8	10	8	6	8	10	10	10	10	10	10	10	10	10	10	6	6	8	7	6	5	8	10	10	10	10	10	8	8	10
ndhG	Arachis_hypogaea	Phaseolus_vulgaris	10	10	6	4	8	7	6	9	10	10	10	8	8	10	10	9	6	7	10	8	8	9	8	9	10	10	8	8	10	10	10	10	8	8	8	7	6	5	8	10	10	10	10	10	10	10	10
ndhF	Glycine_max	Lotus_japonicus	10	10	10	10	10	10	8	8	10	10	10	10	10	8	6	4	6	8	8	8	8	10	8	8	10	10	10	8	8	10	10	10	10	10	8	7	8	9	8	7	8	9	10	10	10	10	10
ndhF	Glycine_max	Vigna_unguiculata	10	10	10	10	10	10	10	10	10	10	10	10	10	10	10	10	10	9	8	9	10	8	8	10	10	10	10	10	10	10	10	10	10	10	10	9	8	9	8	7	8	7	8	10	10	8	8
ndhF	Glycine_max	Lens_culinaris	10	8	8	10	10	10	8	8	10	10	10	10	10	10	8	6	6	6	8	10	10	10	8	8	10	10	8	6	8	10	10	10	10	10	8	7	8	9	8	7	8	7	6	8	10	10	10
ndhF	Glycine_max	Cicer_arietinum	10	10	10	10	10	10	8	6	8	10	8	8	10	10	8	6	6	6	8	10	10	10	8	8	10	10	8	6	8	10	10	8	8	10	8	8	10	10	8	7	8	7	8	10	10	10	10
ndhF	Glycine_max	Vigna_radiata	10	10	10	10	10	10	10	10	10	10	10	10	10	10	10	10	10	9	8	9	10	8	8	10	10	10	10	10	10	10	10	10	10	10	10	9	8	9	8	7	8	7	8	10	10	8	8
ndhF	Glycine_max	Vicia_faba	10	10	10	10	10	10	8	8	10	10	10	10	10	10	8	6	6	6	8	10	10	10	8	8	10	10	8	6	8	10	10	10	10	10	8	7	8	9	8	7	8	9	10	10	10	10	10
ndhF	Glycine_max	Pisum_sativum	10	10	10	10	10	8	6	8	10	10	10	10	10	10	8	6	6	6	8	10	10	10	8	8	10	10	8	6	8	10	10	10	10	10	8	7	8	9	8	7	8	7	8	10	10	10	10
ndhF	Glycine_max	Medicago_truncatula	10	10	10	8	8	10	10	10	10	10	10	10	10	10	8	6	8	8	8	10	10	10	8	7	8	9	8	6	8	10	10	10	10	10	8	7	8	9	8	7	6	5	8	10	10	10	10
ndhF	Glycine_max	Arachis_hypogaea	10	10	10	10	10	10	8	7	8	9	10	10	10	10	8	8	8	6	8	10	10	10	10	9	8	9	8	6	8	10	10	8	8	10	8	8	10	10	8	7	8	9	10	8	8	8	8
ndhF	Glycine_max	Phaseolus_vulgaris	10	10	10	10	10	10	10	10	10	10	10	10	10	10	10	10	10	9	8	9	10	8	8	10	10	10	10	10	10	10	10	10	10	10	10	9	8	9	8	7	6	5	8	10	10	8	8
ndhF	Lotus_japonicus	Vigna_unguiculata	10	10	10	10	10	10	8	8	10	10	10	10	10	8	6	4	6	7	6	7	8	8	6	8	10	10	10	8	8	10	10	10	10	10	8	8	10	10	8	8	10	8	8	10	10	8	8
ndhF	Lotus_japonicus	Lens_culinaris	10	8	8	10	10	10	10	10	10	10	10	10	10	8	8	8	6	8	10	8	8	10	8	8	10	10	8	8	10	10	10	10	10	10	8	8	10	10	10	10	10	8	6	8	10	10	10
ndhF	Lotus_japonicus	Cicer_arietinum	10	10	10	10	10	10	10	8	8	10	8	8	10	8	8	8	6	8	10	8	8	10	8	8	10	10	8	6	8	10	10	8	8	10	8	7	8	9	10	10	10	8	8	10	10	10	10
ndhF	Lotus_japonicus	Vigna_radiata	10	10	10	10	10	10	8	8	10	10	10	10	10	8	6	4	6	7	6	7	8	8	6	8	10	10	10	8	8	10	10	10	10	10	8	8	10	10	8	8	10	8	8	10	10	8	8
ndhF	Lotus_japonicus	Vicia_faba	10	10	10	10	10	10	10	10	10	10	10	10	10	8	8	8	6	8	10	8	8	10	8	8	10	10	8	8	10	10	10	10	10	10	8	8	10	10	10	10	10	10	10	10	10	10	10
ndhF	Lotus_japonicus	Pisum_sativum	10	10	10	10	10	8	8	10	10	10	10	10	10	8	8	8	6	8	10	8	8	10	8	8	10	10	8	8	10	10	10	10	10	10	8	8	10	10	10	10	10	8	8	10	10	10	10
ndhF	Lotus_japonicus	Medicago_truncatula	10	10	10	8	8	10	8	8	10	10	10	10	10	8	8	8	8	10	10	8	8	10	8	7	8	9	8	8	10	10	10	10	10	10	10	10	10	10	10	10	8	6	8	10	10	10	10
ndhF	Lotus_japonicus	Arachis_hypogaea	10	10	10	10	10	10	10	9	8	9	10	10	10	8	8	6	4	8	10	8	8	10	8	7	8	9	8	4	6	10	10	8	8	10	8	7	8	9	10	10	10	10	10	8	8	8	8
ndhF	Lotus_japonicus	Phaseolus_vulgaris	10	10	10	10	10	10	8	8	10	10	10	10	10	8	6	4	6	7	6	7	8	8	6	8	10	10	10	8	8	10	10	10	10	10	8	8	10	10	10	10	8	6	8	10	10	8	8
ndhF	Vigna_unguiculata	Lens_culinaris	10	8	8	10	10	10	8	8	10	10	10	10	10	10	8	6	6	5	6	9	10	8	6	8	10	10	8	6	8	10	10	10	10	10	8	8	10	10	8	8	10	10	8	8	10	8	8
ndhF	Vigna_unguiculata	Cicer_arietinum	10	10	10	10	10	10	8	6	8	10	8	8	10	10	8	6	6	5	6	9	10	8	6	8	10	10	8	6	8	10	10	8	8	10	8	7	8	9	8	8	10	10	10	10	10	8	8
ndhF	Vigna_unguiculata	Vigna_radiata	10	10	10	10	10	10	10	10	10	10	10	10	10	10	10	10	10	10	10	10	10	10	10	10	10	10	10	10	10	10	10	10	10	10	10	10	10	10	10	10	10	10	10	10	10	10	10
ndhF	Vigna_unguiculata	Vicia_faba	10	10	10	10	10	10	8	8	10	10	10	10	10	10	8	6	6	5	6	9	10	8	6	8	10	10	8	6	8	10	10	10	10	10	8	8	10	10	8	8	10	8	8	10	10	8	8
ndhF	Vigna_unguiculata	Pisum_sativum	10	10	10	10	10	8	6	8	10	10	10	10	10	10	8	6	6	5	6	9	10	8	6	8	10	10	8	6	8	10	10	10	10	10	8	8	10	10	8	8	10	10	10	10	10	8	8
ndhF	Vigna_unguiculata	Medicago_truncatula	10	10	10	8	8	10	10	10	10	10	10	10	10	10	8	6	8	7	6	9	10	8	6	7	8	9	8	6	8	10	10	10	10	10	8	8	10	10	8	8	8	8	10	10	10	8	8
ndhF	Vigna_unguiculata	Arachis_hypogaea	10	10	10	10	10	10	8	7	8	9	10	10	10	10	8	8	8	5	6	9	10	8	8	9	8	9	8	6	8	10	10	8	8	10	8	7	8	9	8	8	10	8	8	8	8	6	6
ndhF	Vigna_unguiculata	Phaseolus_vulgaris	10	10	10	10	10	10	10	10	10	10	10	10	10	10	10	10	10	10	10	10	10	8	8	10	10	10	10	10	10	10	10	10	10	10	10	10	10	10	8	8	8	8	10	10	10	10	10
ndhF	Lens_culinaris	Cicer_arietinum	10	8	8	10	10	10	10	8	8	10	8	8	10	10	10	10	10	10	10	10	10	10	10	10	10	10	10	8	8	10	10	8	8	10	10	9	8	9	10	10	10	10	8	8	10	10	10
ndhF	Lens_culinaris	Vigna_radiata	10	8	8	10	10	10	8	8	10	10	10	10	10	10	8	6	6	5	6	9	10	8	6	8	10	10	8	6	8	10	10	10	10	10	8	8	10	10	8	8	10	10	8	8	10	8	8
ndhF	Lens_culinaris	Vicia_faba	10	8	8	10	10	10	10	10	10	10	10	10	10	10	10	10	10	10	10	10	10	10	10	10	10	10	10	10	10	10	10	10	10	10	10	10	10	10	10	10	10	8	6	8	10	10	10
ndhF	Lens_culinaris	Pisum_sativum	10	8	8	10	10	8	8	10	10	10	10	10	10	10	10	10	10	10	10	10	10	10	10	10	10	10	10	10	10	10	10	10	10	10	10	10	10	10	10	10	10	10	8	8	10	10	10
ndhF	Lens_culinaris	Medicago_truncatula	10	8	8	8	8	10	8	8	10	10	10	10	10	10	10	10	8	8	10	10	10	10	10	9	8	9	10	10	10	10	10	10	10	10	8	8	10	10	10	10	8	8	8	8	10	10	10
ndhF	Lens_culinaris	Arachis_hypogaea	10	8	8	10	10	10	10	9	8	9	10	10	10	10	10	8	6	8	10	10	10	10	8	7	8	9	10	6	6	10	10	8	8	10	10	9	8	9	10	10	10	8	6	6	8	8	8
ndhF	Lens_culinaris	Phaseolus_vulgaris	10	8	8	10	10	10	8	8	10	10	10	10	10	10	8	6	6	5	6	9	10	8	6	8	10	10	8	6	8	10	10	10	10	10	8	8	10	10	10	10	8	8	8	8	10	8	8
ndhF	Cicer_arietinum	Vigna_radiata	10	10	10	10	10	10	8	6	8	10	8	8	10	10	8	6	6	5	6	9	10	8	6	8	10	10	8	6	8	10	10	8	8	10	8	7	8	9	8	8	10	10	10	10	10	8	8
ndhF	Cicer_arietinum	Vicia_faba	10	10	10	10	10	10	10	8	8	10	8	8	10	10	10	10	10	10	10	10	10	10	10	10	10	10	10	8	8	10	10	8	8	10	10	9	8	9	10	10	10	8	8	10	10	10	10
ndhF	Cicer_arietinum	Pisum_sativum	10	10	10	10	10	8	8	8	8	10	8	8	10	10	10	10	10	10	10	10	10	10	10	10	10	10	10	8	8	10	10	8	8	10	10	9	8	9	10	10	10	10	10	10	10	10	10
ndhF	Cicer_arietinum	Medicago_truncatula	10	10	10	8	8	10	8	6	8	10	8	8	10	10	10	10	8	8	10	10	10	10	10	9	8	9	10	8	8	10	10	8	8	10	8	7	8	9	10	10	8	8	10	10	10	10	10
ndhF	Cicer_arietinum	Arachis_hypogaea	10	10	10	10	10	10	10	7	6	9	8	8	10	10	10	8	6	8	10	10	10	10	8	7	8	9	10	6	6	10	10	10	10	10	10	10	10	10	10	10	10	8	8	8	8	8	8
ndhF	Cicer_arietinum	Phaseolus_vulgaris	10	10	10	10	10	10	8	6	8	10	8	8	10	10	8	6	6	5	6	9	10	8	6	8	10	10	8	6	8	10	10	8	8	10	8	7	8	9	10	10	8	8	10	10	10	8	8
ndhF	Vigna_radiata	Vicia_faba	10	10	10	10	10	10	8	8	10	10	10	10	10	10	8	6	6	5	6	9	10	8	6	8	10	10	8	6	8	10	10	10	10	10	8	8	10	10	8	8	10	8	8	10	10	8	8
ndhF	Vigna_radiata	Pisum_sativum	10	10	10	10	10	8	6	8	10	10	10	10	10	10	8	6	6	5	6	9	10	8	6	8	10	10	8	6	8	10	10	10	10	10	8	8	10	10	8	8	10	10	10	10	10	8	8
ndhF	Vigna_radiata	Medicago_truncatula	10	10	10	8	8	10	10	10	10	10	10	10	10	10	8	6	8	7	6	9	10	8	6	7	8	9	8	6	8	10	10	10	10	10	8	8	10	10	8	8	8	8	10	10	10	8	8
ndhF	Vigna_radiata	Arachis_hypogaea	10	10	10	10	10	10	8	7	8	9	10	10	10	10	8	8	8	5	6	9	10	8	8	9	8	9	8	6	8	10	10	8	8	10	8	7	8	9	8	8	10	8	8	8	8	6	6
ndhF	Vigna_radiata	Phaseolus_vulgaris	10	10	10	10	10	10	10	10	10	10	10	10	10	10	10	10	10	10	10	10	10	8	8	10	10	10	10	10	10	10	10	10	10	10	10	10	10	10	8	8	8	8	10	10	10	10	10
ndhF	Vicia_faba	Pisum_sativum	10	10	10	10	10	8	8	10	10	10	10	10	10	10	10	10	10	10	10	10	10	10	10	10	10	10	10	10	10	10	10	10	10	10	10	10	10	10	10	10	10	8	8	10	10	10	10
ndhF	Vicia_faba	Medicago_truncatula	10	10	10	8	8	10	8	8	10	10	10	10	10	10	10	10	8	8	10	10	10	10	10	9	8	9	10	10	10	10	10	10	10	10	8	8	10	10	10	10	8	6	8	10	10	10	10
ndhF	Vicia_faba	Arachis_hypogaea	10	10	10	10	10	10	10	9	8	9	10	10	10	10	10	8	6	8	10	10	10	10	8	7	8	9	10	6	6	10	10	8	8	10	10	9	8	9	10	10	10	10	10	8	8	8	8
ndhF	Vicia_faba	Phaseolus_vulgaris	10	10	10	10	10	10	8	8	10	10	10	10	10	10	8	6	6	5	6	9	10	8	6	8	10	10	8	6	8	10	10	10	10	10	8	8	10	10	10	10	8	6	8	10	10	8	8
ndhF	Pisum_sativum	Medicago_truncatula	10	10	10	8	8	8	6	8	10	10	10	10	10	10	10	10	8	8	10	10	10	10	10	9	8	9	10	10	10	10	10	10	10	10	8	8	10	10	10	10	8	8	10	10	10	10	10
ndhF	Pisum_sativum	Arachis_hypogaea	10	10	10	10	10	8	8	9	8	9	10	10	10	10	10	8	6	8	10	10	10	10	8	7	8	9	10	6	6	10	10	8	8	10	10	9	8	9	10	10	10	8	8	8	8	8	8
ndhF	Pisum_sativum	Phaseolus_vulgaris	10	10	10	10	10	8	6	8	10	10	10	10	10	10	8	6	6	5	6	9	10	8	6	8	10	10	8	6	8	10	10	10	10	10	8	8	10	10	10	10	8	8	10	10	10	8	8
ndhF	Medicago_truncatula	Arachis_hypogaea	10	10	10	8	8	10	8	7	8	9	10	10	10	10	10	8	6	8	10	10	10	10	8	7	8	9	10	6	6	10	10	8	8	10	8	7	8	9	10	10	8	6	8	8	8	8	8
ndhF	Medicago_truncatula	Phaseolus_vulgaris	10	10	10	8	8	10	10	10	10	10	10	10	10	10	8	6	8	7	6	9	10	8	6	7	8	9	8	6	8	10	10	10	10	10	8	8	10	10	10	10	10	10	10	10	10	8	8
ndhF	Arachis_hypogaea	Phaseolus_vulgaris	10	10	10	10	10	10	8	7	8	9	10	10	10	10	8	8	8	5	6	9	10	8	8	9	8	9	8	6	8	10	10	8	8	10	8	7	8	9	10	10	8	6	8	8	8	6	6
ndhJ	Glycine_max	Lotus_japonicus	10	10	10	10	10	10	8	8	10	10	10	10	10	10	10	9	8	9	10	10	8	8	10	10	10	10	10	10	10	9	8	9	10	10	10	10	10	10	8	8	10	10	10	10	10	10	10
ndhJ	Glycine_max	Vigna_unguiculata	10	10	10	10	10	10	10	10	10	10	10	10	10	10	8	8	10	10	10	10	8	8	10	10	10	10	10	8	8	9	8	9	10	10	10	10	10	10	10	10	10	10	10	10	10	10	10
ndhJ	Glycine_max	Lens_culinaris	10	10	8	6	8	10	8	8	10	10	10	10	10	8	6	7	8	9	10	10	8	8	10	9	8	9	10	10	10	9	8	9	10	10	10	10	10	10	10	10	10	10	10	10	8	8	10
ndhJ	Glycine_max	Cicer_arietinum	10	10	8	6	8	10	8	8	10	10	10	10	10	8	6	7	8	9	10	10	8	8	10	10	10	10	10	10	10	9	8	9	10	10	10	10	10	10	10	10	10	10	10	10	8	8	8
ndhJ	Glycine_max	Vigna_radiata	10	10	10	10	10	10	10	10	10	10	10	10	10	10	8	8	10	10	10	10	8	8	10	10	10	10	10	8	8	9	8	9	10	10	10	10	10	10	10	10	10	10	10	10	10	10	10
ndhJ	Glycine_max	Vicia_faba	10	10	8	6	8	10	8	8	10	10	10	10	10	8	6	7	8	9	10	10	8	6	8	9	8	9	8	8	10	9	8	9	10	10	10	10	10	10	10	10	10	10	10	10	8	8	10
ndhJ	Glycine_max	Pisum_sativum	10	10	8	6	8	10	8	7	8	9	10	10	10	8	6	7	8	9	10	10	8	8	10	9	8	9	10	10	10	9	8	9	10	10	10	10	10	10	10	10	10	10	10	10	8	8	10
ndhJ	Glycine_max	Medicago_truncatula	10	8	8	7	6	9	8	8	10	10	10	10	10	8	6	7	8	9	10	10	8	8	10	9	8	9	10	10	10	9	8	9	10	10	10	10	10	10	10	10	10	10	10	10	8	8	10
ndhJ	Glycine_max	Arachis_hypogaea	10	8	8	8	8	10	8	8	8	8	10	10	10	10	10	7	6	9	10	10	8	8	10	10	10	8	8	10	10	10	10	8	8	10	10	10	10	10	10	8	8	10	10	10	10	10	10
ndhJ	Glycine_max	Phaseolus_vulgaris	10	10	10	10	10	10	10	10	10	10	8	8	10	10	10	10	10	10	10	10	8	8	10	10	10	10	10	8	8	7	6	7	8	10	10	10	10	10	10	10	10	10	10	10	10	10	10
ndhJ	Lotus_japonicus	Vigna_unguiculata	10	10	10	10	10	10	8	8	10	10	10	10	10	10	8	7	8	9	10	10	8	8	10	10	10	10	10	8	8	10	10	10	10	10	10	10	10	10	8	8	10	10	10	10	10	10	10
ndhJ	Lotus_japonicus	Lens_culinaris	10	10	8	6	8	10	10	10	10	10	10	10	10	8	6	8	10	10	10	10	10	10	10	9	8	9	10	10	10	10	10	10	10	10	10	10	10	10	8	8	10	10	10	10	8	8	10
ndhJ	Lotus_japonicus	Cicer_arietinum	10	10	8	6	8	10	10	10	10	10	10	10	10	8	6	8	10	10	10	10	10	10	10	10	10	10	10	10	10	10	10	10	10	10	10	10	10	10	8	8	10	10	10	10	8	8	8
ndhJ	Lotus_japonicus	Vigna_radiata	10	10	10	10	10	10	8	8	10	10	10	10	10	10	8	7	8	9	10	10	8	8	10	10	10	10	10	8	8	10	10	10	10	10	10	10	10	10	8	8	10	10	10	10	10	10	10
ndhJ	Lotus_japonicus	Vicia_faba	10	10	8	6	8	10	10	10	10	10	10	10	10	8	6	8	10	10	10	10	10	8	8	9	8	9	8	8	10	10	10	10	10	10	10	10	10	10	8	8	10	10	10	10	8	8	10
ndhJ	Lotus_japonicus	Pisum_sativum	10	10	8	6	8	10	10	9	8	9	10	10	10	8	6	8	10	10	10	10	10	10	10	9	8	9	10	10	10	10	10	10	10	10	10	10	10	10	8	8	10	10	10	10	8	8	10
ndhJ	Lotus_japonicus	Medicago_truncatula	10	8	8	7	6	9	10	10	10	10	10	10	10	8	6	8	10	10	10	10	10	10	10	9	8	9	10	10	10	10	10	10	10	10	10	10	10	10	8	8	10	10	10	10	8	8	10
ndhJ	Lotus_japonicus	Arachis_hypogaea	10	8	8	8	8	10	10	10	8	8	10	10	10	10	10	8	8	10	10	10	10	10	10	10	10	8	8	10	10	9	8	7	8	10	10	10	10	10	8	6	8	10	10	10	10	10	10
ndhJ	Lotus_japonicus	Phaseolus_vulgaris	10	10	10	10	10	10	8	8	10	10	8	8	10	10	10	9	8	9	10	10	8	8	10	10	10	10	10	8	8	8	8	8	8	10	10	10	10	10	8	8	10	10	10	10	10	10	10
ndhJ	Vigna_unguiculata	Lens_culinaris	10	10	8	6	8	10	8	8	10	10	10	10	10	8	6	7	8	9	10	10	8	8	10	9	8	9	10	8	8	10	10	10	10	10	10	10	10	10	10	10	10	10	10	10	8	8	10
ndhJ	Vigna_unguiculata	Cicer_arietinum	10	10	8	6	8	10	8	8	10	10	10	10	10	8	6	7	8	9	10	10	8	8	10	10	10	10	10	8	8	10	10	10	10	10	10	10	10	10	10	10	10	10	10	10	8	8	8
ndhJ	Vigna_unguiculata	Vigna_radiata	10	10	10	10	10	10	10	10	10	10	10	10	10	10	10	10	10	10	10	10	10	10	10	10	10	10	10	10	10	10	10	10	10	10	10	10	10	10	10	10	10	10	10	10	10	10	10
ndhJ	Vigna_unguiculata	Vicia_faba	10	10	8	6	8	10	8	8	10	10	10	10	10	8	6	7	8	9	10	10	8	6	8	9	8	9	8	6	8	10	10	10	10	10	10	10	10	10	10	10	10	10	10	10	8	8	10
ndhJ	Vigna_unguiculata	Pisum_sativum	10	10	8	6	8	10	8	7	8	9	10	10	10	8	6	7	8	9	10	10	8	8	10	9	8	9	10	8	8	10	10	10	10	10	10	10	10	10	10	10	10	10	10	10	8	8	10
ndhJ	Vigna_unguiculata	Medicago_truncatula	10	8	8	7	6	9	8	8	10	10	10	10	10	8	6	7	8	9	10	10	8	8	10	9	8	9	10	8	8	10	10	10	10	10	10	10	10	10	10	10	10	10	10	10	8	8	10
ndhJ	Vigna_unguiculata	Arachis_hypogaea	10	8	8	8	8	10	8	8	8	8	10	10	10	10	8	5	6	9	10	10	8	8	10	10	10	8	8	8	8	9	8	7	8	10	10	10	10	10	10	8	8	10	10	10	10	10	10
ndhJ	Vigna_unguiculata	Phaseolus_vulgaris	10	10	10	10	10	10	10	10	10	10	8	8	10	10	8	8	10	10	10	10	10	10	10	10	10	10	10	10	10	8	8	8	8	10	10	10	10	10	10	10	10	10	10	10	10	10	10
ndhJ	Lens_culinaris	Cicer_arietinum	10	10	10	10	10	10	10	10	10	10	10	10	10	10	10	10	10	10	10	10	10	10	10	9	8	9	10	10	10	10	10	10	10	10	10	10	10	10	10	10	10	10	10	10	10	10	8
ndhJ	Lens_culinaris	Vigna_radiata	10	10	8	6	8	10	8	8	10	10	10	10	10	8	6	7	8	9	10	10	8	8	10	9	8	9	10	8	8	10	10	10	10	10	10	10	10	10	10	10	10	10	10	10	8	8	10
ndhJ	Lens_culinaris	Vicia_faba	10	10	10	10	10	10	10	10	10	10	10	10	10	10	10	10	10	10	10	10	10	8	8	10	10	10	8	8	10	10	10	10	10	10	10	10	10	10	10	10	10	10	10	10	10	10	10
ndhJ	Lens_culinaris	Pisum_sativum	10	10	10	10	10	10	10	9	8	9	10	10	10	10	10	10	10	10	10	10	10	10	10	10	10	10	10	10	10	10	10	10	10	10	10	10	10	10	10	10	10	10	10	10	10	10	10
ndhJ	Lens_culinaris	Medicago_truncatula	10	8	6	7	8	9	10	10	10	10	10	10	10	10	10	10	10	10	10	10	10	10	10	10	10	10	10	10	10	10	10	10	10	10	10	10	10	10	10	10	10	10	10	10	10	10	10
ndhJ	Lens_culinaris	Arachis_hypogaea	10	8	6	6	8	10	10	10	8	8	10	10	10	8	6	6	8	10	10	10	10	10	10	9	8	7	8	10	10	9	8	7	8	10	10	10	10	10	10	8	8	10	10	10	8	8	10
ndhJ	Lens_culinaris	Phaseolus_vulgaris	10	10	8	6	8	10	8	8	10	10	8	8	10	8	6	7	8	9	10	10	8	8	10	9	8	9	10	8	8	8	8	8	8	10	10	10	10	10	10	10	10	10	10	10	8	8	10
ndhJ	Cicer_arietinum	Vigna_radiata	10	10	8	6	8	10	8	8	10	10	10	10	10	8	6	7	8	9	10	10	8	8	10	10	10	10	10	8	8	10	10	10	10	10	10	10	10	10	10	10	10	10	10	10	8	8	8
ndhJ	Cicer_arietinum	Vicia_faba	10	10	10	10	10	10	10	10	10	10	10	10	10	10	10	10	10	10	10	10	10	8	8	9	8	9	8	8	10	10	10	10	10	10	10	10	10	10	10	10	10	10	10	10	10	10	8
ndhJ	Cicer_arietinum	Pisum_sativum	10	10	10	10	10	10	10	9	8	9	10	10	10	10	10	10	10	10	10	10	10	10	10	9	8	9	10	10	10	10	10	10	10	10	10	10	10	10	10	10	10	10	10	10	10	10	8
ndhJ	Cicer_arietinum	Medicago_truncatula	10	8	6	7	8	9	10	10	10	10	10	10	10	10	10	10	10	10	10	10	10	10	10	9	8	9	10	10	10	10	10	10	10	10	10	10	10	10	10	10	10	10	10	10	10	10	8
ndhJ	Cicer_arietinum	Arachis_hypogaea	10	8	6	6	8	10	10	10	8	8	10	10	10	8	6	6	8	10	10	10	10	10	10	10	10	8	8	10	10	9	8	7	8	10	10	10	10	10	10	8	8	10	10	10	8	8	8
ndhJ	Cicer_arietinum	Phaseolus_vulgaris	10	10	8	6	8	10	8	8	10	10	8	8	10	8	6	7	8	9	10	10	8	8	10	10	10	10	10	8	8	8	8	8	8	10	10	10	10	10	10	10	10	10	10	10	8	8	8
ndhJ	Vigna_radiata	Vicia_faba	10	10	8	6	8	10	8	8	10	10	10	10	10	8	6	7	8	9	10	10	8	6	8	9	8	9	8	6	8	10	10	10	10	10	10	10	10	10	10	10	10	10	10	10	8	8	10
ndhJ	Vigna_radiata	Pisum_sativum	10	10	8	6	8	10	8	7	8	9	10	10	10	8	6	7	8	9	10	10	8	8	10	9	8	9	10	8	8	10	10	10	10	10	10	10	10	10	10	10	10	10	10	10	8	8	10
ndhJ	Vigna_radiata	Medicago_truncatula	10	8	8	7	6	9	8	8	10	10	10	10	10	8	6	7	8	9	10	10	8	8	10	9	8	9	10	8	8	10	10	10	10	10	10	10	10	10	10	10	10	10	10	10	8	8	10
ndhJ	Vigna_radiata	Arachis_hypogaea	10	8	8	8	8	10	8	8	8	8	10	10	10	10	8	5	6	9	10	10	8	8	10	10	10	8	8	8	8	9	8	7	8	10	10	10	10	10	10	8	8	10	10	10	10	10	10
ndhJ	Vigna_radiata	Phaseolus_vulgaris	10	10	10	10	10	10	10	10	10	10	8	8	10	10	8	8	10	10	10	10	10	10	10	10	10	10	10	10	10	8	8	8	8	10	10	10	10	10	10	10	10	10	10	10	10	10	10
ndhJ	Vicia_faba	Pisum_sativum	10	10	10	10	10	10	10	9	8	9	10	10	10	10	10	10	10	10	10	10	10	8	8	10	10	10	8	8	10	10	10	10	10	10	10	10	10	10	10	10	10	10	10	10	10	10	10
ndhJ	Vicia_faba	Medicago_truncatula	10	8	6	7	8	9	10	10	10	10	10	10	10	10	10	10	10	10	10	10	10	8	8	10	10	10	8	8	10	10	10	10	10	10	10	10	10	10	10	10	10	10	10	10	10	10	10
ndhJ	Vicia_faba	Arachis_hypogaea	10	8	6	6	8	10	10	10	8	8	10	10	10	8	6	6	8	10	10	10	10	8	8	9	8	7	6	8	10	9	8	7	8	10	10	10	10	10	10	8	8	10	10	10	8	8	10
ndhJ	Vicia_faba	Phaseolus_vulgaris	10	10	8	6	8	10	8	8	10	10	8	8	10	8	6	7	8	9	10	10	8	6	8	9	8	9	8	6	8	8	8	8	8	10	10	10	10	10	10	10	10	10	10	10	8	8	10
ndhJ	Pisum_sativum	Medicago_truncatula	10	8	6	7	8	9	10	9	8	9	10	10	10	10	10	10	10	10	10	10	10	10	10	10	10	10	10	10	10	10	10	10	10	10	10	10	10	10	10	10	10	10	10	10	10	10	10
ndhJ	Pisum_sativum	Arachis_hypogaea	10	8	6	6	8	10	10	9	6	7	10	10	10	8	6	6	8	10	10	10	10	10	10	9	8	7	8	10	10	9	8	7	8	10	10	10	10	10	10	8	8	10	10	10	8	8	10
ndhJ	Pisum_sativum	Phaseolus_vulgaris	10	10	8	6	8	10	8	7	8	9	8	8	10	8	6	7	8	9	10	10	8	8	10	9	8	9	10	8	8	8	8	8	8	10	10	10	10	10	10	10	10	10	10	10	8	8	10
ndhJ	Medicago_truncatula	Arachis_hypogaea	10	10	10	7	6	9	10	10	8	8	10	10	10	8	6	6	8	10	10	10	10	10	10	9	8	7	8	10	10	9	8	7	8	10	10	10	10	10	10	8	8	10	10	10	8	8	10
ndhJ	Medicago_truncatula	Phaseolus_vulgaris	10	8	8	7	6	9	8	8	10	10	8	8	10	8	6	7	8	9	10	10	8	8	10	9	8	9	10	8	8	8	8	8	8	10	10	10	10	10	10	10	10	10	10	10	8	8	10
ndhJ	Arachis_hypogaea	Phaseolus_vulgaris	10	8	8	8	8	10	8	8	8	8	8	8	10	10	10	7	6	9	10	10	8	8	10	10	10	8	8	8	8	7	6	9	10	10	10	10	10	10	10	8	8	10	10	10	10	10	10
ndhI	Glycine_max	Lotus_japonicus	10	10	10	10	10	8	8	8	8	8	8	10	10	10	10	10	10	9	8	9	10	10	8	8	10	10	10	7	6	9	8	8	10	9	8	9	10	10	10	9	6	7	10	8	8	10	10
ndhI	Glycine_max	Vigna_unguiculata	10	10	10	10	10	8	6	8	10	10	10	10	10	8	8	10	8	5	6	9	10	8	6	7	8	9	10	8	8	8	6	8	10	9	8	8	8	9	10	10	10	10	10	10	10	10	10
ndhI	Glycine_max	Lens_culinaris	10	10	8	8	10	8	8	10	8	6	8	10	8	8	10	10	10	10	10	10	10	10	10	10	10	10	10	7	6	9	8	8	10	7	6	9	10	10	10	9	6	7	10	8	8	10	10
ndhI	Glycine_max	Cicer_arietinum	10	10	10	10	10	8	8	8	8	8	8	10	8	8	10	10	10	10	10	10	10	10	10	10	10	10	10	7	6	9	6	6	10	7	6	9	10	10	10	9	6	7	10	8	8	10	10
ndhI	Glycine_max	Vigna_radiata	10	10	10	10	10	8	6	8	10	10	10	10	10	8	8	10	8	5	6	9	10	8	8	9	8	9	10	8	8	8	6	8	10	9	8	9	10	10	10	10	10	10	10	10	10	10	10
ndhI	Glycine_max	Vicia_faba	10	10	10	10	10	8	8	8	8	8	8	10	8	8	10	10	10	10	10	10	10	10	10	10	10	10	10	7	6	9	8	8	10	7	6	9	10	10	10	9	6	7	10	8	8	10	10
ndhI	Glycine_max	Pisum_sativum	10	10	10	10	10	8	8	8	8	8	8	10	8	8	10	10	10	7	6	9	10	10	10	10	10	10	10	7	6	9	8	8	10	7	6	9	10	10	10	9	6	7	10	8	8	10	10
ndhI	Glycine_max	Medicago_truncatula	10	10	10	10	10	8	8	8	8	8	8	10	8	8	10	10	10	10	10	10	10	10	10	10	10	10	10	7	6	9	8	6	8	7	6	9	10	10	10	9	6	7	10	8	8	10	10
ndhI	Glycine_max	Arachis_hypogaea	10	10	10	10	10	8	8	8	8	8	8	10	8	8	10	10	10	8	8	10	10	10	8	8	10	10	10	7	6	9	8	8	10	9	8	8	8	9	10	9	6	7	10	10	10	10	10
ndhI	Glycine_max	Phaseolus_vulgaris	10	10	10	10	10	8	6	8	10	10	10	10	10	8	8	10	8	6	8	10	10	8	8	9	8	9	10	8	8	8	6	8	10	9	8	9	10	8	8	10	10	10	10	10	10	10	10
ndhI	Lotus_japonicus	Vigna_unguiculata	10	10	10	10	10	10	8	6	8	8	8	10	10	8	8	10	8	5	6	9	10	8	8	9	8	9	10	9	8	7	8	10	10	10	10	9	8	9	10	9	6	7	10	8	8	10	10
ndhI	Lotus_japonicus	Lens_culinaris	10	10	8	8	10	10	10	8	6	8	10	10	8	8	10	10	10	9	8	9	10	10	8	8	10	10	10	10	10	10	10	10	10	8	8	10	10	10	10	10	10	10	10	8	8	10	10
ndhI	Lotus_japonicus	Cicer_arietinum	10	10	10	10	10	10	10	10	10	10	10	10	8	8	10	10	10	9	8	9	10	10	8	8	10	10	10	10	10	10	8	8	10	8	8	10	10	10	10	10	10	10	10	8	8	10	10
ndhI	Lotus_japonicus	Vigna_radiata	10	10	10	10	10	10	8	6	8	8	8	10	10	8	8	10	8	6	8	10	10	8	6	7	8	9	10	9	8	7	8	10	10	10	10	10	10	10	10	9	6	7	10	8	8	10	10
ndhI	Lotus_japonicus	Vicia_faba	10	10	10	10	10	10	10	10	10	10	10	10	8	8	10	10	10	9	8	9	10	10	8	8	10	10	10	10	10	10	10	10	10	8	8	10	10	10	10	10	10	10	10	8	8	10	10
ndhI	Lotus_japonicus	Pisum_sativum	10	10	10	10	10	10	10	10	10	10	10	10	8	8	10	10	10	7	6	9	10	10	8	8	10	10	10	10	10	10	10	10	10	8	8	10	10	10	10	10	10	10	10	8	8	10	10
ndhI	Lotus_japonicus	Medicago_truncatula	10	10	10	10	10	10	10	10	10	10	10	10	8	8	10	10	10	9	8	9	10	10	8	8	10	10	10	10	10	10	10	8	8	8	8	10	10	10	10	10	10	10	10	8	8	10	10
ndhI	Lotus_japonicus	Arachis_hypogaea	10	10	10	10	10	10	10	10	10	10	10	10	8	8	10	10	10	7	6	9	10	10	10	10	10	10	10	10	10	10	10	10	10	10	10	9	8	9	10	10	10	10	10	8	8	10	10
ndhI	Lotus_japonicus	Phaseolus_vulgaris	10	10	10	10	10	10	8	6	8	8	8	10	10	8	8	10	8	5	6	9	10	8	6	7	8	9	10	9	8	7	8	10	10	10	10	10	10	8	8	9	6	7	10	8	8	10	10
ndhI	Vigna_unguiculata	Lens_culinaris	10	10	8	8	10	10	8	8	8	6	8	10	8	6	8	10	8	5	6	9	10	8	6	7	8	9	10	9	8	7	8	10	10	8	8	9	8	9	10	9	6	7	10	8	8	10	10
ndhI	Vigna_unguiculata	Cicer_arietinum	10	10	10	10	10	10	8	6	8	8	8	10	8	6	8	10	8	5	6	9	10	8	6	7	8	9	10	9	8	7	6	8	10	8	8	9	8	9	10	9	6	7	10	8	8	10	10
ndhI	Vigna_unguiculata	Vigna_radiata	10	10	10	10	10	10	10	10	10	10	10	10	10	10	10	10	10	9	8	9	10	10	8	8	10	10	10	10	10	10	10	10	10	10	10	9	8	9	10	10	10	10	10	10	10	10	10
ndhI	Vigna_unguiculata	Vicia_faba	10	10	10	10	10	10	8	6	8	8	8	10	8	6	8	10	8	5	6	9	10	8	6	7	8	9	10	9	8	7	8	10	10	8	8	9	8	9	10	9	6	7	10	8	8	10	10
ndhI	Vigna_unguiculata	Pisum_sativum	10	10	10	10	10	10	8	6	8	8	8	10	8	6	8	10	8	6	8	10	10	8	6	7	8	9	10	9	8	7	8	10	10	8	8	9	8	9	10	9	6	7	10	8	8	10	10
ndhI	Vigna_unguiculata	Medicago_truncatula	10	10	10	10	10	10	8	6	8	8	8	10	8	6	8	10	8	5	6	9	10	8	6	7	8	9	10	9	8	7	8	8	8	8	8	9	8	9	10	9	6	7	10	8	8	10	10
ndhI	Vigna_unguiculata	Arachis_hypogaea	10	10	10	10	10	10	8	6	8	8	8	10	8	6	8	10	8	7	8	9	10	8	8	9	8	9	10	9	8	7	8	10	10	10	10	9	8	9	10	9	6	7	10	10	10	10	10
ndhI	Vigna_unguiculata	Phaseolus_vulgaris	10	10	10	10	10	10	10	10	10	10	10	10	10	10	10	10	10	9	8	9	10	10	8	8	10	10	10	10	10	10	10	10	10	10	10	9	8	7	8	10	10	10	10	10	10	10	10
ndhI	Lens_culinaris	Cicer_arietinum	10	10	8	8	10	10	10	8	6	8	10	10	10	10	10	10	10	10	10	10	10	10	10	10	10	10	10	10	10	10	8	8	10	10	10	10	10	10	10	10	10	10	10	10	10	10	10
ndhI	Lens_culinaris	Vigna_radiata	10	10	8	8	10	10	8	8	8	6	8	10	8	6	8	10	8	5	6	9	10	8	8	9	8	9	10	9	8	7	8	10	10	8	8	10	10	10	10	9	6	7	10	8	8	10	10
ndhI	Lens_culinaris	Vicia_faba	10	10	8	8	10	10	10	8	6	8	10	10	10	10	10	10	10	10	10	10	10	10	10	10	10	10	10	10	10	10	10	10	10	10	10	10	10	10	10	10	10	10	10	10	10	10	10
ndhI	Lens_culinaris	Pisum_sativum	10	10	8	8	10	10	10	8	6	8	10	10	10	10	10	10	10	7	6	9	10	10	10	10	10	10	10	10	10	10	10	10	10	10	10	10	10	10	10	10	10	10	10	10	10	10	10
ndhI	Lens_culinaris	Medicago_truncatula	10	10	8	8	10	10	10	8	6	8	10	10	10	10	10	10	10	10	10	10	10	10	10	10	10	10	10	10	10	10	10	8	8	10	10	10	10	10	10	10	10	10	10	10	10	10	10
ndhI	Lens_culinaris	Arachis_hypogaea	10	10	8	8	10	10	10	8	6	8	10	10	10	10	10	10	10	8	8	10	10	10	8	8	10	10	10	10	10	10	10	10	10	8	8	9	8	9	10	10	10	10	10	8	8	10	10
ndhI	Lens_culinaris	Phaseolus_vulgaris	10	10	8	8	10	10	8	8	8	6	8	10	8	6	8	10	8	6	8	10	10	8	8	9	8	9	10	9	8	7	8	10	10	8	8	10	10	8	8	9	6	7	10	8	8	10	10
ndhI	Cicer_arietinum	Vigna_radiata	10	10	10	10	10	10	8	6	8	8	8	10	8	6	8	10	8	5	6	9	10	8	8	9	8	9	10	9	8	7	6	8	10	8	8	10	10	10	10	9	6	7	10	8	8	10	10
ndhI	Cicer_arietinum	Vicia_faba	10	10	10	10	10	10	10	10	10	10	10	10	10	10	10	10	10	10	10	10	10	10	10	10	10	10	10	10	10	10	8	8	10	10	10	10	10	10	10	10	10	10	10	10	10	10	10
ndhI	Cicer_arietinum	Pisum_sativum	10	10	10	10	10	10	10	10	10	10	10	10	10	10	10	10	10	7	6	9	10	10	10	10	10	10	10	10	10	10	8	8	10	10	10	10	10	10	10	10	10	10	10	10	10	10	10
ndhI	Cicer_arietinum	Medicago_truncatula	10	10	10	10	10	10	10	10	10	10	10	10	10	10	10	10	10	10	10	10	10	10	10	10	10	10	10	10	10	10	8	6	8	10	10	10	10	10	10	10	10	10	10	10	10	10	10
ndhI	Cicer_arietinum	Arachis_hypogaea	10	10	10	10	10	10	10	10	10	10	10	10	10	10	10	10	10	8	8	10	10	10	8	8	10	10	10	10	10	10	8	8	10	8	8	9	8	9	10	10	10	10	10	8	8	10	10
ndhI	Cicer_arietinum	Phaseolus_vulgaris	10	10	10	10	10	10	8	6	8	8	8	10	8	6	8	10	8	6	8	10	10	8	8	9	8	9	10	9	8	7	6	8	10	8	8	10	10	8	8	9	6	7	10	8	8	10	10
ndhI	Vigna_radiata	Vicia_faba	10	10	10	10	10	10	8	6	8	8	8	10	8	6	8	10	8	5	6	9	10	8	8	9	8	9	10	9	8	7	8	10	10	8	8	10	10	10	10	9	6	7	10	8	8	10	10
ndhI	Vigna_radiata	Pisum_sativum	10	10	10	10	10	10	8	6	8	8	8	10	8	6	8	10	8	5	6	9	10	8	8	9	8	9	10	9	8	7	8	10	10	8	8	10	10	10	10	9	6	7	10	8	8	10	10
ndhI	Vigna_radiata	Medicago_truncatula	10	10	10	10	10	10	8	6	8	8	8	10	8	6	8	10	8	5	6	9	10	8	8	9	8	9	10	9	8	7	8	8	8	8	8	10	10	10	10	9	6	7	10	8	8	10	10
ndhI	Vigna_radiata	Arachis_hypogaea	10	10	10	10	10	10	8	6	8	8	8	10	8	6	8	10	8	7	8	9	10	8	6	7	8	9	10	9	8	7	8	10	10	10	10	9	8	9	10	9	6	7	10	10	10	10	10
ndhI	Vigna_radiata	Phaseolus_vulgaris	10	10	10	10	10	10	10	10	10	10	10	10	10	10	10	10	10	9	8	9	10	10	10	10	10	10	10	10	10	10	10	10	10	10	10	10	10	8	8	10	10	10	10	10	10	10	10
ndhI	Vicia_faba	Pisum_sativum	10	10	10	10	10	10	10	10	10	10	10	10	10	10	10	10	10	7	6	9	10	10	10	10	10	10	10	10	10	10	10	10	10	10	10	10	10	10	10	10	10	10	10	10	10	10	10
ndhI	Vicia_faba	Medicago_truncatula	10	10	10	10	10	10	10	10	10	10	10	10	10	10	10	10	10	10	10	10	10	10	10	10	10	10	10	10	10	10	10	8	8	10	10	10	10	10	10	10	10	10	10	10	10	10	10
ndhI	Vicia_faba	Arachis_hypogaea	10	10	10	10	10	10	10	10	10	10	10	10	10	10	10	10	10	8	8	10	10	10	8	8	10	10	10	10	10	10	10	10	10	8	8	9	8	9	10	10	10	10	10	8	8	10	10
ndhI	Vicia_faba	Phaseolus_vulgaris	10	10	10	10	10	10	8	6	8	8	8	10	8	6	8	10	8	6	8	10	10	8	8	9	8	9	10	9	8	7	8	10	10	8	8	10	10	8	8	9	6	7	10	8	8	10	10
ndhI	Pisum_sativum	Medicago_truncatula	10	10	10	10	10	10	10	10	10	10	10	10	10	10	10	10	10	7	6	9	10	10	10	10	10	10	10	10	10	10	10	8	8	10	10	10	10	10	10	10	10	10	10	10	10	10	10
ndhI	Pisum_sativum	Arachis_hypogaea	10	10	10	10	10	10	10	10	10	10	10	10	10	10	10	10	10	7	6	9	10	10	8	8	10	10	10	10	10	10	10	10	10	8	8	9	8	9	10	10	10	10	10	8	8	10	10
ndhI	Pisum_sativum	Phaseolus_vulgaris	10	10	10	10	10	10	8	6	8	8	8	10	8	6	8	10	8	5	6	9	10	8	8	9	8	9	10	9	8	7	8	10	10	8	8	10	10	8	8	9	6	7	10	8	8	10	10
ndhI	Medicago_truncatula	Arachis_hypogaea	10	10	10	10	10	10	10	10	10	10	10	10	10	10	10	10	10	8	8	10	10	10	8	8	10	10	10	10	10	10	10	8	8	8	8	9	8	9	10	10	10	10	10	8	8	10	10
ndhI	Medicago_truncatula	Phaseolus_vulgaris	10	10	10	10	10	10	8	6	8	8	8	10	8	6	8	10	8	6	8	10	10	8	8	9	8	9	10	9	8	7	8	8	8	8	8	10	10	8	8	9	6	7	10	8	8	10	10
ndhI	Arachis_hypogaea	Phaseolus_vulgaris	10	10	10	10	10	10	8	6	8	8	8	10	8	6	8	10	8	8	10	10	10	8	6	7	8	9	10	9	8	7	8	10	10	10	10	9	8	7	8	9	6	7	10	10	10	10	10
petB	Glycine_max	Lotus_japonicus	10	10	10	10	10	10	10	10	10	10	10	10	10	10	10	10	10	10	10	8	8	10	10	10	10	10	10	10	10	9	8	9	8	8	10	9	8	9	10	8	6	8	10	10	10	10	10
petB	Glycine_max	Vigna_unguiculata	10	10	10	10	10	10	10	10	8	8	10	10	10	10	10	10	10	10	10	10	10	10	10	10	10	10	10	10	10	10	10	10	10	10	10	10	10	10	10	10	8	8	10	10	10	10	10
petB	Glycine_max	Lens_culinaris	0	0	0	0	2	5	8	10	8	8	10	10	10	10	10	10	10	10	10	8	8	9	8	9	10	10	10	10	10	9	8	9	10	10	8	7	8	9	10	8	8	10	10	10	10	10	10
petB	Glycine_max	Cicer_arietinum	10	10	10	10	10	10	10	10	10	10	10	10	10	10	10	10	10	10	10	8	8	10	10	10	10	10	10	10	10	9	8	9	10	8	8	9	8	9	10	8	8	9	8	9	10	10	10
petB	Glycine_max	Vigna_radiata	10	10	10	10	10	10	10	10	8	8	10	10	10	10	10	10	10	10	10	10	10	10	10	10	10	10	10	10	10	10	10	10	10	10	10	10	10	10	10	10	8	8	10	10	10	10	10
petB	Glycine_max	Vicia_faba	10	10	10	10	10	10	10	10	10	10	10	10	10	10	10	10	10	10	10	8	8	10	10	10	10	10	10	10	10	9	8	9	10	10	8	7	8	9	10	8	8	10	10	10	10	10	10
petB	Glycine_max	Pisum_sativum	10	10	10	10	10	10	10	10	10	10	10	10	10	10	10	10	10	10	10	8	8	10	8	8	10	10	10	10	10	9	8	9	10	10	8	7	8	9	10	8	8	10	10	10	10	10	10
petB	Glycine_max	Medicago_truncatula	10	10	10	9	6	5	8	10	10	10	10	10	10	10	10	10	10	10	10	8	8	10	10	10	10	10	10	10	10	9	8	9	10	10	10	9	8	9	10	8	8	10	10	10	10	10	10
petB	Glycine_max	Arachis_hypogaea	0	0	0	0	2	5	8	10	10	10	10	10	10	10	10	10	10	10	10	8	8	10	10	10	10	10	10	10	10	9	8	9	10	10	8	7	8	9	10	8	6	8	10	8	8	10	10
petB	Glycine_max	Phaseolus_vulgaris	10	10	10	10	10	10	10	10	8	8	10	10	10	10	10	10	10	10	10	10	10	10	10	10	10	10	10	10	10	10	10	10	10	8	8	10	10	10	10	10	8	8	10	10	10	10	10
petB	Lotus_japonicus	Vigna_unguiculata	10	10	10	10	10	10	10	10	8	8	10	10	10	10	10	10	10	10	10	8	8	10	10	10	10	10	10	10	10	9	8	9	8	8	10	9	8	9	10	8	8	10	10	10	10	10	10
petB	Lotus_japonicus	Lens_culinaris	0	0	0	0	2	5	8	10	8	8	10	10	10	10	10	10	10	10	10	10	10	9	8	9	10	10	10	10	10	10	10	10	8	8	8	8	10	10	10	10	8	8	10	10	10	10	10
petB	Lotus_japonicus	Cicer_arietinum	10	10	10	10	10	10	10	10	10	10	10	10	10	10	10	10	10	10	10	10	10	10	10	10	10	10	10	10	10	10	10	10	8	6	8	10	10	10	10	10	8	7	8	9	10	10	10
petB	Lotus_japonicus	Vigna_radiata	10	10	10	10	10	10	10	10	8	8	10	10	10	10	10	10	10	10	10	8	8	10	10	10	10	10	10	10	10	9	8	9	8	8	10	9	8	9	10	8	8	10	10	10	10	10	10
petB	Lotus_japonicus	Vicia_faba	10	10	10	10	10	10	10	10	10	10	10	10	10	10	10	10	10	10	10	10	10	10	10	10	10	10	10	10	10	10	10	10	8	8	8	8	10	10	10	10	8	8	10	10	10	10	10
petB	Lotus_japonicus	Pisum_sativum	10	10	10	10	10	10	10	10	10	10	10	10	10	10	10	10	10	10	10	10	10	10	8	8	10	10	10	10	10	10	10	10	8	8	8	8	10	10	10	10	8	8	10	10	10	10	10
petB	Lotus_japonicus	Medicago_truncatula	10	10	10	9	6	5	8	10	10	10	10	10	10	10	10	10	10	10	10	10	10	10	10	10	10	10	10	10	10	10	10	10	8	8	10	10	10	10	10	10	8	8	10	10	10	10	10
petB	Lotus_japonicus	Arachis_hypogaea	0	0	0	0	2	5	8	10	10	10	10	10	10	10	10	10	10	10	10	10	10	10	10	10	10	10	10	10	10	10	10	10	8	8	8	8	10	10	10	10	10	10	10	8	8	10	10
petB	Lotus_japonicus	Phaseolus_vulgaris	10	10	10	10	10	10	10	10	8	8	10	10	10	10	10	10	10	10	10	8	8	10	10	10	10	10	10	10	10	9	8	9	8	6	8	9	8	9	10	8	8	10	10	10	10	10	10
petB	Vigna_unguiculata	Lens_culinaris	0	0	0	0	2	5	8	10	10	10	10	10	10	10	10	10	10	10	10	8	8	9	8	9	10	10	10	10	10	9	8	9	10	10	8	7	8	9	10	8	6	8	10	10	10	10	10
petB	Vigna_unguiculata	Cicer_arietinum	10	10	10	10	10	10	10	10	8	8	10	10	10	10	10	10	10	10	10	8	8	10	10	10	10	10	10	10	10	9	8	9	10	8	8	9	8	9	10	8	6	7	8	9	10	10	10
petB	Vigna_unguiculata	Vigna_radiata	10	10	10	10	10	10	10	10	10	10	10	10	10	10	10	10	10	10	10	10	10	10	10	10	10	10	10	10	10	10	10	10	10	10	10	10	10	10	10	10	10	10	10	10	10	10	10
petB	Vigna_unguiculata	Vicia_faba	10	10	10	10	10	10	10	10	8	8	10	10	10	10	10	10	10	10	10	8	8	10	10	10	10	10	10	10	10	9	8	9	10	10	8	7	8	9	10	8	6	8	10	10	10	10	10
petB	Vigna_unguiculata	Pisum_sativum	10	10	10	10	10	10	10	10	8	8	10	10	10	10	10	10	10	10	10	8	8	10	8	8	10	10	10	10	10	9	8	9	10	10	8	7	8	9	10	8	6	8	10	10	10	10	10
petB	Vigna_unguiculata	Medicago_truncatula	10	10	10	9	6	5	8	10	8	8	10	10	10	10	10	10	10	10	10	8	8	10	10	10	10	10	10	10	10	9	8	9	10	10	10	9	8	9	10	8	6	8	10	10	10	10	10
petB	Vigna_unguiculata	Arachis_hypogaea	0	0	0	0	2	5	8	10	8	8	10	10	10	10	10	10	10	10	10	8	8	10	10	10	10	10	10	10	10	9	8	9	10	10	8	7	8	9	10	8	8	10	10	8	8	10	10
petB	Vigna_unguiculata	Phaseolus_vulgaris	10	10	10	10	10	10	10	10	10	10	10	10	10	10	10	10	10	10	10	10	10	10	10	10	10	10	10	10	10	10	10	10	10	8	8	10	10	10	10	10	10	10	10	10	10	10	10
petB	Lens_culinaris	Cicer_arietinum	0	0	0	0	2	5	8	10	8	8	10	10	10	10	10	10	10	10	10	10	10	9	8	9	10	10	10	10	10	10	10	10	10	8	6	8	10	10	10	10	10	9	8	9	10	10	10
petB	Lens_culinaris	Vigna_radiata	0	0	0	0	2	5	8	10	10	10	10	10	10	10	10	10	10	10	10	8	8	9	8	9	10	10	10	10	10	9	8	9	10	10	8	7	8	9	10	8	6	8	10	10	10	10	10
petB	Lens_culinaris	Vicia_faba	0	0	0	0	2	5	8	10	8	8	10	10	10	10	10	10	10	10	10	10	10	9	8	9	10	10	10	10	10	10	10	10	10	10	8	8	10	10	10	10	10	10	10	10	10	10	10
petB	Lens_culinaris	Pisum_sativum	0	0	0	0	2	5	8	10	8	8	10	10	10	10	10	10	10	10	10	10	10	9	6	7	10	10	10	10	10	10	10	10	10	10	10	10	10	10	10	10	10	10	10	10	10	10	10
petB	Lens_culinaris	Medicago_truncatula	0	0	0	1	6	10	10	10	8	8	10	10	10	10	10	10	10	10	10	10	10	9	8	9	10	10	10	10	10	10	10	10	10	10	8	8	10	10	10	10	10	10	10	10	10	10	10
petB	Lens_culinaris	Arachis_hypogaea	10	10	10	10	10	10	10	10	8	8	10	10	10	10	10	10	10	10	10	10	10	9	8	9	10	10	10	10	10	10	10	10	10	10	10	10	10	10	10	10	8	8	10	8	8	10	10
petB	Lens_culinaris	Phaseolus_vulgaris	0	0	0	0	2	5	8	10	10	10	10	10	10	10	10	10	10	10	10	8	8	9	8	9	10	10	10	10	10	9	8	9	10	8	6	7	8	9	10	8	6	8	10	10	10	10	10
petB	Cicer_arietinum	Vigna_radiata	10	10	10	10	10	10	10	10	8	8	10	10	10	10	10	10	10	10	10	8	8	10	10	10	10	10	10	10	10	9	8	9	10	8	8	9	8	9	10	8	6	7	8	9	10	10	10
petB	Cicer_arietinum	Vicia_faba	10	10	10	10	10	10	10	10	10	10	10	10	10	10	10	10	10	10	10	10	10	10	10	10	10	10	10	10	10	10	10	10	10	8	6	8	10	10	10	10	10	9	8	9	10	10	10
petB	Cicer_arietinum	Pisum_sativum	10	10	10	10	10	10	10	10	10	10	10	10	10	10	10	10	10	10	10	10	10	10	8	8	10	10	10	10	10	10	10	10	10	8	6	8	10	10	10	10	10	9	8	9	10	10	10
petB	Cicer_arietinum	Medicago_truncatula	10	10	10	9	6	5	8	10	10	10	10	10	10	10	10	10	10	10	10	10	10	10	10	10	10	10	10	10	10	10	10	10	10	8	8	10	10	10	10	10	10	9	8	9	10	10	10
petB	Cicer_arietinum	Arachis_hypogaea	0	0	0	0	2	5	8	10	10	10	10	10	10	10	10	10	10	10	10	10	10	10	10	10	10	10	10	10	10	10	10	10	10	8	6	8	10	10	10	10	8	7	8	7	8	10	10
petB	Cicer_arietinum	Phaseolus_vulgaris	10	10	10	10	10	10	10	10	8	8	10	10	10	10	10	10	10	10	10	8	8	10	10	10	10	10	10	10	10	9	8	9	10	10	10	9	8	9	10	8	6	7	8	9	10	10	10
petB	Vigna_radiata	Vicia_faba	10	10	10	10	10	10	10	10	8	8	10	10	10	10	10	10	10	10	10	8	8	10	10	10	10	10	10	10	10	9	8	9	10	10	8	7	8	9	10	8	6	8	10	10	10	10	10
petB	Vigna_radiata	Pisum_sativum	10	10	10	10	10	10	10	10	8	8	10	10	10	10	10	10	10	10	10	8	8	10	8	8	10	10	10	10	10	9	8	9	10	10	8	7	8	9	10	8	6	8	10	10	10	10	10
petB	Vigna_radiata	Medicago_truncatula	10	10	10	9	6	5	8	10	8	8	10	10	10	10	10	10	10	10	10	8	8	10	10	10	10	10	10	10	10	9	8	9	10	10	10	9	8	9	10	8	6	8	10	10	10	10	10
petB	Vigna_radiata	Arachis_hypogaea	0	0	0	0	2	5	8	10	8	8	10	10	10	10	10	10	10	10	10	8	8	10	10	10	10	10	10	10	10	9	8	9	10	10	8	7	8	9	10	8	8	10	10	8	8	10	10
petB	Vigna_radiata	Phaseolus_vulgaris	10	10	10	10	10	10	10	10	10	10	10	10	10	10	10	10	10	10	10	10	10	10	10	10	10	10	10	10	10	10	10	10	10	8	8	10	10	10	10	10	10	10	10	10	10	10	10
petB	Vicia_faba	Pisum_sativum	10	10	10	10	10	10	10	10	10	10	10	10	10	10	10	10	10	10	10	10	10	10	8	8	10	10	10	10	10	10	10	10	10	10	8	8	10	10	10	10	10	10	10	10	10	10	10
petB	Vicia_faba	Medicago_truncatula	10	10	10	9	6	5	8	10	10	10	10	10	10	10	10	10	10	10	10	10	10	10	10	10	10	10	10	10	10	10	10	10	10	10	8	8	10	10	10	10	10	10	10	10	10	10	10
petB	Vicia_faba	Arachis_hypogaea	0	0	0	0	2	5	8	10	10	10	10	10	10	10	10	10	10	10	10	10	10	10	10	10	10	10	10	10	10	10	10	10	10	10	8	8	10	10	10	10	8	8	10	8	8	10	10
petB	Vicia_faba	Phaseolus_vulgaris	10	10	10	10	10	10	10	10	8	8	10	10	10	10	10	10	10	10	10	8	8	10	10	10	10	10	10	10	10	9	8	9	10	8	6	7	8	9	10	8	6	8	10	10	10	10	10
petB	Pisum_sativum	Medicago_truncatula	10	10	10	9	6	5	8	10	10	10	10	10	10	10	10	10	10	10	10	10	10	10	8	8	10	10	10	10	10	10	10	10	10	10	8	8	10	10	10	10	10	10	10	10	10	10	10
petB	Pisum_sativum	Arachis_hypogaea	0	0	0	0	2	5	8	10	10	10	10	10	10	10	10	10	10	10	10	10	10	10	8	8	10	10	10	10	10	10	10	10	10	10	10	10	10	10	10	10	8	8	10	8	8	10	10
petB	Pisum_sativum	Phaseolus_vulgaris	10	10	10	10	10	10	10	10	8	8	10	10	10	10	10	10	10	10	10	8	8	10	8	8	10	10	10	10	10	9	8	9	10	8	6	7	8	9	10	8	6	8	10	10	10	10	10
petB	Medicago_truncatula	Arachis_hypogaea	0	0	0	1	6	10	10	10	10	10	10	10	10	10	10	10	10	10	10	10	10	10	10	10	10	10	10	10	10	10	10	10	10	10	8	8	10	10	10	10	8	8	10	8	8	10	10
petB	Medicago_truncatula	Phaseolus_vulgaris	10	10	10	9	6	5	8	10	8	8	10	10	10	10	10	10	10	10	10	8	8	10	10	10	10	10	10	10	10	9	8	9	10	8	8	9	8	9	10	8	6	8	10	10	10	10	10
petB	Arachis_hypogaea	Phaseolus_vulgaris	0	0	0	0	2	5	8	10	8	8	10	10	10	10	10	10	10	10	10	8	8	10	10	10	10	10	10	10	10	9	8	9	10	8	6	7	8	9	10	8	8	10	10	8	8	10	10
petA	Glycine_max	Lotus_japonicus	10	10	10	10	10	10	10	10	10	8	8	10	10	9	8	9	10	10	10	10	10	9	8	7	6	6	8	10	10	10	10	10	10	10	10	10	10	10	10	8	8	10	10	8	8	10	8
petA	Glycine_max	Vigna_unguiculata	10	10	10	10	10	10	10	10	10	10	10	10	10	10	10	10	8	8	10	10	10	8	8	10	8	8	10	10	10	10	10	10	10	10	10	10	8	8	10	8	8	10	10	10	10	10	10
petA	Glycine_max	Lens_culinaris	10	10	10	10	10	8	6	8	10	8	8	10	8	7	8	9	8	8	8	8	10	9	8	7	6	8	10	10	10	10	10	9	8	9	10	10	10	10	10	8	8	10	10	8	8	10	8
petA	Glycine_max	Cicer_arietinum	10	10	10	10	8	8	10	10	10	8	8	10	10	9	8	9	10	10	10	10	10	9	8	7	6	8	10	10	10	10	10	9	6	7	10	10	10	10	8	6	8	10	10	8	8	10	8
petA	Glycine_max	Vigna_radiata	10	10	10	10	10	10	10	10	10	10	10	10	10	10	10	10	8	8	10	10	10	8	8	10	8	8	10	10	10	10	10	10	10	10	10	10	8	8	10	8	8	10	10	10	10	10	10
petA	Glycine_max	Vicia_faba	10	10	10	10	10	10	10	10	10	8	8	10	8	7	8	9	8	8	10	10	10	9	8	7	6	8	10	10	10	10	10	9	8	9	10	10	10	10	10	8	8	10	10	8	8	10	8
petA	Glycine_max	Pisum_sativum	10	10	10	10	10	10	10	10	10	8	8	10	8	7	8	9	10	10	10	8	8	9	8	7	6	8	10	8	8	10	10	9	8	9	10	10	10	10	10	8	8	10	10	8	8	10	8
petA	Glycine_max	Medicago_truncatula	10	10	10	10	10	10	10	10	10	8	8	10	10	9	8	9	8	8	10	10	10	9	8	7	6	8	10	10	10	10	10	9	8	9	10	10	10	10	10	8	8	10	10	8	8	10	8
petA	Glycine_max	Arachis_hypogaea	10	10	10	10	10	9	6	7	10	8	8	10	10	9	8	9	10	10	10	10	10	9	8	9	8	8	8	8	10	10	8	8	10	10	10	9	8	9	8	6	8	10	10	8	8	10	10
petA	Glycine_max	Phaseolus_vulgaris	10	10	10	10	10	10	10	10	10	10	10	9	8	9	10	10	8	8	10	10	10	8	8	10	8	8	10	10	10	10	10	10	10	10	10	10	8	8	10	8	8	10	10	10	10	10	10
petA	Lotus_japonicus	Vigna_unguiculata	10	10	10	10	10	10	10	10	10	8	8	10	10	9	8	9	8	8	10	10	10	7	6	7	6	6	8	10	10	10	10	10	10	10	10	10	8	8	10	10	10	10	10	8	8	10	8
petA	Lotus_japonicus	Lens_culinaris	10	10	10	10	10	8	6	8	10	6	6	10	8	8	10	10	8	8	8	8	10	10	10	10	10	8	8	10	10	10	10	9	8	9	10	10	10	10	10	10	10	10	10	8	8	10	10
petA	Lotus_japonicus	Cicer_arietinum	10	10	10	10	8	8	10	10	10	6	6	10	10	10	10	10	10	10	10	10	10	10	10	10	10	8	8	10	10	10	10	9	6	7	10	10	10	10	8	8	10	10	10	8	8	10	10
petA	Lotus_japonicus	Vigna_radiata	10	10	10	10	10	10	10	10	10	8	8	10	10	9	8	9	8	8	10	10	10	7	6	7	6	6	8	10	10	10	10	10	10	10	10	10	8	8	10	10	10	10	10	8	8	10	8
petA	Lotus_japonicus	Vicia_faba	10	10	10	10	10	10	10	10	10	6	6	10	8	8	10	10	8	8	10	10	10	10	10	10	10	8	8	10	10	10	10	9	8	9	10	10	10	10	10	10	10	10	10	8	8	10	10
petA	Lotus_japonicus	Pisum_sativum	10	10	10	10	10	10	10	10	10	6	6	10	8	8	10	10	10	10	10	8	8	10	10	10	10	8	8	8	8	10	10	9	8	9	10	10	10	10	10	10	10	10	10	8	8	10	10
petA	Lotus_japonicus	Medicago_truncatula	10	10	10	10	10	10	10	10	10	6	6	10	10	10	10	10	8	8	10	10	10	10	10	10	10	8	8	10	10	10	10	9	8	9	10	10	10	10	10	10	10	10	10	8	8	10	8
petA	Lotus_japonicus	Arachis_hypogaea	10	10	10	10	10	9	6	7	10	6	6	10	10	10	10	10	10	10	10	10	10	10	10	8	8	8	6	8	10	10	8	8	10	10	10	9	8	9	8	8	10	10	10	8	8	10	8
petA	Lotus_japonicus	Phaseolus_vulgaris	10	10	10	10	10	10	10	10	10	8	8	9	8	8	8	9	8	8	10	10	10	7	6	7	6	6	8	10	10	10	10	10	10	10	10	10	8	8	10	10	10	10	10	8	8	10	8
petA	Vigna_unguiculata	Lens_culinaris	10	10	10	10	10	8	6	8	10	8	8	10	8	7	8	9	10	10	8	8	10	7	6	7	6	8	10	10	10	10	10	9	8	9	10	10	8	8	10	10	10	10	10	8	8	10	8
petA	Vigna_unguiculata	Cicer_arietinum	10	10	10	10	8	8	10	10	10	8	8	10	10	9	8	9	8	8	10	10	10	7	6	7	6	8	10	10	10	10	10	9	6	7	10	10	8	8	8	8	10	10	10	8	8	10	8
petA	Vigna_unguiculata	Vigna_radiata	10	10	10	10	10	10	10	10	10	10	10	10	10	10	10	10	10	10	10	10	10	10	10	10	10	10	10	10	10	10	10	10	10	10	10	10	10	10	10	10	10	10	10	10	10	10	10
petA	Vigna_unguiculata	Vicia_faba	10	10	10	10	10	10	10	10	10	8	8	10	8	7	8	9	10	10	10	10	10	7	6	7	6	8	10	10	10	10	10	9	8	9	10	10	8	8	10	10	10	10	10	8	8	10	8
petA	Vigna_unguiculata	Pisum_sativum	10	10	10	10	10	10	10	10	10	8	8	10	8	7	8	9	8	8	10	8	8	7	6	7	6	8	10	8	8	10	10	9	8	9	10	10	8	8	10	10	10	10	10	8	8	10	8
petA	Vigna_unguiculata	Medicago_truncatula	10	10	10	10	10	10	10	10	10	8	8	10	10	9	8	9	10	10	10	10	10	7	6	7	6	8	10	10	10	10	10	9	8	9	10	10	8	8	10	10	10	10	10	8	8	10	8
petA	Vigna_unguiculata	Arachis_hypogaea	10	10	10	10	10	9	6	7	10	8	8	10	10	9	8	9	8	8	10	10	10	7	6	9	8	8	8	8	10	10	8	8	10	10	10	9	6	7	8	8	10	10	10	8	8	10	10
petA	Vigna_unguiculata	Phaseolus_vulgaris	10	10	10	10	10	10	10	10	10	10	10	9	8	9	10	10	10	10	10	10	10	10	10	10	10	10	10	10	10	10	10	10	10	10	10	10	10	10	10	10	10	10	10	10	10	10	10
petA	Lens_culinaris	Cicer_arietinum	10	10	10	10	8	6	6	8	10	10	10	10	8	8	10	10	8	8	8	8	10	10	10	10	10	10	10	10	10	10	10	10	8	8	10	10	10	10	8	8	10	10	10	10	10	10	10
petA	Lens_culinaris	Vigna_radiata	10	10	10	10	10	8	6	8	10	8	8	10	8	7	8	9	10	10	8	8	10	7	6	7	6	8	10	10	10	10	10	9	8	9	10	10	8	8	10	10	10	10	10	8	8	10	8
petA	Lens_culinaris	Vicia_faba	10	10	10	10	10	8	6	8	10	10	10	10	10	10	10	10	10	10	8	8	10	10	10	10	10	10	10	10	10	10	10	10	10	10	10	10	10	10	10	10	10	10	10	8	8	10	10
petA	Lens_culinaris	Pisum_sativum	10	10	10	10	10	8	6	8	10	10	10	10	10	10	10	10	8	8	8	6	8	10	10	10	10	10	10	8	8	10	10	10	10	10	10	10	10	10	10	10	10	10	10	10	10	10	10
petA	Lens_culinaris	Medicago_truncatula	10	10	10	10	10	8	6	8	10	10	10	10	8	8	10	10	10	10	8	8	10	10	10	10	10	10	10	10	10	10	10	10	10	10	10	10	10	10	10	10	10	10	10	10	10	10	8
petA	Lens_culinaris	Arachis_hypogaea	10	10	10	10	10	7	4	7	10	10	10	10	8	8	10	10	8	8	8	8	10	10	10	8	8	10	8	8	10	10	8	7	8	9	10	9	8	9	8	8	10	10	10	10	10	10	8
petA	Lens_culinaris	Phaseolus_vulgaris	10	10	10	10	10	8	6	8	10	8	8	9	6	6	8	9	10	10	8	8	10	7	6	7	6	8	10	10	10	10	10	9	8	9	10	10	8	8	10	10	10	10	10	8	8	10	8
petA	Cicer_arietinum	Vigna_radiata	10	10	10	10	8	8	10	10	10	8	8	10	10	9	8	9	8	8	10	10	10	7	6	7	6	8	10	10	10	10	10	9	6	7	10	10	8	8	8	8	10	10	10	8	8	10	8
petA	Cicer_arietinum	Vicia_faba	10	10	10	10	8	8	10	10	10	10	10	10	8	8	10	10	8	8	10	10	10	10	10	10	10	10	10	10	10	10	10	10	8	8	10	10	10	10	8	8	10	10	10	8	8	10	10
petA	Cicer_arietinum	Pisum_sativum	10	10	10	10	8	8	10	10	10	10	10	10	8	8	10	10	10	10	10	8	8	10	10	10	10	10	10	8	8	10	10	10	8	8	10	10	10	10	8	8	10	10	10	10	10	10	10
petA	Cicer_arietinum	Medicago_truncatula	10	10	10	10	8	8	10	10	10	10	10	10	10	10	10	10	8	8	10	10	10	10	10	10	10	10	10	10	10	10	10	10	8	8	10	10	10	10	8	8	10	10	10	10	10	10	8
petA	Cicer_arietinum	Arachis_hypogaea	10	10	10	10	8	7	6	7	10	10	10	10	10	10	10	10	10	10	10	10	10	10	10	8	8	10	8	8	10	10	8	7	6	7	10	9	8	9	8	8	10	10	10	10	10	10	8
petA	Cicer_arietinum	Phaseolus_vulgaris	10	10	10	10	8	8	10	10	10	8	8	9	8	8	8	9	8	8	10	10	10	7	6	7	6	8	10	10	10	10	10	9	6	7	10	10	8	8	8	8	10	10	10	8	8	10	8
petA	Vigna_radiata	Vicia_faba	10	10	10	10	10	10	10	10	10	8	8	10	8	7	8	9	10	10	10	10	10	7	6	7	6	8	10	10	10	10	10	9	8	9	10	10	8	8	10	10	10	10	10	8	8	10	8
petA	Vigna_radiata	Pisum_sativum	10	10	10	10	10	10	10	10	10	8	8	10	8	7	8	9	8	8	10	8	8	7	6	7	6	8	10	8	8	10	10	9	8	9	10	10	8	8	10	10	10	10	10	8	8	10	8
petA	Vigna_radiata	Medicago_truncatula	10	10	10	10	10	10	10	10	10	8	8	10	10	9	8	9	10	10	10	10	10	7	6	7	6	8	10	10	10	10	10	9	8	9	10	10	8	8	10	10	10	10	10	8	8	10	8
petA	Vigna_radiata	Arachis_hypogaea	10	10	10	10	10	9	6	7	10	8	8	10	10	9	8	9	8	8	10	10	10	7	6	9	8	8	8	8	10	10	8	8	10	10	10	9	6	7	8	8	10	10	10	8	8	10	10
petA	Vigna_radiata	Phaseolus_vulgaris	10	10	10	10	10	10	10	10	10	10	10	9	8	9	10	10	10	10	10	10	10	10	10	10	10	10	10	10	10	10	10	10	10	10	10	10	10	10	10	10	10	10	10	10	10	10	10
petA	Vicia_faba	Pisum_sativum	10	10	10	10	10	10	10	10	10	10	10	10	10	10	10	10	8	8	10	8	8	10	10	10	10	10	10	8	8	10	10	10	10	10	10	10	10	10	10	10	10	10	10	8	8	10	10
petA	Vicia_faba	Medicago_truncatula	10	10	10	10	10	10	10	10	10	10	10	10	8	8	10	10	10	10	10	10	10	10	10	10	10	10	10	10	10	10	10	10	10	10	10	10	10	10	10	10	10	10	10	8	8	10	8
petA	Vicia_faba	Arachis_hypogaea	10	10	10	10	10	9	6	7	10	10	10	10	8	8	10	10	8	8	10	10	10	10	10	8	8	10	8	8	10	10	8	7	8	9	10	9	8	9	8	8	10	10	10	8	8	10	8
petA	Vicia_faba	Phaseolus_vulgaris	10	10	10	10	10	10	10	10	10	8	8	9	6	6	8	9	10	10	10	10	10	7	6	7	6	8	10	10	10	10	10	9	8	9	10	10	8	8	10	10	10	10	10	8	8	10	8
petA	Pisum_sativum	Medicago_truncatula	10	10	10	10	10	10	10	10	10	10	10	10	8	8	10	10	8	8	10	8	8	10	10	10	10	10	10	8	8	10	10	10	10	10	10	10	10	10	10	10	10	10	10	10	10	10	8
petA	Pisum_sativum	Arachis_hypogaea	10	10	10	10	10	9	6	7	10	10	10	10	8	8	10	10	10	10	10	8	8	10	10	8	8	10	8	6	8	10	8	7	8	9	10	9	8	9	8	8	10	10	10	10	10	10	8
petA	Pisum_sativum	Phaseolus_vulgaris	10	10	10	10	10	10	10	10	10	8	8	9	6	6	8	9	8	8	10	8	8	7	6	7	6	8	10	8	8	10	10	9	8	9	10	10	8	8	10	10	10	10	10	8	8	10	8
petA	Medicago_truncatula	Arachis_hypogaea	10	10	10	10	10	9	6	7	10	10	10	10	10	10	10	10	8	8	10	10	10	10	10	8	8	10	8	8	10	10	8	7	8	9	10	9	8	9	8	8	10	10	10	10	10	10	8
petA	Medicago_truncatula	Phaseolus_vulgaris	10	10	10	10	10	10	10	10	10	8	8	9	8	8	8	9	10	10	10	10	10	7	6	7	6	8	10	10	10	10	10	9	8	9	10	10	8	8	10	10	10	10	10	8	8	10	8
petA	Arachis_hypogaea	Phaseolus_vulgaris	10	10	10	10	10	9	6	7	10	8	8	9	8	8	8	9	8	8	10	10	10	7	6	9	8	8	8	8	10	10	8	8	10	10	10	9	6	7	8	8	10	10	10	8	8	10	10
petG	Glycine_max	Lotus_japonicus	10	10	10	10	10	10	10	10	10	10	10	10	10	8	8	10	8	8	10	10	10	10	10
petG	Glycine_max	Vigna_unguiculata	10	10	10	10	10	10	10	10	10	10	10	10	10	10	10	10	8	8	10	10	10	10	10
petG	Glycine_max	Lens_culinaris	10	10	10	10	10	10	10	10	10	10	10	10	10	8	8	10	8	8	10	10	10	10	10
petG	Glycine_max	Cicer_arietinum	10	10	10	10	10	10	10	10	10	8	8	10	10	8	8	10	8	8	10	10	10	10	10
petG	Glycine_max	Vigna_radiata	10	10	10	10	10	10	10	10	10	10	10	10	10	10	10	10	8	8	10	10	10	10	10
petG	Glycine_max	Vicia_faba	10	10	10	10	10	10	10	10	10	10	10	10	10	8	8	10	8	8	10	10	10	10	10
petG	Glycine_max	Pisum_sativum	10	10	10	10	10	10	10	10	10	10	10	10	10	8	8	10	8	8	10	10	10	10	10
petG	Glycine_max	Medicago_truncatula	10	10	10	10	8	8	10	10	10	10	10	10	10	8	8	10	8	8	10	10	10	10	10
petG	Glycine_max	Arachis_hypogaea	10	10	10	10	10	10	10	10	10	8	8	10	10	6	6	8	6	8	10	10	10	10	10
petG	Glycine_max	Phaseolus_vulgaris	10	10	10	8	8	10	10	10	10	10	8	8	10	8	8	10	8	8	10	10	10	10	10
petG	Lotus_japonicus	Vigna_unguiculata	10	10	10	10	10	10	10	10	10	10	10	10	10	8	8	10	10	10	10	10	10	10	10
petG	Lotus_japonicus	Lens_culinaris	10	10	10	10	10	10	10	10	10	10	10	10	10	10	10	10	10	10	10	10	10	10	10
petG	Lotus_japonicus	Cicer_arietinum	10	10	10	10	10	10	10	10	10	8	8	10	10	10	10	10	10	10	10	10	10	10	10
petG	Lotus_japonicus	Vigna_radiata	10	10	10	10	10	10	10	10	10	10	10	10	10	8	8	10	10	10	10	10	10	10	10
petG	Lotus_japonicus	Vicia_faba	10	10	10	10	10	10	10	10	10	10	10	10	10	10	10	10	10	10	10	10	10	10	10
petG	Lotus_japonicus	Pisum_sativum	10	10	10	10	10	10	10	10	10	10	10	10	10	10	10	10	10	10	10	10	10	10	10
petG	Lotus_japonicus	Medicago_truncatula	10	10	10	10	8	8	10	10	10	10	10	10	10	10	10	10	10	10	10	10	10	10	10
petG	Lotus_japonicus	Arachis_hypogaea	10	10	10	10	10	10	10	10	10	8	8	10	10	8	8	8	8	10	10	10	10	10	10
petG	Lotus_japonicus	Phaseolus_vulgaris	10	10	10	8	8	10	10	10	10	10	8	8	10	6	6	10	10	10	10	10	10	10	10
petG	Vigna_unguiculata	Lens_culinaris	10	10	10	10	10	10	10	10	10	10	10	10	10	8	8	10	10	10	10	10	10	10	10
petG	Vigna_unguiculata	Cicer_arietinum	10	10	10	10	10	10	10	10	10	8	8	10	10	8	8	10	10	10	10	10	10	10	10
petG	Vigna_unguiculata	Vigna_radiata	10	10	10	10	10	10	10	10	10	10	10	10	10	10	10	10	10	10	10	10	10	10	10
petG	Vigna_unguiculata	Vicia_faba	10	10	10	10	10	10	10	10	10	10	10	10	10	8	8	10	10	10	10	10	10	10	10
petG	Vigna_unguiculata	Pisum_sativum	10	10	10	10	10	10	10	10	10	10	10	10	10	8	8	10	10	10	10	10	10	10	10
petG	Vigna_unguiculata	Medicago_truncatula	10	10	10	10	8	8	10	10	10	10	10	10	10	8	8	10	10	10	10	10	10	10	10
petG	Vigna_unguiculata	Arachis_hypogaea	10	10	10	10	10	10	10	10	10	8	8	10	10	6	6	8	8	10	10	10	10	10	10
petG	Vigna_unguiculata	Phaseolus_vulgaris	10	10	10	8	8	10	10	10	10	10	8	8	10	8	8	10	10	10	10	10	10	10	10
petG	Lens_culinaris	Cicer_arietinum	10	10	10	10	10	10	10	10	10	8	8	10	10	10	10	10	10	10	10	10	10	10	10
petG	Lens_culinaris	Vigna_radiata	10	10	10	10	10	10	10	10	10	10	10	10	10	8	8	10	10	10	10	10	10	10	10
petG	Lens_culinaris	Vicia_faba	10	10	10	10	10	10	10	10	10	10	10	10	10	10	10	10	10	10	10	10	10	10	10
petG	Lens_culinaris	Pisum_sativum	10	10	10	10	10	10	10	10	10	10	10	10	10	10	10	10	10	10	10	10	10	10	10
petG	Lens_culinaris	Medicago_truncatula	10	10	10	10	8	8	10	10	10	10	10	10	10	10	10	10	10	10	10	10	10	10	10
petG	Lens_culinaris	Arachis_hypogaea	10	10	10	10	10	10	10	10	10	8	8	10	10	8	8	8	8	10	10	10	10	10	10
petG	Lens_culinaris	Phaseolus_vulgaris	10	10	10	8	8	10	10	10	10	10	8	8	10	6	6	10	10	10	10	10	10	10	10
petG	Cicer_arietinum	Vigna_radiata	10	10	10	10	10	10	10	10	10	8	8	10	10	8	8	10	10	10	10	10	10	10	10
petG	Cicer_arietinum	Vicia_faba	10	10	10	10	10	10	10	10	10	8	8	10	10	10	10	10	10	10	10	10	10	10	10
petG	Cicer_arietinum	Pisum_sativum	10	10	10	10	10	10	10	10	10	8	8	10	10	10	10	10	10	10	10	10	10	10	10
petG	Cicer_arietinum	Medicago_truncatula	10	10	10	10	8	8	10	10	10	8	8	10	10	10	10	10	10	10	10	10	10	10	10
petG	Cicer_arietinum	Arachis_hypogaea	10	10	10	10	10	10	10	10	10	10	10	10	10	8	8	8	8	10	10	10	10	10	10
petG	Cicer_arietinum	Phaseolus_vulgaris	10	10	10	8	8	10	10	10	10	8	6	8	10	6	6	10	10	10	10	10	10	10	10
petG	Vigna_radiata	Vicia_faba	10	10	10	10	10	10	10	10	10	10	10	10	10	8	8	10	10	10	10	10	10	10	10
petG	Vigna_radiata	Pisum_sativum	10	10	10	10	10	10	10	10	10	10	10	10	10	8	8	10	10	10	10	10	10	10	10
petG	Vigna_radiata	Medicago_truncatula	10	10	10	10	8	8	10	10	10	10	10	10	10	8	8	10	10	10	10	10	10	10	10
petG	Vigna_radiata	Arachis_hypogaea	10	10	10	10	10	10	10	10	10	8	8	10	10	6	6	8	8	10	10	10	10	10	10
petG	Vigna_radiata	Phaseolus_vulgaris	10	10	10	8	8	10	10	10	10	10	8	8	10	8	8	10	10	10	10	10	10	10	10
petG	Vicia_faba	Pisum_sativum	10	10	10	10	10	10	10	10	10	10	10	10	10	10	10	10	10	10	10	10	10	10	10
petG	Vicia_faba	Medicago_truncatula	10	10	10	10	8	8	10	10	10	10	10	10	10	10	10	10	10	10	10	10	10	10	10
petG	Vicia_faba	Arachis_hypogaea	10	10	10	10	10	10	10	10	10	8	8	10	10	8	8	8	8	10	10	10	10	10	10
petG	Vicia_faba	Phaseolus_vulgaris	10	10	10	8	8	10	10	10	10	10	8	8	10	6	6	10	10	10	10	10	10	10	10
petG	Pisum_sativum	Medicago_truncatula	10	10	10	10	8	8	10	10	10	10	10	10	10	10	10	10	10	10	10	10	10	10	10
petG	Pisum_sativum	Arachis_hypogaea	10	10	10	10	10	10	10	10	10	8	8	10	10	8	8	8	8	10	10	10	10	10	10
petG	Pisum_sativum	Phaseolus_vulgaris	10	10	10	8	8	10	10	10	10	10	8	8	10	6	6	10	10	10	10	10	10	10	10
petG	Medicago_truncatula	Arachis_hypogaea	10	10	10	10	8	8	10	10	10	8	8	10	10	8	8	8	8	10	10	10	10	10	10
petG	Medicago_truncatula	Phaseolus_vulgaris	10	10	10	8	6	8	10	10	10	10	8	8	10	6	6	10	10	10	10	10	10	10	10
petG	Arachis_hypogaea	Phaseolus_vulgaris	10	10	10	8	8	10	10	10	10	8	6	8	10	6	6	8	8	10	10	10	10	10	10
petD	Glycine_max	Lotus_japonicus	10	10	10	10	10	10	10	10	10	10	10	10	10	10	10	10	10	10	10	10	10	10	8	8	10	10	10	10	10	10	10	10	10	10	8	8	10	10	10	10	10	10	10	10	10	10	10
petD	Glycine_max	Vigna_unguiculata	10	10	8	8	10	10	10	10	10	10	10	10	10	10	10	10	10	10	10	10	10	10	10	10	10	10	10	10	10	10	10	10	10	10	8	8	10	10	8	8	10	10	10	10	10	10	10
petD	Glycine_max	Lens_culinaris	10	10	8	8	10	10	10	10	10	10	10	10	10	10	10	10	10	9	8	9	10	8	6	7	8	9	8	8	10	10	10	10	8	8	8	8	10	10	8	8	10	10	10	10	10	10	10
petD	Glycine_max	Cicer_arietinum	10	10	10	10	10	10	10	10	10	10	8	8	10	10	10	10	10	10	10	10	10	10	8	7	8	9	10	10	10	10	10	10	10	10	8	8	10	10	8	6	8	10	10	10	10	10	10
petD	Glycine_max	Vigna_radiata	10	10	8	8	10	10	10	10	10	10	10	10	10	10	10	10	10	10	10	10	10	10	10	10	10	10	10	10	10	10	10	10	10	10	8	8	10	10	8	8	10	10	10	10	10	10	10
petD	Glycine_max	Vicia_faba	10	10	10	10	10	10	10	10	10	10	10	10	10	10	10	10	10	9	8	9	10	8	6	7	8	9	10	10	10	10	10	10	8	8	8	8	10	10	8	6	8	10	10	10	10	10	10
petD	Glycine_max	Pisum_sativum	10	10	10	10	10	10	10	10	10	10	8	8	10	10	10	10	10	10	10	10	10	8	6	7	8	9	10	10	10	10	10	10	8	8	8	8	10	10	8	8	10	10	10	10	10	10	10
petD	Glycine_max	Medicago_truncatula	0	3	8	10	10	10	10	10	10	10	10	10	10	10	10	10	10	9	8	9	10	10	8	7	8	9	10	10	10	10	10	10	10	10	8	7	8	9	8	8	10	10	10	10	10	10	10
petD	Glycine_max	Arachis_hypogaea	10	10	10	10	10	10	10	10	10	10	10	10	10	10	10	10	10	9	8	9	10	10	8	8	10	10	10	10	10	10	10	10	10	10	8	8	10	10	8	8	10	10	10	10	10	10	10
petD	Glycine_max	Phaseolus_vulgaris	10	10	8	8	10	10	10	10	10	10	10	10	10	10	10	10	10	10	10	10	10	10	10	10	10	10	10	10	10	10	10	10	10	10	8	8	10	10	8	8	10	10	10	10	10	10	10
petD	Lotus_japonicus	Vigna_unguiculata	10	10	8	8	10	10	10	10	10	10	10	10	10	10	10	10	10	10	10	10	10	10	8	8	10	10	10	10	10	10	10	10	10	10	10	10	10	10	8	8	10	10	10	10	10	10	10
petD	Lotus_japonicus	Lens_culinaris	10	10	8	8	10	10	10	10	10	10	10	10	10	10	10	10	10	9	8	9	10	8	8	9	8	9	8	8	10	10	10	10	8	8	10	10	10	10	8	8	10	10	10	10	10	10	10
petD	Lotus_japonicus	Cicer_arietinum	10	10	10	10	10	10	10	10	10	10	8	8	10	10	10	10	10	10	10	10	10	10	10	9	8	9	10	10	10	10	10	10	10	10	10	10	10	10	8	6	8	10	10	10	10	10	10
petD	Lotus_japonicus	Vigna_radiata	10	10	8	8	10	10	10	10	10	10	10	10	10	10	10	10	10	10	10	10	10	10	8	8	10	10	10	10	10	10	10	10	10	10	10	10	10	10	8	8	10	10	10	10	10	10	10
petD	Lotus_japonicus	Vicia_faba	10	10	10	10	10	10	10	10	10	10	10	10	10	10	10	10	10	9	8	9	10	8	8	9	8	9	10	10	10	10	10	10	8	8	10	10	10	10	8	6	8	10	10	10	10	10	10
petD	Lotus_japonicus	Pisum_sativum	10	10	10	10	10	10	10	10	10	10	8	8	10	10	10	10	10	10	10	10	10	8	8	9	8	9	10	10	10	10	10	10	8	8	10	10	10	10	8	8	10	10	10	10	10	10	10
petD	Lotus_japonicus	Medicago_truncatula	0	3	8	10	10	10	10	10	10	10	10	10	10	10	10	10	10	9	8	9	10	10	10	9	8	9	10	10	10	10	10	10	10	10	10	9	8	9	8	8	10	10	10	10	10	10	10
petD	Lotus_japonicus	Arachis_hypogaea	10	10	10	10	10	10	10	10	10	10	10	10	10	10	10	10	10	9	8	9	10	10	10	10	10	10	10	10	10	10	10	10	10	10	10	10	10	10	8	8	10	10	10	10	10	10	10
petD	Lotus_japonicus	Phaseolus_vulgaris	10	10	8	8	10	10	10	10	10	10	10	10	10	10	10	10	10	10	10	10	10	10	8	8	10	10	10	10	10	10	10	10	10	10	10	10	10	10	8	8	10	10	10	10	10	10	10
petD	Vigna_unguiculata	Lens_culinaris	10	10	10	10	10	10	10	10	10	10	10	10	10	10	10	10	10	9	8	9	10	8	6	7	8	9	8	8	10	10	10	10	8	8	10	10	10	10	10	10	10	10	10	10	10	10	10
petD	Vigna_unguiculata	Cicer_arietinum	10	10	8	8	10	10	10	10	10	10	8	8	10	10	10	10	10	10	10	10	10	10	8	7	8	9	10	10	10	10	10	10	10	10	10	10	10	10	10	8	8	10	10	10	10	10	10
petD	Vigna_unguiculata	Vigna_radiata	10	10	10	10	10	10	10	10	10	10	10	10	10	10	10	10	10	10	10	10	10	10	10	10	10	10	10	10	10	10	10	10	10	10	10	10	10	10	10	10	10	10	10	10	10	10	10
petD	Vigna_unguiculata	Vicia_faba	10	10	8	8	10	10	10	10	10	10	10	10	10	10	10	10	10	9	8	9	10	8	6	7	8	9	10	10	10	10	10	10	8	8	10	10	10	10	10	8	8	10	10	10	10	10	10
petD	Vigna_unguiculata	Pisum_sativum	10	10	8	8	10	10	10	10	10	10	8	8	10	10	10	10	10	10	10	10	10	8	6	7	8	9	10	10	10	10	10	10	8	8	10	10	10	10	10	10	10	10	10	10	10	10	10
petD	Vigna_unguiculata	Medicago_truncatula	0	3	6	8	10	10	10	10	10	10	10	10	10	10	10	10	10	9	8	9	10	10	8	7	8	9	10	10	10	10	10	10	10	10	10	9	8	9	10	10	10	10	10	10	10	10	10
petD	Vigna_unguiculata	Arachis_hypogaea	10	10	8	8	10	10	10	10	10	10	10	10	10	10	10	10	10	9	8	9	10	10	8	8	10	10	10	10	10	10	10	10	10	10	10	10	10	10	8	8	10	10	10	10	10	10	10
petD	Vigna_unguiculata	Phaseolus_vulgaris	10	10	10	10	10	10	10	10	10	10	10	10	10	10	10	10	10	10	10	10	10	10	10	10	10	10	10	10	10	10	10	10	10	10	10	10	10	10	10	10	10	10	10	10	10	10	10
petD	Lens_culinaris	Cicer_arietinum	10	10	8	8	10	10	10	10	10	10	8	8	10	10	10	10	10	9	8	9	10	8	8	10	10	10	8	8	10	10	10	10	8	8	10	10	10	10	10	8	8	10	10	10	10	10	10
petD	Lens_culinaris	Vigna_radiata	10	10	10	10	10	10	10	10	10	10	10	10	10	10	10	10	10	9	8	9	10	8	6	7	8	9	8	8	10	10	10	10	8	8	10	10	10	10	10	10	10	10	10	10	10	10	10
petD	Lens_culinaris	Vicia_faba	10	10	8	8	10	10	10	10	10	10	10	10	10	10	10	10	10	10	10	10	10	10	10	10	10	10	8	8	10	10	10	10	10	10	10	10	10	10	10	8	8	10	10	10	10	10	10
petD	Lens_culinaris	Pisum_sativum	10	10	8	8	10	10	10	10	10	10	8	8	10	10	10	10	10	9	8	9	10	10	10	10	10	10	8	8	10	10	10	10	10	10	10	10	10	10	10	10	10	10	10	10	10	10	10
petD	Lens_culinaris	Medicago_truncatula	0	3	6	8	10	10	10	10	10	10	10	10	10	10	10	10	10	9	8	9	10	8	8	10	10	10	8	8	10	10	10	10	8	8	10	9	8	9	10	10	10	10	10	10	10	10	10
petD	Lens_culinaris	Arachis_hypogaea	10	10	8	8	10	10	10	10	10	10	10	10	10	10	10	10	10	9	8	9	10	8	8	9	8	9	8	8	10	10	10	10	8	8	10	10	10	10	8	8	10	10	10	10	10	10	10
petD	Lens_culinaris	Phaseolus_vulgaris	10	10	10	10	10	10	10	10	10	10	10	10	10	10	10	10	10	9	8	9	10	8	6	7	8	9	8	8	10	10	10	10	8	8	10	10	10	10	10	10	10	10	10	10	10	10	10
petD	Cicer_arietinum	Vigna_radiata	10	10	8	8	10	10	10	10	10	10	8	8	10	10	10	10	10	10	10	10	10	10	8	7	8	9	10	10	10	10	10	10	10	10	10	10	10	10	10	8	8	10	10	10	10	10	10
petD	Cicer_arietinum	Vicia_faba	10	10	10	10	10	10	10	10	10	10	8	8	10	10	10	10	10	9	8	9	10	8	8	10	10	10	10	10	10	10	10	10	8	8	10	10	10	10	10	10	10	10	10	10	10	10	10
petD	Cicer_arietinum	Pisum_sativum	10	10	10	10	10	10	10	10	10	10	6	6	10	10	10	10	10	10	10	10	10	8	8	10	10	10	10	10	10	10	10	10	8	8	10	10	10	10	10	8	8	10	10	10	10	10	10
petD	Cicer_arietinum	Medicago_truncatula	0	3	8	10	10	10	10	10	10	10	8	8	10	10	10	10	10	9	8	9	10	10	10	10	10	10	10	10	10	10	10	10	10	10	10	9	8	9	10	8	8	10	10	10	10	10	10
petD	Cicer_arietinum	Arachis_hypogaea	10	10	10	10	10	10	10	10	10	10	8	8	10	10	10	10	10	9	8	9	10	10	10	9	8	9	10	10	10	10	10	10	10	10	10	10	10	10	8	6	8	10	10	10	10	10	10
petD	Cicer_arietinum	Phaseolus_vulgaris	10	10	8	8	10	10	10	10	10	10	8	8	10	10	10	10	10	10	10	10	10	10	8	7	8	9	10	10	10	10	10	10	10	10	10	10	10	10	10	8	8	10	10	10	10	10	10
petD	Vigna_radiata	Vicia_faba	10	10	8	8	10	10	10	10	10	10	10	10	10	10	10	10	10	9	8	9	10	8	6	7	8	9	10	10	10	10	10	10	8	8	10	10	10	10	10	8	8	10	10	10	10	10	10
petD	Vigna_radiata	Pisum_sativum	10	10	8	8	10	10	10	10	10	10	8	8	10	10	10	10	10	10	10	10	10	8	6	7	8	9	10	10	10	10	10	10	8	8	10	10	10	10	10	10	10	10	10	10	10	10	10
petD	Vigna_radiata	Medicago_truncatula	0	3	6	8	10	10	10	10	10	10	10	10	10	10	10	10	10	9	8	9	10	10	8	7	8	9	10	10	10	10	10	10	10	10	10	9	8	9	10	10	10	10	10	10	10	10	10
petD	Vigna_radiata	Arachis_hypogaea	10	10	8	8	10	10	10	10	10	10	10	10	10	10	10	10	10	9	8	9	10	10	8	8	10	10	10	10	10	10	10	10	10	10	10	10	10	10	8	8	10	10	10	10	10	10	10
petD	Vigna_radiata	Phaseolus_vulgaris	10	10	10	10	10	10	10	10	10	10	10	10	10	10	10	10	10	10	10	10	10	10	10	10	10	10	10	10	10	10	10	10	10	10	10	10	10	10	10	10	10	10	10	10	10	10	10
petD	Vicia_faba	Pisum_sativum	10	10	10	10	10	10	10	10	10	10	8	8	10	10	10	10	10	9	8	9	10	10	10	10	10	10	10	10	10	10	10	10	10	10	10	10	10	10	10	8	8	10	10	10	10	10	10
petD	Vicia_faba	Medicago_truncatula	0	3	8	10	10	10	10	10	10	10	10	10	10	10	10	10	10	9	8	9	10	8	8	10	10	10	10	10	10	10	10	10	8	8	10	9	8	9	10	8	8	10	10	10	10	10	10
petD	Vicia_faba	Arachis_hypogaea	10	10	10	10	10	10	10	10	10	10	10	10	10	10	10	10	10	9	8	9	10	8	8	9	8	9	10	10	10	10	10	10	8	8	10	10	10	10	8	6	8	10	10	10	10	10	10
petD	Vicia_faba	Phaseolus_vulgaris	10	10	8	8	10	10	10	10	10	10	10	10	10	10	10	10	10	9	8	9	10	8	6	7	8	9	10	10	10	10	10	10	8	8	10	10	10	10	10	8	8	10	10	10	10	10	10
petD	Pisum_sativum	Medicago_truncatula	0	3	8	10	10	10	10	10	10	10	8	8	10	10	10	10	10	9	8	9	10	8	8	10	10	10	10	10	10	10	10	10	8	8	10	9	8	9	10	10	10	10	10	10	10	10	10
petD	Pisum_sativum	Arachis_hypogaea	10	10	10	10	10	10	10	10	10	10	8	8	10	10	10	10	10	9	8	9	10	8	8	9	8	9	10	10	10	10	10	10	8	8	10	10	10	10	8	8	10	10	10	10	10	10	10
petD	Pisum_sativum	Phaseolus_vulgaris	10	10	8	8	10	10	10	10	10	10	8	8	10	10	10	10	10	10	10	10	10	8	6	7	8	9	10	10	10	10	10	10	8	8	10	10	10	10	10	10	10	10	10	10	10	10	10
petD	Medicago_truncatula	Arachis_hypogaea	0	3	8	10	10	10	10	10	10	10	10	10	10	10	10	10	10	10	10	10	10	10	10	9	8	9	10	10	10	10	10	10	10	10	10	9	8	9	8	8	10	10	10	10	10	10	10
petD	Medicago_truncatula	Phaseolus_vulgaris	0	3	6	8	10	10	10	10	10	10	10	10	10	10	10	10	10	9	8	9	10	10	8	7	8	9	10	10	10	10	10	10	10	10	10	9	8	9	10	10	10	10	10	10	10	10	10
petD	Arachis_hypogaea	Phaseolus_vulgaris	10	10	8	8	10	10	10	10	10	10	10	10	10	10	10	10	10	9	8	9	10	10	8	8	10	10	10	10	10	10	10	10	10	10	10	10	10	10	8	8	10	10	10	10	10	10	10
psaB	Glycine_max	Lotus_japonicus	10	10	10	10	10	10	10	10	10	8	8	9	8	9	10	8	8	10	10	10	10	10	10	10	10	10	10	10	10	10	10	10	10	10	10	9	8	7	8	10	10	10	10	10	10	10	10
psaB	Glycine_max	Vigna_unguiculata	10	10	10	10	10	10	10	8	8	10	10	10	10	10	10	10	10	10	10	10	10	10	10	10	10	10	10	10	10	10	10	10	10	10	10	10	10	10	10	10	10	10	10	10	10	10	10
psaB	Glycine_max	Lens_culinaris	10	10	10	10	10	10	10	10	10	8	8	10	10	10	10	8	8	10	10	10	10	10	10	10	10	10	10	10	10	10	10	10	10	10	8	8	10	8	8	10	10	10	10	10	10	10	10
psaB	Glycine_max	Cicer_arietinum	10	10	10	10	10	10	10	10	10	8	8	10	10	10	10	8	8	10	10	10	10	10	10	10	10	10	10	10	10	10	10	10	10	10	10	10	10	8	8	10	10	10	10	10	10	10	10
psaB	Glycine_max	Vigna_radiata	10	10	10	10	10	10	10	8	8	10	10	10	10	10	10	10	10	10	10	10	10	10	10	10	10	10	10	10	10	10	10	10	10	10	10	10	10	10	10	10	10	10	10	10	10	10	10
psaB	Glycine_max	Vicia_faba	10	10	10	10	10	10	10	10	10	8	8	10	10	10	10	8	8	10	10	10	10	10	10	10	10	10	10	10	10	10	10	10	10	10	10	10	10	8	8	10	10	10	10	10	10	10	10
psaB	Glycine_max	Pisum_sativum	10	10	10	7	6	9	10	10	10	8	8	10	8	8	10	8	8	10	10	10	10	10	10	10	10	10	10	10	10	10	10	10	10	10	10	10	10	8	8	10	10	10	10	10	10	10	8
psaB	Glycine_max	Medicago_truncatula	10	10	10	10	10	10	10	10	10	8	8	10	10	10	10	8	8	10	10	10	10	10	10	10	10	10	10	10	10	10	10	10	10	10	10	10	10	10	10	10	10	10	10	10	10	10	10
psaB	Glycine_max	Arachis_hypogaea	10	10	10	10	10	10	10	10	10	8	8	9	8	9	10	8	8	10	10	10	10	10	10	10	10	10	10	10	10	10	10	10	10	10	10	10	10	8	8	10	10	10	10	10	10	10	10
psaB	Glycine_max	Phaseolus_vulgaris	10	10	10	10	10	10	10	8	8	10	10	10	10	10	10	10	10	10	10	10	10	10	10	10	10	10	10	10	10	10	10	10	10	10	10	10	10	10	10	10	10	10	10	10	10	10	10
psaB	Lotus_japonicus	Vigna_unguiculata	10	10	10	10	10	10	10	8	8	8	8	9	8	9	10	8	8	10	10	10	10	10	10	10	10	10	10	10	10	10	10	10	10	10	10	9	8	7	8	10	10	10	10	10	10	10	10
psaB	Lotus_japonicus	Lens_culinaris	10	10	10	10	10	10	10	10	10	10	10	9	8	9	10	10	10	10	10	10	10	10	10	10	10	10	10	10	10	10	10	10	10	10	8	7	8	9	10	10	10	10	10	10	10	10	10
psaB	Lotus_japonicus	Cicer_arietinum	10	10	10	10	10	10	10	10	10	10	10	9	8	9	10	10	10	10	10	10	10	10	10	10	10	10	10	10	10	10	10	10	10	10	10	9	8	9	10	10	10	10	10	10	10	10	10
psaB	Lotus_japonicus	Vigna_radiata	10	10	10	10	10	10	10	8	8	8	8	9	8	9	10	8	8	10	10	10	10	10	10	10	10	10	10	10	10	10	10	10	10	10	10	9	8	7	8	10	10	10	10	10	10	10	10
psaB	Lotus_japonicus	Vicia_faba	10	10	10	10	10	10	10	10	10	10	10	9	8	9	10	10	10	10	10	10	10	10	10	10	10	10	10	10	10	10	10	10	10	10	10	9	8	9	10	10	10	10	10	10	10	10	10
psaB	Lotus_japonicus	Pisum_sativum	10	10	10	7	6	9	10	10	10	10	10	9	6	7	10	10	10	10	10	10	10	10	10	10	10	10	10	10	10	10	10	10	10	10	10	9	8	9	10	10	10	10	10	10	10	10	8
psaB	Lotus_japonicus	Medicago_truncatula	10	10	10	10	10	10	10	10	10	10	10	9	8	9	10	10	10	10	10	10	10	10	10	10	10	10	10	10	10	10	10	10	10	10	10	9	8	7	8	10	10	10	10	10	10	10	10
psaB	Lotus_japonicus	Arachis_hypogaea	10	10	10	10	10	10	10	10	10	10	10	10	10	10	10	10	10	10	10	10	10	10	10	10	10	10	10	10	10	10	10	10	10	10	10	9	8	9	10	10	10	10	10	10	10	10	10
psaB	Lotus_japonicus	Phaseolus_vulgaris	10	10	10	10	10	10	10	8	8	8	8	9	8	9	10	8	8	10	10	10	10	10	10	10	10	10	10	10	10	10	10	10	10	10	10	9	8	7	8	10	10	10	10	10	10	10	10
psaB	Vigna_unguiculata	Lens_culinaris	10	10	10	10	10	10	10	8	8	8	8	10	10	10	10	8	8	10	10	10	10	10	10	10	10	10	10	10	10	10	10	10	10	10	8	8	10	8	8	10	10	10	10	10	10	10	10
psaB	Vigna_unguiculata	Cicer_arietinum	10	10	10	10	10	10	10	8	8	8	8	10	10	10	10	8	8	10	10	10	10	10	10	10	10	10	10	10	10	10	10	10	10	10	10	10	10	8	8	10	10	10	10	10	10	10	10
psaB	Vigna_unguiculata	Vigna_radiata	10	10	10	10	10	10	10	10	10	10	10	10	10	10	10	10	10	10	10	10	10	10	10	10	10	10	10	10	10	10	10	10	10	10	10	10	10	10	10	10	10	10	10	10	10	10	10
psaB	Vigna_unguiculata	Vicia_faba	10	10	10	10	10	10	10	8	8	8	8	10	10	10	10	8	8	10	10	10	10	10	10	10	10	10	10	10	10	10	10	10	10	10	10	10	10	8	8	10	10	10	10	10	10	10	10
psaB	Vigna_unguiculata	Pisum_sativum	10	10	10	7	6	9	10	8	8	8	8	10	8	8	10	8	8	10	10	10	10	10	10	10	10	10	10	10	10	10	10	10	10	10	10	10	10	8	8	10	10	10	10	10	10	10	8
psaB	Vigna_unguiculata	Medicago_truncatula	10	10	10	10	10	10	10	8	8	8	8	10	10	10	10	8	8	10	10	10	10	10	10	10	10	10	10	10	10	10	10	10	10	10	10	10	10	10	10	10	10	10	10	10	10	10	10
psaB	Vigna_unguiculata	Arachis_hypogaea	10	10	10	10	10	10	10	8	8	8	8	9	8	9	10	8	8	10	10	10	10	10	10	10	10	10	10	10	10	10	10	10	10	10	10	10	10	8	8	10	10	10	10	10	10	10	10
psaB	Vigna_unguiculata	Phaseolus_vulgaris	10	10	10	10	10	10	10	10	10	10	10	10	10	10	10	10	10	10	10	10	10	10	10	10	10	10	10	10	10	10	10	10	10	10	10	10	10	10	10	10	10	10	10	10	10	10	10
psaB	Lens_culinaris	Cicer_arietinum	10	10	10	10	10	10	10	10	10	10	10	10	10	10	10	10	10	10	10	10	10	10	10	10	10	10	10	10	10	10	10	10	10	10	8	8	10	10	10	10	10	10	10	10	10	10	10
psaB	Lens_culinaris	Vigna_radiata	10	10	10	10	10	10	10	8	8	8	8	10	10	10	10	8	8	10	10	10	10	10	10	10	10	10	10	10	10	10	10	10	10	10	8	8	10	8	8	10	10	10	10	10	10	10	10
psaB	Lens_culinaris	Vicia_faba	10	10	10	10	10	10	10	10	10	10	10	10	10	10	10	10	10	10	10	10	10	10	10	10	10	10	10	10	10	10	10	10	10	10	8	8	10	10	10	10	10	10	10	10	10	10	10
psaB	Lens_culinaris	Pisum_sativum	10	10	10	7	6	9	10	10	10	10	10	10	8	8	10	10	10	10	10	10	10	10	10	10	10	10	10	10	10	10	10	10	10	10	8	8	10	10	10	10	10	10	10	10	10	10	8
psaB	Lens_culinaris	Medicago_truncatula	10	10	10	10	10	10	10	10	10	10	10	10	10	10	10	10	10	10	10	10	10	10	10	10	10	10	10	10	10	10	10	10	10	10	8	8	10	8	8	10	10	10	10	10	10	10	10
psaB	Lens_culinaris	Arachis_hypogaea	10	10	10	10	10	10	10	10	10	10	10	9	8	9	10	10	10	10	10	10	10	10	10	10	10	10	10	10	10	10	10	10	10	10	8	8	10	10	10	10	10	10	10	10	10	10	10
psaB	Lens_culinaris	Phaseolus_vulgaris	10	10	10	10	10	10	10	8	8	8	8	10	10	10	10	8	8	10	10	10	10	10	10	10	10	10	10	10	10	10	10	10	10	10	8	8	10	8	8	10	10	10	10	10	10	10	10
psaB	Cicer_arietinum	Vigna_radiata	10	10	10	10	10	10	10	8	8	8	8	10	10	10	10	8	8	10	10	10	10	10	10	10	10	10	10	10	10	10	10	10	10	10	10	10	10	8	8	10	10	10	10	10	10	10	10
psaB	Cicer_arietinum	Vicia_faba	10	10	10	10	10	10	10	10	10	10	10	10	10	10	10	10	10	10	10	10	10	10	10	10	10	10	10	10	10	10	10	10	10	10	10	10	10	10	10	10	10	10	10	10	10	10	10
psaB	Cicer_arietinum	Pisum_sativum	10	10	10	7	6	9	10	10	10	10	10	10	8	8	10	10	10	10	10	10	10	10	10	10	10	10	10	10	10	10	10	10	10	10	10	10	10	10	10	10	10	10	10	10	10	10	8
psaB	Cicer_arietinum	Medicago_truncatula	10	10	10	10	10	10	10	10	10	10	10	10	10	10	10	10	10	10	10	10	10	10	10	10	10	10	10	10	10	10	10	10	10	10	10	10	10	8	8	10	10	10	10	10	10	10	10
psaB	Cicer_arietinum	Arachis_hypogaea	10	10	10	10	10	10	10	10	10	10	10	9	8	9	10	10	10	10	10	10	10	10	10	10	10	10	10	10	10	10	10	10	10	10	10	10	10	10	10	10	10	10	10	10	10	10	10
psaB	Cicer_arietinum	Phaseolus_vulgaris	10	10	10	10	10	10	10	8	8	8	8	10	10	10	10	8	8	10	10	10	10	10	10	10	10	10	10	10	10	10	10	10	10	10	10	10	10	8	8	10	10	10	10	10	10	10	10
psaB	Vigna_radiata	Vicia_faba	10	10	10	10	10	10	10	8	8	8	8	10	10	10	10	8	8	10	10	10	10	10	10	10	10	10	10	10	10	10	10	10	10	10	10	10	10	8	8	10	10	10	10	10	10	10	10
psaB	Vigna_radiata	Pisum_sativum	10	10	10	7	6	9	10	8	8	8	8	10	8	8	10	8	8	10	10	10	10	10	10	10	10	10	10	10	10	10	10	10	10	10	10	10	10	8	8	10	10	10	10	10	10	10	8
psaB	Vigna_radiata	Medicago_truncatula	10	10	10	10	10	10	10	8	8	8	8	10	10	10	10	8	8	10	10	10	10	10	10	10	10	10	10	10	10	10	10	10	10	10	10	10	10	10	10	10	10	10	10	10	10	10	10
psaB	Vigna_radiata	Arachis_hypogaea	10	10	10	10	10	10	10	8	8	8	8	9	8	9	10	8	8	10	10	10	10	10	10	10	10	10	10	10	10	10	10	10	10	10	10	10	10	8	8	10	10	10	10	10	10	10	10
psaB	Vigna_radiata	Phaseolus_vulgaris	10	10	10	10	10	10	10	10	10	10	10	10	10	10	10	10	10	10	10	10	10	10	10	10	10	10	10	10	10	10	10	10	10	10	10	10	10	10	10	10	10	10	10	10	10	10	10
psaB	Vicia_faba	Pisum_sativum	10	10	10	7	6	9	10	10	10	10	10	10	8	8	10	10	10	10	10	10	10	10	10	10	10	10	10	10	10	10	10	10	10	10	10	10	10	10	10	10	10	10	10	10	10	10	8
psaB	Vicia_faba	Medicago_truncatula	10	10	10	10	10	10	10	10	10	10	10	10	10	10	10	10	10	10	10	10	10	10	10	10	10	10	10	10	10	10	10	10	10	10	10	10	10	8	8	10	10	10	10	10	10	10	10
psaB	Vicia_faba	Arachis_hypogaea	10	10	10	10	10	10	10	10	10	10	10	9	8	9	10	10	10	10	10	10	10	10	10	10	10	10	10	10	10	10	10	10	10	10	10	10	10	10	10	10	10	10	10	10	10	10	10
psaB	Vicia_faba	Phaseolus_vulgaris	10	10	10	10	10	10	10	8	8	8	8	10	10	10	10	8	8	10	10	10	10	10	10	10	10	10	10	10	10	10	10	10	10	10	10	10	10	8	8	10	10	10	10	10	10	10	10
psaB	Pisum_sativum	Medicago_truncatula	10	10	10	7	6	9	10	10	10	10	10	10	8	8	10	10	10	10	10	10	10	10	10	10	10	10	10	10	10	10	10	10	10	10	10	10	10	8	8	10	10	10	10	10	10	10	8
psaB	Pisum_sativum	Arachis_hypogaea	10	10	10	7	6	9	10	10	10	10	10	9	6	7	10	10	10	10	10	10	10	10	10	10	10	10	10	10	10	10	10	10	10	10	10	10	10	10	10	10	10	10	10	10	10	10	8
psaB	Pisum_sativum	Phaseolus_vulgaris	10	10	10	7	6	9	10	8	8	8	8	10	8	8	10	8	8	10	10	10	10	10	10	10	10	10	10	10	10	10	10	10	10	10	10	10	10	8	8	10	10	10	10	10	10	10	8
psaB	Medicago_truncatula	Arachis_hypogaea	10	10	10	10	10	10	10	10	10	10	10	9	8	9	10	10	10	10	10	10	10	10	10	10	10	10	10	10	10	10	10	10	10	10	10	10	10	8	8	10	10	10	10	10	10	10	10
psaB	Medicago_truncatula	Phaseolus_vulgaris	10	10	10	10	10	10	10	8	8	8	8	10	10	10	10	8	8	10	10	10	10	10	10	10	10	10	10	10	10	10	10	10	10	10	10	10	10	10	10	10	10	10	10	10	10	10	10
psaB	Arachis_hypogaea	Phaseolus_vulgaris	10	10	10	10	10	10	10	8	8	8	8	9	8	9	10	8	8	10	10	10	10	10	10	10	10	10	10	10	10	10	10	10	10	10	10	10	10	8	8	10	10	10	10	10	10	10	10
psaA	Glycine_max	Lotus_japonicus	10	10	10	10	8	8	10	10	10	10	10	10	10	10	10	10	10	10	10	10	8	8	10	10	10	8	8	8	8	10	10	10	10	10	10	10	10	10	10	10	10	10	10	8	6	8	10
psaA	Glycine_max	Vigna_unguiculata	10	10	10	10	10	10	10	10	10	10	10	10	10	10	10	10	10	10	10	10	8	8	10	10	10	10	10	8	8	9	8	9	10	10	10	9	8	9	10	10	10	10	10	8	8	10	10
psaA	Glycine_max	Lens_culinaris	10	10	10	10	8	8	10	10	8	3	0	0	0	0	0	0	0	0	2	7	8	8	10	10	10	10	10	8	8	10	10	10	10	10	10	10	10	8	8	10	10	10	10	8	8	10	10
psaA	Glycine_max	Cicer_arietinum	10	10	10	10	8	8	10	10	8	8	10	10	10	10	10	10	10	10	10	10	8	8	10	10	10	10	10	8	8	10	10	10	10	10	10	10	10	8	8	10	10	10	10	8	8	10	10
psaA	Glycine_max	Vigna_radiata	10	10	10	10	10	10	10	10	10	10	10	10	10	10	10	10	10	10	10	10	8	8	10	10	10	10	10	8	8	9	8	9	10	10	10	9	8	9	10	10	10	10	10	8	6	8	10
psaA	Glycine_max	Vicia_faba	10	10	10	10	8	8	10	10	8	3	0	0	0	0	0	0	0	0	2	7	8	8	10	10	10	10	10	8	8	10	10	10	10	10	10	10	10	8	8	10	10	10	10	8	8	10	10
psaA	Glycine_max	Pisum_sativum	10	10	10	10	8	8	10	10	8	3	0	0	0	0	0	0	0	0	2	7	8	8	10	10	10	10	10	8	8	10	10	10	10	8	8	10	10	8	8	10	10	10	10	8	8	10	10
psaA	Glycine_max	Medicago_truncatula	10	10	10	10	8	8	10	10	8	3	0	0	0	0	0	0	0	0	2	7	8	8	10	10	10	10	10	8	8	10	10	10	10	10	10	10	10	8	8	10	10	9	8	7	8	10	10
psaA	Glycine_max	Arachis_hypogaea	10	10	10	10	8	8	10	10	10	10	10	10	10	10	10	10	10	10	10	10	8	6	8	10	10	10	10	10	10	10	10	10	10	10	10	10	10	10	10	10	10	10	10	8	8	10	10
psaA	Glycine_max	Phaseolus_vulgaris	10	10	10	10	10	10	10	10	10	10	10	10	10	10	10	10	10	10	10	10	8	8	10	10	10	10	10	8	8	9	8	9	10	10	10	9	8	9	10	10	10	10	10	8	8	10	10
psaA	Lotus_japonicus	Vigna_unguiculata	10	10	10	10	8	8	10	10	10	10	10	10	10	10	10	10	10	10	10	10	8	8	10	10	10	8	8	10	10	9	8	9	10	10	10	9	8	9	10	10	10	10	10	8	6	8	10
psaA	Lotus_japonicus	Lens_culinaris	10	10	10	10	10	10	10	10	8	3	0	0	0	0	0	0	0	0	2	7	10	10	10	10	10	8	8	10	10	10	10	10	10	10	10	10	10	8	8	10	10	10	10	8	6	8	10
psaA	Lotus_japonicus	Cicer_arietinum	10	10	10	10	10	10	10	10	8	8	10	10	10	10	10	10	10	10	10	10	10	10	10	10	10	8	8	10	10	10	10	10	10	10	10	10	10	8	8	10	10	10	10	8	6	8	10
psaA	Lotus_japonicus	Vigna_radiata	10	10	10	10	8	8	10	10	10	10	10	10	10	10	10	10	10	10	10	10	8	8	10	10	10	8	8	10	10	9	8	9	10	10	10	9	8	9	10	10	10	10	10	8	6	8	10
psaA	Lotus_japonicus	Vicia_faba	10	10	10	10	10	10	10	10	8	3	0	0	0	0	0	0	0	0	2	7	10	10	10	10	10	8	8	10	10	10	10	10	10	10	10	10	10	8	8	10	10	10	10	8	6	8	10
psaA	Lotus_japonicus	Pisum_sativum	10	10	10	10	10	10	10	10	8	3	0	0	0	0	0	0	0	0	2	7	10	10	10	10	10	8	8	10	10	10	10	10	10	8	8	10	10	8	8	10	10	10	10	8	6	8	10
psaA	Lotus_japonicus	Medicago_truncatula	10	10	10	10	10	10	10	10	8	3	0	0	0	0	0	0	0	0	2	7	10	10	10	10	10	8	8	10	10	10	10	10	10	10	10	10	10	8	8	10	10	9	8	7	6	8	10
psaA	Lotus_japonicus	Arachis_hypogaea	10	10	10	10	10	10	10	10	10	10	10	10	10	10	10	10	10	10	10	10	8	6	8	10	10	8	8	8	8	10	10	10	10	10	10	10	10	10	10	10	10	10	10	10	8	8	10
psaA	Lotus_japonicus	Phaseolus_vulgaris	10	10	10	10	8	8	10	10	10	10	10	10	10	10	10	10	10	10	10	10	8	8	10	10	10	8	8	10	10	9	8	9	10	10	10	9	8	9	10	10	10	10	10	8	6	8	10
psaA	Vigna_unguiculata	Lens_culinaris	10	10	10	10	8	8	10	10	8	3	0	0	0	0	0	0	0	0	2	7	8	8	10	10	10	10	10	10	10	9	8	9	10	10	10	9	8	7	8	10	10	10	10	10	10	10	10
psaA	Vigna_unguiculata	Cicer_arietinum	10	10	10	10	8	8	10	10	8	8	10	10	10	10	10	10	10	10	10	10	8	8	10	10	10	10	10	10	10	9	8	9	10	10	10	9	8	7	8	10	10	10	10	10	10	10	10
psaA	Vigna_unguiculata	Vigna_radiata	10	10	10	10	10	10	10	10	10	10	10	10	10	10	10	10	10	10	10	10	10	10	10	10	10	10	10	10	10	10	10	10	10	10	10	10	10	10	10	10	10	10	10	10	8	8	10
psaA	Vigna_unguiculata	Vicia_faba	10	10	10	10	8	8	10	10	8	3	0	0	0	0	0	0	0	0	2	7	8	8	10	10	10	10	10	10	10	9	8	9	10	10	10	9	8	7	8	10	10	10	10	10	10	10	10
psaA	Vigna_unguiculata	Pisum_sativum	10	10	10	10	8	8	10	10	8	3	0	0	0	0	0	0	0	0	2	7	8	8	10	10	10	10	10	10	10	9	8	9	10	8	8	9	8	7	8	10	10	10	10	10	10	10	10
psaA	Vigna_unguiculata	Medicago_truncatula	10	10	10	10	8	8	10	10	8	3	0	0	0	0	0	0	0	0	2	7	8	8	10	10	10	10	10	10	10	9	8	9	10	10	10	9	8	7	8	10	10	9	8	9	10	10	10
psaA	Vigna_unguiculata	Arachis_hypogaea	10	10	10	10	8	8	10	10	10	10	10	10	10	10	10	10	10	10	10	10	8	6	8	10	10	10	10	8	8	9	8	9	10	10	10	9	8	9	10	10	10	10	10	8	8	10	10
psaA	Vigna_unguiculata	Phaseolus_vulgaris	10	10	10	10	10	10	10	10	10	10	10	10	10	10	10	10	10	10	10	10	10	10	10	10	10	10	10	10	10	10	10	10	10	10	10	10	10	10	10	10	10	10	10	10	10	10	10
psaA	Lens_culinaris	Cicer_arietinum	10	10	10	10	10	10	10	10	10	5	0	0	0	0	0	0	0	0	2	7	10	10	10	10	10	10	10	10	10	10	10	10	10	10	10	10	10	10	10	10	10	10	10	10	10	10	10
psaA	Lens_culinaris	Vigna_radiata	10	10	10	10	8	8	10	10	8	3	0	0	0	0	0	0	0	0	2	7	8	8	10	10	10	10	10	10	10	9	8	9	10	10	10	9	8	7	8	10	10	10	10	10	8	8	10
psaA	Lens_culinaris	Vicia_faba	10	10	10	10	10	10	10	10	10	10	10	10	10	10	10	10	10	10	10	10	10	10	10	10	10	10	10	10	10	10	10	10	10	10	10	10	10	10	10	10	10	10	10	10	10	10	10
psaA	Lens_culinaris	Pisum_sativum	10	10	10	10	10	10	10	10	10	10	10	8	8	10	10	8	8	10	10	10	10	10	10	10	10	10	10	10	10	10	10	10	10	8	8	10	10	10	10	10	10	10	10	10	10	10	10
psaA	Lens_culinaris	Medicago_truncatula	10	10	10	10	10	10	10	10	10	10	10	10	10	10	10	10	10	10	10	10	10	10	10	10	10	10	10	10	10	10	10	10	10	10	10	10	10	10	10	10	10	9	8	9	10	10	10
psaA	Lens_culinaris	Arachis_hypogaea	10	10	10	10	10	10	10	10	8	3	0	0	0	0	0	0	0	0	2	7	8	6	8	10	10	10	10	8	8	10	10	10	10	10	10	10	10	8	8	10	10	10	10	8	8	10	10
psaA	Lens_culinaris	Phaseolus_vulgaris	10	10	10	10	8	8	10	10	8	3	0	0	0	0	0	0	0	0	2	7	8	8	10	10	10	10	10	10	10	9	8	9	10	10	10	9	8	7	8	10	10	10	10	10	10	10	10
psaA	Cicer_arietinum	Vigna_radiata	10	10	10	10	8	8	10	10	8	8	10	10	10	10	10	10	10	10	10	10	8	8	10	10	10	10	10	10	10	9	8	9	10	10	10	9	8	7	8	10	10	10	10	10	8	8	10
psaA	Cicer_arietinum	Vicia_faba	10	10	10	10	10	10	10	10	10	5	0	0	0	0	0	0	0	0	2	7	10	10	10	10	10	10	10	10	10	10	10	10	10	10	10	10	10	10	10	10	10	10	10	10	10	10	10
psaA	Cicer_arietinum	Pisum_sativum	10	10	10	10	10	10	10	10	10	5	0	0	0	0	0	0	0	0	2	7	10	10	10	10	10	10	10	10	10	10	10	10	10	8	8	10	10	10	10	10	10	10	10	10	10	10	10
psaA	Cicer_arietinum	Medicago_truncatula	10	10	10	10	10	10	10	10	10	5	0	0	0	0	0	0	0	0	2	7	10	10	10	10	10	10	10	10	10	10	10	10	10	10	10	10	10	10	10	10	10	9	8	9	10	10	10
psaA	Cicer_arietinum	Arachis_hypogaea	10	10	10	10	10	10	10	10	8	8	10	10	10	10	10	10	10	10	10	10	8	6	8	10	10	10	10	8	8	10	10	10	10	10	10	10	10	8	8	10	10	10	10	8	8	10	10
psaA	Cicer_arietinum	Phaseolus_vulgaris	10	10	10	10	8	8	10	10	8	8	10	10	10	10	10	10	10	10	10	10	8	8	10	10	10	10	10	10	10	9	8	9	10	10	10	9	8	7	8	10	10	10	10	10	10	10	10
psaA	Vigna_radiata	Vicia_faba	10	10	10	10	8	8	10	10	8	3	0	0	0	0	0	0	0	0	2	7	8	8	10	10	10	10	10	10	10	9	8	9	10	10	10	9	8	7	8	10	10	10	10	10	8	8	10
psaA	Vigna_radiata	Pisum_sativum	10	10	10	10	8	8	10	10	8	3	0	0	0	0	0	0	0	0	2	7	8	8	10	10	10	10	10	10	10	9	8	9	10	8	8	9	8	7	8	10	10	10	10	10	8	8	10
psaA	Vigna_radiata	Medicago_truncatula	10	10	10	10	8	8	10	10	8	3	0	0	0	0	0	0	0	0	2	7	8	8	10	10	10	10	10	10	10	9	8	9	10	10	10	9	8	7	8	10	10	9	8	9	8	8	10
psaA	Vigna_radiata	Arachis_hypogaea	10	10	10	10	8	8	10	10	10	10	10	10	10	10	10	10	10	10	10	10	8	6	8	10	10	10	10	8	8	9	8	9	10	10	10	9	8	9	10	10	10	10	10	8	6	8	10
psaA	Vigna_radiata	Phaseolus_vulgaris	10	10	10	10	10	10	10	10	10	10	10	10	10	10	10	10	10	10	10	10	10	10	10	10	10	10	10	10	10	10	10	10	10	10	10	10	10	10	10	10	10	10	10	10	8	8	10
psaA	Vicia_faba	Pisum_sativum	10	10	10	10	10	10	10	10	10	10	10	8	8	10	10	8	8	10	10	10	10	10	10	10	10	10	10	10	10	10	10	10	10	8	8	10	10	10	10	10	10	10	10	10	10	10	10
psaA	Vicia_faba	Medicago_truncatula	10	10	10	10	10	10	10	10	10	10	10	10	10	10	10	10	10	10	10	10	10	10	10	10	10	10	10	10	10	10	10	10	10	10	10	10	10	10	10	10	10	9	8	9	10	10	10
psaA	Vicia_faba	Arachis_hypogaea	10	10	10	10	10	10	10	10	8	3	0	0	0	0	0	0	0	0	2	7	8	6	8	10	10	10	10	8	8	10	10	10	10	10	10	10	10	8	8	10	10	10	10	8	8	10	10
psaA	Vicia_faba	Phaseolus_vulgaris	10	10	10	10	8	8	10	10	8	3	0	0	0	0	0	0	0	0	2	7	8	8	10	10	10	10	10	10	10	9	8	9	10	10	10	9	8	7	8	10	10	10	10	10	10	10	10
psaA	Pisum_sativum	Medicago_truncatula	10	10	10	10	10	10	10	10	10	10	10	8	8	10	10	8	8	10	10	10	10	10	10	10	10	10	10	10	10	10	10	10	10	8	8	10	10	10	10	10	10	9	8	9	10	10	10
psaA	Pisum_sativum	Arachis_hypogaea	10	10	10	10	10	10	10	10	8	3	0	0	0	0	0	0	0	0	2	7	8	6	8	10	10	10	10	8	8	10	10	10	10	8	8	10	10	8	8	10	10	10	10	8	8	10	10
psaA	Pisum_sativum	Phaseolus_vulgaris	10	10	10	10	8	8	10	10	8	3	0	0	0	0	0	0	0	0	2	7	8	8	10	10	10	10	10	10	10	9	8	9	10	8	8	9	8	7	8	10	10	10	10	10	10	10	10
psaA	Medicago_truncatula	Arachis_hypogaea	10	10	10	10	10	10	10	10	8	3	0	0	0	0	0	0	0	0	2	7	8	6	8	10	10	10	10	8	8	10	10	10	10	10	10	10	10	8	8	10	10	9	8	7	8	10	10
psaA	Medicago_truncatula	Phaseolus_vulgaris	10	10	10	10	8	8	10	10	8	3	0	0	0	0	0	0	0	0	2	7	8	8	10	10	10	10	10	10	10	9	8	9	10	10	10	9	8	7	8	10	10	9	8	9	10	10	10
psaA	Arachis_hypogaea	Phaseolus_vulgaris	10	10	10	10	8	8	10	10	10	10	10	10	10	10	10	10	10	10	10	10	8	6	8	10	10	10	10	8	8	9	8	9	10	10	10	9	8	9	10	10	10	10	10	8	8	10	10
psbA	Glycine_max	Lotus_japonicus	10	10	10	10	10	10	10	10	10	10	10	10	10	10	10	10	10	10	10	9	8	9	10	10	10	10	10	10	10	10	10	10	8	8	8	8	10	8	8	10	10	10	10	10	10	10	10
psbA	Glycine_max	Vigna_unguiculata	10	10	10	10	10	10	10	10	10	10	10	10	10	10	10	10	10	10	10	10	10	10	10	10	10	10	10	10	8	8	10	10	10	10	10	10	10	10	10	10	10	10	10	10	10	10	10
psbA	Glycine_max	Lens_culinaris	10	10	10	10	10	10	10	10	10	10	10	10	10	10	10	10	8	8	10	9	8	9	10	10	10	10	10	10	10	10	10	10	10	10	8	8	10	8	8	10	10	10	10	10	10	10	10
psbA	Glycine_max	Cicer_arietinum	10	10	10	10	10	10	10	10	10	10	10	10	10	10	10	10	8	8	10	9	8	9	10	10	10	10	10	10	10	10	10	10	10	10	8	8	10	8	8	10	10	10	10	10	10	10	10
psbA	Glycine_max	Vigna_radiata	10	10	10	10	10	10	10	10	10	10	10	10	10	10	10	10	10	10	10	10	10	10	10	10	10	10	10	10	8	8	10	10	10	10	10	10	10	10	10	10	10	10	10	10	10	10	10
psbA	Glycine_max	Vicia_faba	10	10	10	10	10	10	10	10	10	10	10	10	10	10	10	10	8	8	10	9	8	9	10	10	10	10	10	10	10	10	10	10	10	10	8	8	10	8	8	10	10	10	10	10	10	10	10
psbA	Glycine_max	Pisum_sativum	10	10	10	10	10	10	10	10	10	10	10	10	10	10	10	10	8	8	10	9	8	9	10	10	10	10	10	10	10	10	10	10	10	10	8	8	10	8	8	10	10	10	10	10	10	10	10
psbA	Glycine_max	Medicago_truncatula	10	10	10	10	10	10	10	10	10	10	10	10	10	10	10	10	8	8	10	9	8	9	10	8	8	10	10	10	10	10	10	10	10	10	8	8	10	8	8	10	10	10	10	10	10	10	10
psbA	Glycine_max	Arachis_hypogaea	10	10	10	10	10	10	10	10	10	10	10	10	10	10	10	10	10	10	10	10	10	10	10	10	10	10	10	10	10	10	10	10	10	10	8	8	10	8	8	10	10	10	10	10	10	10	10
psbA	Glycine_max	Phaseolus_vulgaris	0	0	0	0	0	0	4	9	10	10	10	10	10	10	10	10	10	10	10	10	10	10	10	10	10	10	10	10	10	10	10	10	10	10	10	10	10	10	10	10	10	9	8	9	10	10	10
psbA	Lotus_japonicus	Vigna_unguiculata	10	10	10	10	10	10	10	10	10	10	10	10	10	10	10	10	10	10	10	9	8	9	10	10	10	10	10	10	8	8	10	10	8	8	8	8	10	8	8	10	10	10	10	10	10	10	10
psbA	Lotus_japonicus	Lens_culinaris	10	10	10	10	10	10	10	10	10	10	10	10	10	10	10	10	8	8	10	10	10	10	10	10	10	10	10	10	10	10	10	10	8	8	10	10	10	10	10	10	10	10	10	10	10	10	10
psbA	Lotus_japonicus	Cicer_arietinum	10	10	10	10	10	10	10	10	10	10	10	10	10	10	10	10	8	8	10	10	10	10	10	10	10	10	10	10	10	10	10	10	8	8	10	10	10	10	10	10	10	10	10	10	10	10	10
psbA	Lotus_japonicus	Vigna_radiata	10	10	10	10	10	10	10	10	10	10	10	10	10	10	10	10	10	10	10	9	8	9	10	10	10	10	10	10	8	8	10	10	8	8	8	8	10	8	8	10	10	10	10	10	10	10	10
psbA	Lotus_japonicus	Vicia_faba	10	10	10	10	10	10	10	10	10	10	10	10	10	10	10	10	8	8	10	10	10	10	10	10	10	10	10	10	10	10	10	10	8	8	10	10	10	10	10	10	10	10	10	10	10	10	10
psbA	Lotus_japonicus	Pisum_sativum	10	10	10	10	10	10	10	10	10	10	10	10	10	10	10	10	8	8	10	10	10	10	10	10	10	10	10	10	10	10	10	10	8	8	10	10	10	10	10	10	10	10	10	10	10	10	10
psbA	Lotus_japonicus	Medicago_truncatula	10	10	10	10	10	10	10	10	10	10	10	10	10	10	10	10	8	8	10	10	10	10	10	8	8	10	10	10	10	10	10	10	8	8	10	10	10	10	10	10	10	10	10	10	10	10	10
psbA	Lotus_japonicus	Arachis_hypogaea	10	10	10	10	10	10	10	10	10	10	10	10	10	10	10	10	10	10	10	9	8	9	10	10	10	10	10	10	10	10	10	10	8	8	10	10	10	10	10	10	10	10	10	10	10	10	10
psbA	Lotus_japonicus	Phaseolus_vulgaris	0	0	0	0	0	0	4	9	10	10	10	10	10	10	10	10	10	10	10	9	8	9	10	10	10	10	10	10	10	10	10	10	8	8	8	8	10	8	8	10	10	9	8	9	10	10	10
psbA	Vigna_unguiculata	Lens_culinaris	10	10	10	10	10	10	10	10	10	10	10	10	10	10	10	10	8	8	10	9	8	9	10	10	10	10	10	10	8	8	10	10	10	10	8	8	10	8	8	10	10	10	10	10	10	10	10
psbA	Vigna_unguiculata	Cicer_arietinum	10	10	10	10	10	10	10	10	10	10	10	10	10	10	10	10	8	8	10	9	8	9	10	10	10	10	10	10	8	8	10	10	10	10	8	8	10	8	8	10	10	10	10	10	10	10	10
psbA	Vigna_unguiculata	Vigna_radiata	10	10	10	10	10	10	10	10	10	10	10	10	10	10	10	10	10	10	10	10	10	10	10	10	10	10	10	10	10	10	10	10	10	10	10	10	10	10	10	10	10	10	10	10	10	10	10
psbA	Vigna_unguiculata	Vicia_faba	10	10	10	10	10	10	10	10	10	10	10	10	10	10	10	10	8	8	10	9	8	9	10	10	10	10	10	10	8	8	10	10	10	10	8	8	10	8	8	10	10	10	10	10	10	10	10
psbA	Vigna_unguiculata	Pisum_sativum	10	10	10	10	10	10	10	10	10	10	10	10	10	10	10	10	8	8	10	9	8	9	10	10	10	10	10	10	8	8	10	10	10	10	8	8	10	8	8	10	10	10	10	10	10	10	10
psbA	Vigna_unguiculata	Medicago_truncatula	10	10	10	10	10	10	10	10	10	10	10	10	10	10	10	10	8	8	10	9	8	9	10	8	8	10	10	10	8	8	10	10	10	10	8	8	10	8	8	10	10	10	10	10	10	10	10
psbA	Vigna_unguiculata	Arachis_hypogaea	10	10	10	10	10	10	10	10	10	10	10	10	10	10	10	10	10	10	10	10	10	10	10	10	10	10	10	10	8	8	10	10	10	10	8	8	10	8	8	10	10	10	10	10	10	10	10
psbA	Vigna_unguiculata	Phaseolus_vulgaris	0	0	0	0	0	0	4	9	10	10	10	10	10	10	10	10	10	10	10	10	10	10	10	10	10	10	10	10	8	8	10	10	10	10	10	10	10	10	10	10	10	9	8	9	10	10	10
psbA	Lens_culinaris	Cicer_arietinum	10	10	10	10	10	10	10	10	10	10	10	10	10	10	10	10	10	10	10	10	10	10	10	10	10	10	10	10	10	10	10	10	10	10	10	10	10	10	10	10	10	10	10	10	10	10	10
psbA	Lens_culinaris	Vigna_radiata	10	10	10	10	10	10	10	10	10	10	10	10	10	10	10	10	8	8	10	9	8	9	10	10	10	10	10	10	8	8	10	10	10	10	8	8	10	8	8	10	10	10	10	10	10	10	10
psbA	Lens_culinaris	Vicia_faba	10	10	10	10	10	10	10	10	10	10	10	10	10	10	10	10	10	10	10	10	10	10	10	10	10	10	10	10	10	10	10	10	10	10	10	10	10	10	10	10	10	10	10	10	10	10	10
psbA	Lens_culinaris	Pisum_sativum	10	10	10	10	10	10	10	10	10	10	10	10	10	10	10	10	10	10	10	10	10	10	10	10	10	10	10	10	10	10	10	10	10	10	10	10	10	10	10	10	10	10	10	10	10	10	10
psbA	Lens_culinaris	Medicago_truncatula	10	10	10	10	10	10	10	10	10	10	10	10	10	10	10	10	10	10	10	10	10	10	10	8	8	10	10	10	10	10	10	10	10	10	10	10	10	10	10	10	10	10	10	10	10	10	10
psbA	Lens_culinaris	Arachis_hypogaea	10	10	10	10	10	10	10	10	10	10	10	10	10	10	10	10	8	8	10	9	8	9	10	10	10	10	10	10	10	10	10	10	10	10	10	10	10	10	10	10	10	10	10	10	10	10	10
psbA	Lens_culinaris	Phaseolus_vulgaris	0	0	0	0	0	0	4	9	10	10	10	10	10	10	10	10	8	8	10	9	8	9	10	10	10	10	10	10	10	10	10	10	10	10	8	8	10	8	8	10	10	9	8	9	10	10	10
psbA	Cicer_arietinum	Vigna_radiata	10	10	10	10	10	10	10	10	10	10	10	10	10	10	10	10	8	8	10	9	8	9	10	10	10	10	10	10	8	8	10	10	10	10	8	8	10	8	8	10	10	10	10	10	10	10	10
psbA	Cicer_arietinum	Vicia_faba	10	10	10	10	10	10	10	10	10	10	10	10	10	10	10	10	10	10	10	10	10	10	10	10	10	10	10	10	10	10	10	10	10	10	10	10	10	10	10	10	10	10	10	10	10	10	10
psbA	Cicer_arietinum	Pisum_sativum	10	10	10	10	10	10	10	10	10	10	10	10	10	10	10	10	10	10	10	10	10	10	10	10	10	10	10	10	10	10	10	10	10	10	10	10	10	10	10	10	10	10	10	10	10	10	10
psbA	Cicer_arietinum	Medicago_truncatula	10	10	10	10	10	10	10	10	10	10	10	10	10	10	10	10	10	10	10	10	10	10	10	8	8	10	10	10	10	10	10	10	10	10	10	10	10	10	10	10	10	10	10	10	10	10	10
psbA	Cicer_arietinum	Arachis_hypogaea	10	10	10	10	10	10	10	10	10	10	10	10	10	10	10	10	8	8	10	9	8	9	10	10	10	10	10	10	10	10	10	10	10	10	10	10	10	10	10	10	10	10	10	10	10	10	10
psbA	Cicer_arietinum	Phaseolus_vulgaris	0	0	0	0	0	0	4	9	10	10	10	10	10	10	10	10	8	8	10	9	8	9	10	10	10	10	10	10	10	10	10	10	10	10	8	8	10	8	8	10	10	9	8	9	10	10	10
psbA	Vigna_radiata	Vicia_faba	10	10	10	10	10	10	10	10	10	10	10	10	10	10	10	10	8	8	10	9	8	9	10	10	10	10	10	10	8	8	10	10	10	10	8	8	10	8	8	10	10	10	10	10	10	10	10
psbA	Vigna_radiata	Pisum_sativum	10	10	10	10	10	10	10	10	10	10	10	10	10	10	10	10	8	8	10	9	8	9	10	10	10	10	10	10	8	8	10	10	10	10	8	8	10	8	8	10	10	10	10	10	10	10	10
psbA	Vigna_radiata	Medicago_truncatula	10	10	10	10	10	10	10	10	10	10	10	10	10	10	10	10	8	8	10	9	8	9	10	8	8	10	10	10	8	8	10	10	10	10	8	8	10	8	8	10	10	10	10	10	10	10	10
psbA	Vigna_radiata	Arachis_hypogaea	10	10	10	10	10	10	10	10	10	10	10	10	10	10	10	10	10	10	10	10	10	10	10	10	10	10	10	10	8	8	10	10	10	10	8	8	10	8	8	10	10	10	10	10	10	10	10
psbA	Vigna_radiata	Phaseolus_vulgaris	0	0	0	0	0	0	4	9	10	10	10	10	10	10	10	10	10	10	10	10	10	10	10	10	10	10	10	10	8	8	10	10	10	10	10	10	10	10	10	10	10	9	8	9	10	10	10
psbA	Vicia_faba	Pisum_sativum	10	10	10	10	10	10	10	10	10	10	10	10	10	10	10	10	10	10	10	10	10	10	10	10	10	10	10	10	10	10	10	10	10	10	10	10	10	10	10	10	10	10	10	10	10	10	10
psbA	Vicia_faba	Medicago_truncatula	10	10	10	10	10	10	10	10	10	10	10	10	10	10	10	10	10	10	10	10	10	10	10	8	8	10	10	10	10	10	10	10	10	10	10	10	10	10	10	10	10	10	10	10	10	10	10
psbA	Vicia_faba	Arachis_hypogaea	10	10	10	10	10	10	10	10	10	10	10	10	10	10	10	10	8	8	10	9	8	9	10	10	10	10	10	10	10	10	10	10	10	10	10	10	10	10	10	10	10	10	10	10	10	10	10
psbA	Vicia_faba	Phaseolus_vulgaris	0	0	0	0	0	0	4	9	10	10	10	10	10	10	10	10	8	8	10	9	8	9	10	10	10	10	10	10	10	10	10	10	10	10	8	8	10	8	8	10	10	9	8	9	10	10	10
psbA	Pisum_sativum	Medicago_truncatula	10	10	10	10	10	10	10	10	10	10	10	10	10	10	10	10	10	10	10	10	10	10	10	8	8	10	10	10	10	10	10	10	10	10	10	10	10	10	10	10	10	10	10	10	10	10	10
psbA	Pisum_sativum	Arachis_hypogaea	10	10	10	10	10	10	10	10	10	10	10	10	10	10	10	10	8	8	10	9	8	9	10	10	10	10	10	10	10	10	10	10	10	10	10	10	10	10	10	10	10	10	10	10	10	10	10
psbA	Pisum_sativum	Phaseolus_vulgaris	0	0	0	0	0	0	4	9	10	10	10	10	10	10	10	10	8	8	10	9	8	9	10	10	10	10	10	10	10	10	10	10	10	10	8	8	10	8	8	10	10	9	8	9	10	10	10
psbA	Medicago_truncatula	Arachis_hypogaea	10	10	10	10	10	10	10	10	10	10	10	10	10	10	10	10	8	8	10	9	8	9	10	8	8	10	10	10	10	10	10	10	10	10	10	10	10	10	10	10	10	10	10	10	10	10	10
psbA	Medicago_truncatula	Phaseolus_vulgaris	0	0	0	0	0	0	4	9	10	10	10	10	10	10	10	10	8	8	10	9	8	9	10	8	8	10	10	10	10	10	10	10	10	10	8	8	10	8	8	10	10	9	8	9	10	10	10
psbA	Arachis_hypogaea	Phaseolus_vulgaris	0	0	0	0	0	0	4	9	10	10	10	10	10	10	10	10	10	10	10	10	10	10	10	10	10	10	10	10	10	10	10	10	10	10	8	8	10	8	8	10	10	9	8	9	10	10	10
psaJ	Glycine_max	Lotus_japonicus	10	10	10	10	10	10	10	10	8	8	10	10	10	10	8	8	10	10	10	10	10	10	8	8	10	8	6
psaJ	Glycine_max	Vigna_unguiculata	10	10	10	10	10	10	10	10	10	10	10	10	10	10	10	10	10	10	8	8	10	10	10	10	10	10	10
psaJ	Glycine_max	Lens_culinaris	10	10	10	10	10	10	10	10	8	6	8	10	10	10	8	6	8	10	8	8	10	10	8	8	8	6	6
psaJ	Glycine_max	Cicer_arietinum	10	10	10	10	10	10	10	10	8	6	8	10	10	10	8	6	8	10	10	10	10	10	8	8	8	6	8
psaJ	Glycine_max	Vigna_radiata	10	10	10	10	10	10	10	10	10	10	10	10	10	10	10	10	10	10	8	8	10	10	10	10	10	10	10
psaJ	Glycine_max	Vicia_faba	10	10	10	10	10	10	10	10	8	6	8	10	10	10	8	6	8	10	8	8	10	10	8	8	8	6	6
psaJ	Glycine_max	Pisum_sativum	10	10	10	10	10	10	10	10	8	6	8	10	10	10	8	6	8	10	8	8	10	10	8	8	8	6	6
psaJ	Glycine_max	Medicago_truncatula	10	10	10	10	10	10	10	10	8	6	8	10	10	8	6	6	8	10	10	10	10	10	8	6	6	6	6
psaJ	Glycine_max	Arachis_hypogaea	10	10	10	8	8	10	10	10	8	8	10	10	10	10	8	8	10	10	10	10	10	10	8	8	10	8	8
psaJ	Glycine_max	Phaseolus_vulgaris	10	10	10	10	10	10	10	10	10	10	10	10	10	10	10	10	10	10	8	8	10	10	10	10	10	10	10
psaJ	Lotus_japonicus	Vigna_unguiculata	10	10	10	10	10	10	10	10	8	8	10	10	10	10	8	8	10	10	8	8	10	10	8	8	10	8	6
psaJ	Lotus_japonicus	Lens_culinaris	10	10	10	10	10	10	10	10	10	8	8	10	10	10	10	8	8	10	8	8	10	10	10	10	8	8	10
psaJ	Lotus_japonicus	Cicer_arietinum	10	10	10	10	10	10	10	10	10	8	8	10	10	10	10	8	8	10	10	10	10	10	8	8	8	8	8
psaJ	Lotus_japonicus	Vigna_radiata	10	10	10	10	10	10	10	10	8	8	10	10	10	10	8	8	10	10	8	8	10	10	8	8	10	8	6
psaJ	Lotus_japonicus	Vicia_faba	10	10	10	10	10	10	10	10	10	8	8	10	10	10	10	8	8	10	8	8	10	10	10	10	8	8	10
psaJ	Lotus_japonicus	Pisum_sativum	10	10	10	10	10	10	10	10	10	8	8	10	10	10	10	8	8	10	8	8	10	10	10	10	8	8	10
psaJ	Lotus_japonicus	Medicago_truncatula	10	10	10	10	10	10	10	10	10	8	8	10	10	8	8	8	8	10	10	10	10	10	10	8	6	8	10
psaJ	Lotus_japonicus	Arachis_hypogaea	10	10	10	8	8	10	10	10	10	10	10	10	10	10	10	10	10	10	10	10	10	10	6	6	10	10	8
psaJ	Lotus_japonicus	Phaseolus_vulgaris	10	10	10	10	10	10	10	10	8	8	10	10	10	10	8	8	10	10	8	8	10	10	8	8	10	8	6
psaJ	Vigna_unguiculata	Lens_culinaris	10	10	10	10	10	10	10	10	8	6	8	10	10	10	8	6	8	10	10	10	10	10	8	8	8	6	6
psaJ	Vigna_unguiculata	Cicer_arietinum	10	10	10	10	10	10	10	10	8	6	8	10	10	10	8	6	8	10	8	8	10	10	8	8	8	6	8
psaJ	Vigna_unguiculata	Vigna_radiata	10	10	10	10	10	10	10	10	10	10	10	10	10	10	10	10	10	10	10	10	10	10	10	10	10	10	10
psaJ	Vigna_unguiculata	Vicia_faba	10	10	10	10	10	10	10	10	8	6	8	10	10	10	8	6	8	10	10	10	10	10	8	8	8	6	6
psaJ	Vigna_unguiculata	Pisum_sativum	10	10	10	10	10	10	10	10	8	6	8	10	10	10	8	6	8	10	10	10	10	10	8	8	8	6	6
psaJ	Vigna_unguiculata	Medicago_truncatula	10	10	10	10	10	10	10	10	8	6	8	10	10	8	6	6	8	10	8	8	10	10	8	6	6	6	6
psaJ	Vigna_unguiculata	Arachis_hypogaea	10	10	10	8	8	10	10	10	8	8	10	10	10	10	8	8	10	10	8	8	10	10	8	8	10	8	8
psaJ	Vigna_unguiculata	Phaseolus_vulgaris	10	10	10	10	10	10	10	10	10	10	10	10	10	10	10	10	10	10	10	10	10	10	10	10	10	10	10
psaJ	Lens_culinaris	Cicer_arietinum	10	10	10	10	10	10	10	10	10	10	10	10	10	10	10	10	10	10	8	8	10	10	8	8	10	10	8
psaJ	Lens_culinaris	Vigna_radiata	10	10	10	10	10	10	10	10	8	6	8	10	10	10	8	6	8	10	10	10	10	10	8	8	8	6	6
psaJ	Lens_culinaris	Vicia_faba	10	10	10	10	10	10	10	10	10	10	10	10	10	10	10	10	10	10	10	10	10	10	10	10	10	10	10
psaJ	Lens_culinaris	Pisum_sativum	10	10	10	10	10	10	10	10	10	10	10	10	10	10	10	10	10	10	10	10	10	10	10	10	10	10	10
psaJ	Lens_culinaris	Medicago_truncatula	10	10	10	10	10	10	10	10	10	10	10	10	10	8	8	10	10	10	8	8	10	10	10	8	8	10	10
psaJ	Lens_culinaris	Arachis_hypogaea	10	10	10	8	8	10	10	10	10	8	8	10	10	10	10	8	8	10	8	8	10	10	6	6	8	8	8
psaJ	Lens_culinaris	Phaseolus_vulgaris	10	10	10	10	10	10	10	10	8	6	8	10	10	10	8	6	8	10	10	10	10	10	8	8	8	6	6
psaJ	Cicer_arietinum	Vigna_radiata	10	10	10	10	10	10	10	10	8	6	8	10	10	10	8	6	8	10	8	8	10	10	8	8	8	6	8
psaJ	Cicer_arietinum	Vicia_faba	10	10	10	10	10	10	10	10	10	10	10	10	10	10	10	10	10	10	8	8	10	10	8	8	10	10	8
psaJ	Cicer_arietinum	Pisum_sativum	10	10	10	10	10	10	10	10	10	10	10	10	10	10	10	10	10	10	8	8	10	10	8	8	10	10	8
psaJ	Cicer_arietinum	Medicago_truncatula	10	10	10	10	10	10	10	10	10	10	10	10	10	8	8	10	10	10	10	10	10	10	8	6	8	10	8
psaJ	Cicer_arietinum	Arachis_hypogaea	10	10	10	8	8	10	10	10	10	8	8	10	10	10	10	8	8	10	10	10	10	10	6	6	8	8	10
psaJ	Cicer_arietinum	Phaseolus_vulgaris	10	10	10	10	10	10	10	10	8	6	8	10	10	10	8	6	8	10	8	8	10	10	8	8	8	6	8
psaJ	Vigna_radiata	Vicia_faba	10	10	10	10	10	10	10	10	8	6	8	10	10	10	8	6	8	10	10	10	10	10	8	8	8	6	6
psaJ	Vigna_radiata	Pisum_sativum	10	10	10	10	10	10	10	10	8	6	8	10	10	10	8	6	8	10	10	10	10	10	8	8	8	6	6
psaJ	Vigna_radiata	Medicago_truncatula	10	10	10	10	10	10	10	10	8	6	8	10	10	8	6	6	8	10	8	8	10	10	8	6	6	6	6
psaJ	Vigna_radiata	Arachis_hypogaea	10	10	10	8	8	10	10	10	8	8	10	10	10	10	8	8	10	10	8	8	10	10	8	8	10	8	8
psaJ	Vigna_radiata	Phaseolus_vulgaris	10	10	10	10	10	10	10	10	10	10	10	10	10	10	10	10	10	10	10	10	10	10	10	10	10	10	10
psaJ	Vicia_faba	Pisum_sativum	10	10	10	10	10	10	10	10	10	10	10	10	10	10	10	10	10	10	10	10	10	10	10	10	10	10	10
psaJ	Vicia_faba	Medicago_truncatula	10	10	10	10	10	10	10	10	10	10	10	10	10	8	8	10	10	10	8	8	10	10	10	8	8	10	10
psaJ	Vicia_faba	Arachis_hypogaea	10	10	10	8	8	10	10	10	10	8	8	10	10	10	10	8	8	10	8	8	10	10	6	6	8	8	8
psaJ	Vicia_faba	Phaseolus_vulgaris	10	10	10	10	10	10	10	10	8	6	8	10	10	10	8	6	8	10	10	10	10	10	8	8	8	6	6
psaJ	Pisum_sativum	Medicago_truncatula	10	10	10	10	10	10	10	10	10	10	10	10	10	8	8	10	10	10	8	8	10	10	10	8	8	10	10
psaJ	Pisum_sativum	Arachis_hypogaea	10	10	10	8	8	10	10	10	10	8	8	10	10	10	10	8	8	10	8	8	10	10	6	6	8	8	8
psaJ	Pisum_sativum	Phaseolus_vulgaris	10	10	10	10	10	10	10	10	8	6	8	10	10	10	8	6	8	10	10	10	10	10	8	8	8	6	6
psaJ	Medicago_truncatula	Arachis_hypogaea	10	10	10	8	8	10	10	10	10	8	8	10	10	8	8	8	8	10	10	10	10	10	6	4	6	8	8
psaJ	Medicago_truncatula	Phaseolus_vulgaris	10	10	10	10	10	10	10	10	8	6	8	10	10	8	6	6	8	10	8	8	10	10	8	6	6	6	6
psaJ	Arachis_hypogaea	Phaseolus_vulgaris	10	10	10	8	8	10	10	10	8	8	10	10	10	10	8	8	10	10	8	8	10	10	8	8	10	8	8
psaI	Glycine_max	Lotus_japonicus	8	8	10	8	8	9	8	9	10	8	8	8	8	8	8	10	10	10	10	10	10	8	8	10	10
psaI	Glycine_max	Vigna_unguiculata	10	10	10	10	10	10	10	10	10	10	10	8	8	8	6	8	10	10	10	10	10	10	10	10	10
psaI	Glycine_max	Lens_culinaris	10	10	10	8	6	8	8	8	10	10	10	8	8	8	8	10	10	10	10	10	8	8	10	10	10
psaI	Glycine_max	Cicer_arietinum	10	10	10	8	8	10	8	8	10	10	10	8	8	8	8	10	10	10	10	10	8	8	10	10	10
psaI	Glycine_max	Vigna_radiata	10	10	10	10	10	10	10	10	10	10	10	8	8	8	6	8	10	10	10	10	10	10	10	10	10
psaI	Glycine_max	Vicia_faba	10	10	10	8	6	8	8	8	10	10	10	8	8	10	10	10	10	10	10	10	8	8	10	10	8
psaI	Glycine_max	Pisum_sativum	10	10	10	8	6	8	8	8	10	10	10	8	8	10	10	9	8	9	10	10	8	8	10	10	10
psaI	Glycine_max	Medicago_truncatula	10	10	10	8	8	10	8	8	10	10	10	8	8	8	8	10	10	10	10	10	8	8	10	10	10
psaI	Glycine_max	Arachis_hypogaea	10	10	10	8	8	10	10	10	10	8	8	8	8	8	8	10	10	10	10	10	8	8	10	10	10
psaI	Glycine_max	Phaseolus_vulgaris	10	10	10	10	10	10	10	10	10	10	10	8	8	8	6	8	10	10	10	10	10	10	10	10	10
psaI	Lotus_japonicus	Vigna_unguiculata	8	8	10	8	8	9	8	9	10	8	8	10	10	10	8	8	10	10	10	10	10	8	8	10	10
psaI	Lotus_japonicus	Lens_culinaris	8	8	10	10	8	7	6	7	10	8	8	10	10	10	10	10	10	10	10	10	8	6	8	10	10
psaI	Lotus_japonicus	Cicer_arietinum	8	8	10	10	10	9	6	7	10	8	8	10	10	8	8	10	10	10	10	10	8	6	8	10	10
psaI	Lotus_japonicus	Vigna_radiata	8	8	10	8	8	9	8	9	10	8	8	10	10	10	8	8	10	10	10	10	10	8	8	10	10
psaI	Lotus_japonicus	Vicia_faba	8	8	10	10	8	7	6	7	10	8	8	10	10	8	8	10	10	10	10	10	8	6	8	10	8
psaI	Lotus_japonicus	Pisum_sativum	8	8	10	10	8	7	6	7	10	8	8	10	10	8	8	9	8	9	10	10	8	6	8	10	10
psaI	Lotus_japonicus	Medicago_truncatula	8	8	10	10	10	9	6	7	10	8	8	10	10	10	10	10	10	10	10	10	8	6	8	10	10
psaI	Lotus_japonicus	Arachis_hypogaea	8	8	10	10	10	9	8	9	10	10	10	10	10	10	10	10	10	10	10	10	8	6	8	10	10
psaI	Lotus_japonicus	Phaseolus_vulgaris	8	8	10	8	8	9	8	9	10	8	8	10	10	10	8	8	10	10	10	10	10	8	8	10	10
psaI	Vigna_unguiculata	Lens_culinaris	10	10	10	8	6	8	8	8	10	10	10	10	10	10	8	8	10	10	10	10	8	8	10	10	10
psaI	Vigna_unguiculata	Cicer_arietinum	10	10	10	8	8	10	8	8	10	10	10	10	10	8	6	8	10	10	10	10	8	8	10	10	10
psaI	Vigna_unguiculata	Vigna_radiata	10	10	10	10	10	10	10	10	10	10	10	10	10	10	10	10	10	10	10	10	10	10	10	10	10
psaI	Vigna_unguiculata	Vicia_faba	10	10	10	8	6	8	8	8	10	10	10	10	10	8	6	8	10	10	10	10	8	8	10	10	8
psaI	Vigna_unguiculata	Pisum_sativum	10	10	10	8	6	8	8	8	10	10	10	10	10	8	6	7	8	9	10	10	8	8	10	10	10
psaI	Vigna_unguiculata	Medicago_truncatula	10	10	10	8	8	10	8	8	10	10	10	10	10	10	8	8	10	10	10	10	8	8	10	10	10
psaI	Vigna_unguiculata	Arachis_hypogaea	10	10	10	8	8	10	10	10	10	8	8	10	10	10	8	8	10	10	10	10	8	8	10	10	10
psaI	Vigna_unguiculata	Phaseolus_vulgaris	10	10	10	10	10	10	10	10	10	10	10	10	10	10	10	10	10	10	10	10	10	10	10	10	10
psaI	Lens_culinaris	Cicer_arietinum	10	10	10	10	8	8	8	8	10	10	10	10	10	8	8	10	10	10	10	10	10	10	10	10	10
psaI	Lens_culinaris	Vigna_radiata	10	10	10	8	6	8	8	8	10	10	10	10	10	10	8	8	10	10	10	10	8	8	10	10	10
psaI	Lens_culinaris	Vicia_faba	10	10	10	10	10	10	10	10	10	10	10	10	10	8	8	10	10	10	10	10	10	10	10	10	8
psaI	Lens_culinaris	Pisum_sativum	10	10	10	10	10	10	10	10	10	10	10	10	10	8	8	9	8	9	10	10	10	10	10	10	10
psaI	Lens_culinaris	Medicago_truncatula	10	10	10	10	8	8	10	10	10	10	10	10	10	10	10	10	10	10	10	10	10	10	10	10	10
psaI	Lens_culinaris	Arachis_hypogaea	10	10	10	10	8	8	8	8	10	8	8	10	10	10	10	10	10	10	10	10	8	8	10	10	10
psaI	Lens_culinaris	Phaseolus_vulgaris	10	10	10	8	6	8	8	8	10	10	10	10	10	10	8	8	10	10	10	10	8	8	10	10	10
psaI	Cicer_arietinum	Vigna_radiata	10	10	10	8	8	10	8	8	10	10	10	10	10	8	6	8	10	10	10	10	8	8	10	10	10
psaI	Cicer_arietinum	Vicia_faba	10	10	10	10	8	8	8	8	10	10	10	10	10	8	8	10	10	10	10	10	10	10	10	10	8
psaI	Cicer_arietinum	Pisum_sativum	10	10	10	10	8	8	8	8	10	10	10	10	10	8	8	9	8	9	10	10	10	10	10	10	10
psaI	Cicer_arietinum	Medicago_truncatula	10	10	10	10	10	10	8	8	10	10	10	10	10	8	8	10	10	10	10	10	10	10	10	10	10
psaI	Cicer_arietinum	Arachis_hypogaea	10	10	10	10	10	10	8	8	10	8	8	10	10	8	8	10	10	10	10	10	8	8	10	10	10
psaI	Cicer_arietinum	Phaseolus_vulgaris	10	10	10	8	8	10	8	8	10	10	10	10	10	8	6	8	10	10	10	10	8	8	10	10	10
psaI	Vigna_radiata	Vicia_faba	10	10	10	8	6	8	8	8	10	10	10	10	10	8	6	8	10	10	10	10	8	8	10	10	8
psaI	Vigna_radiata	Pisum_sativum	10	10	10	8	6	8	8	8	10	10	10	10	10	8	6	7	8	9	10	10	8	8	10	10	10
psaI	Vigna_radiata	Medicago_truncatula	10	10	10	8	8	10	8	8	10	10	10	10	10	10	8	8	10	10	10	10	8	8	10	10	10
psaI	Vigna_radiata	Arachis_hypogaea	10	10	10	8	8	10	10	10	10	8	8	10	10	10	8	8	10	10	10	10	8	8	10	10	10
psaI	Vigna_radiata	Phaseolus_vulgaris	10	10	10	10	10	10	10	10	10	10	10	10	10	10	10	10	10	10	10	10	10	10	10	10	10
psaI	Vicia_faba	Pisum_sativum	10	10	10	10	10	10	10	10	10	10	10	10	10	10	10	9	8	9	10	10	10	10	10	10	8
psaI	Vicia_faba	Medicago_truncatula	10	10	10	10	8	8	10	10	10	10	10	10	10	8	8	10	10	10	10	10	10	10	10	10	8
psaI	Vicia_faba	Arachis_hypogaea	10	10	10	10	8	8	8	8	10	8	8	10	10	8	8	10	10	10	10	10	8	8	10	10	8
psaI	Vicia_faba	Phaseolus_vulgaris	10	10	10	8	6	8	8	8	10	10	10	10	10	8	6	8	10	10	10	10	8	8	10	10	8
psaI	Pisum_sativum	Medicago_truncatula	10	10	10	10	8	8	10	10	10	10	10	10	10	8	8	9	8	9	10	10	10	10	10	10	10
psaI	Pisum_sativum	Arachis_hypogaea	10	10	10	10	8	8	8	8	10	8	8	10	10	8	8	9	8	9	10	10	8	8	10	10	10
psaI	Pisum_sativum	Phaseolus_vulgaris	10	10	10	8	6	8	8	8	10	10	10	10	10	8	6	7	8	9	10	10	8	8	10	10	10
psaI	Medicago_truncatula	Arachis_hypogaea	10	10	10	10	10	10	8	8	10	8	8	10	10	10	10	10	10	10	10	10	8	8	10	10	10
psaI	Medicago_truncatula	Phaseolus_vulgaris	10	10	10	8	8	10	8	8	10	10	10	10	10	10	8	8	10	10	10	10	8	8	10	10	10
psaI	Arachis_hypogaea	Phaseolus_vulgaris	10	10	10	8	8	10	10	10	10	8	8	10	10	10	8	8	10	10	10	10	8	8	10	10	10
psaC	Glycine_max	Lotus_japonicus	10	10	10	10	10	10	10	10	10	10	10	10	10	10	10	10	10	10	10	10	10	10	10	9	8	7	6	8	10	10	10	10	10	10	10	10	10	10	10	10	10	10	10	8	8	10	10
psaC	Glycine_max	Vigna_unguiculata	10	10	10	10	10	9	8	9	10	10	10	10	10	10	10	10	10	10	10	10	8	8	10	10	10	10	8	8	10	10	10	10	10	10	10	10	10	10	10	10	10	10	10	10	10	8	8
psaC	Glycine_max	Lens_culinaris	10	10	10	10	10	9	8	9	10	10	10	10	10	10	10	10	10	10	10	10	10	10	10	9	8	7	6	8	10	10	10	10	10	10	10	10	10	8	8	10	10	10	10	8	8	10	10
psaC	Glycine_max	Cicer_arietinum	10	10	10	10	10	9	8	9	10	10	10	10	10	10	10	10	10	10	10	10	10	10	10	9	8	7	6	8	10	10	10	10	10	10	8	8	10	8	8	10	10	9	8	7	8	10	10
psaC	Glycine_max	Vigna_radiata	10	10	10	10	10	9	8	9	10	10	10	10	10	10	10	10	10	10	10	10	8	8	10	10	10	10	8	8	10	10	10	10	10	10	10	10	10	10	10	10	10	10	10	10	10	8	8
psaC	Glycine_max	Vicia_faba	10	10	10	10	10	9	8	9	10	10	10	10	10	10	10	10	10	10	10	10	10	10	10	9	8	7	6	8	10	10	10	10	10	10	10	10	10	8	8	10	10	10	10	8	8	10	10
psaC	Glycine_max	Pisum_sativum	10	10	10	10	10	9	8	9	10	10	10	10	10	10	10	10	10	10	10	10	10	10	10	9	8	7	6	8	10	10	10	10	10	10	10	10	8	6	8	10	10	10	10	8	8	10	10
psaC	Glycine_max	Medicago_truncatula	10	10	10	10	10	9	8	9	10	10	10	10	10	10	10	10	10	10	10	10	10	10	8	7	8	7	6	8	10	10	10	10	10	10	10	10	10	8	8	10	8	8	10	8	8	10	10
psaC	Glycine_max	Arachis_hypogaea	10	10	10	10	10	9	8	9	10	10	10	10	10	10	10	10	10	10	10	10	10	10	10	10	10	8	6	8	10	10	10	10	10	10	10	10	10	10	8	8	10	10	10	8	8	10	10
psaC	Glycine_max	Phaseolus_vulgaris	10	10	10	10	10	9	8	9	10	10	10	10	10	10	10	10	10	10	10	10	10	8	8	10	10	10	8	8	10	10	10	10	10	10	10	10	8	8	10	10	10	10	10	10	10	8	8
psaC	Lotus_japonicus	Vigna_unguiculata	10	10	10	10	10	9	8	9	10	10	10	10	10	10	10	10	10	10	10	10	8	8	10	9	8	7	8	10	10	10	10	10	10	10	10	10	10	10	10	10	10	10	10	8	8	8	8
psaC	Lotus_japonicus	Lens_culinaris	10	10	10	10	10	9	8	9	10	10	10	10	10	10	10	10	10	10	10	10	10	10	10	10	10	8	8	10	10	10	10	10	10	10	10	10	10	8	8	10	10	10	10	10	10	10	10
psaC	Lotus_japonicus	Cicer_arietinum	10	10	10	10	10	9	8	9	10	10	10	10	10	10	10	10	10	10	10	10	10	10	10	10	10	8	8	10	10	10	10	10	10	10	8	8	10	8	8	10	10	9	8	9	10	10	10
psaC	Lotus_japonicus	Vigna_radiata	10	10	10	10	10	9	8	9	10	10	10	10	10	10	10	10	10	10	10	10	8	8	10	9	8	7	8	10	10	10	10	10	10	10	10	10	10	10	10	10	10	10	10	8	8	8	8
psaC	Lotus_japonicus	Vicia_faba	10	10	10	10	10	9	8	9	10	10	10	10	10	10	10	10	10	10	10	10	10	10	10	10	10	8	8	10	10	10	10	10	10	10	10	10	10	8	8	10	10	10	10	10	10	10	10
psaC	Lotus_japonicus	Pisum_sativum	10	10	10	10	10	9	8	9	10	10	10	10	10	10	10	10	10	10	10	10	10	10	10	10	10	8	8	10	10	10	10	10	10	10	10	10	8	6	8	10	10	10	10	10	10	10	10
psaC	Lotus_japonicus	Medicago_truncatula	10	10	10	10	10	9	8	9	10	10	10	10	10	10	10	10	10	10	10	10	10	10	8	8	10	8	8	10	10	10	10	10	10	10	10	10	10	8	8	10	8	8	10	10	10	10	10
psaC	Lotus_japonicus	Arachis_hypogaea	10	10	10	10	10	9	8	9	10	10	10	10	10	10	10	10	10	10	10	10	10	10	10	9	8	7	6	8	10	10	10	10	10	10	10	10	10	10	8	8	10	10	10	10	10	10	10
psaC	Lotus_japonicus	Phaseolus_vulgaris	10	10	10	10	10	9	8	9	10	10	10	10	10	10	10	10	10	10	10	10	10	8	8	9	8	7	8	10	10	10	10	10	10	10	10	10	8	8	10	10	10	10	10	8	8	8	8
psaC	Vigna_unguiculata	Lens_culinaris	10	10	10	10	10	10	10	10	10	10	10	10	10	10	10	10	10	10	10	10	8	8	10	9	8	7	8	10	10	10	10	10	10	10	10	10	10	8	8	10	10	10	10	8	8	8	8
psaC	Vigna_unguiculata	Cicer_arietinum	10	10	10	10	10	10	10	10	10	10	10	10	10	10	10	10	10	10	10	10	8	8	10	9	8	7	8	10	10	10	10	10	10	10	8	8	10	8	8	10	10	9	8	7	8	8	8
psaC	Vigna_unguiculata	Vigna_radiata	10	10	10	10	10	10	10	10	10	10	10	10	10	10	10	10	10	10	10	10	10	10	10	10	10	10	10	10	10	10	10	10	10	10	10	10	10	10	10	10	10	10	10	10	10	10	10
psaC	Vigna_unguiculata	Vicia_faba	10	10	10	10	10	10	10	10	10	10	10	10	10	10	10	10	10	10	10	10	8	8	10	9	8	7	8	10	10	10	10	10	10	10	10	10	10	8	8	10	10	10	10	8	8	8	8
psaC	Vigna_unguiculata	Pisum_sativum	10	10	10	10	10	10	10	10	10	10	10	10	10	10	10	10	10	10	10	10	8	8	10	9	8	7	8	10	10	10	10	10	10	10	10	10	8	6	8	10	10	10	10	8	8	8	8
psaC	Vigna_unguiculata	Medicago_truncatula	10	10	10	10	10	10	10	10	10	10	10	10	10	10	10	10	10	10	10	10	8	8	8	7	8	7	8	10	10	10	10	10	10	10	10	10	10	8	8	10	8	8	10	8	8	8	8
psaC	Vigna_unguiculata	Arachis_hypogaea	10	10	10	10	10	10	10	10	10	10	10	10	10	10	10	10	10	10	10	10	8	8	10	10	10	8	6	8	10	10	10	10	10	10	10	10	10	10	8	8	10	10	10	8	8	8	8
psaC	Vigna_unguiculata	Phaseolus_vulgaris	10	10	10	10	10	10	10	10	10	10	10	10	10	10	10	10	10	10	10	10	8	6	8	10	10	10	10	10	10	10	10	10	10	10	10	10	8	8	10	10	10	10	10	10	10	10	10
psaC	Lens_culinaris	Cicer_arietinum	10	10	10	10	10	10	10	10	10	10	10	10	10	10	10	10	10	10	10	10	10	10	10	10	10	10	10	10	10	10	10	10	10	10	8	8	10	10	10	10	10	9	8	9	10	10	10
psaC	Lens_culinaris	Vigna_radiata	10	10	10	10	10	10	10	10	10	10	10	10	10	10	10	10	10	10	10	10	8	8	10	9	8	7	8	10	10	10	10	10	10	10	10	10	10	8	8	10	10	10	10	8	8	8	8
psaC	Lens_culinaris	Vicia_faba	10	10	10	10	10	10	10	10	10	10	10	10	10	10	10	10	10	10	10	10	10	10	10	10	10	10	10	10	10	10	10	10	10	10	10	10	10	10	10	10	10	10	10	10	10	10	10
psaC	Lens_culinaris	Pisum_sativum	10	10	10	10	10	10	10	10	10	10	10	10	10	10	10	10	10	10	10	10	10	10	10	10	10	10	10	10	10	10	10	10	10	10	10	10	8	8	10	10	10	10	10	10	10	10	10
psaC	Lens_culinaris	Medicago_truncatula	10	10	10	10	10	10	10	10	10	10	10	10	10	10	10	10	10	10	10	10	10	10	8	8	10	10	10	10	10	10	10	10	10	10	10	10	10	10	10	10	8	8	10	10	10	10	10
psaC	Lens_culinaris	Arachis_hypogaea	10	10	10	10	10	10	10	10	10	10	10	10	10	10	10	10	10	10	10	10	10	10	10	9	8	9	8	8	10	10	10	10	10	10	10	10	10	8	6	8	10	10	10	10	10	10	10
psaC	Lens_culinaris	Phaseolus_vulgaris	10	10	10	10	10	10	10	10	10	10	10	10	10	10	10	10	10	10	10	10	10	8	8	9	8	7	8	10	10	10	10	10	10	10	10	10	8	6	8	10	10	10	10	8	8	8	8
psaC	Cicer_arietinum	Vigna_radiata	10	10	10	10	10	10	10	10	10	10	10	10	10	10	10	10	10	10	10	10	8	8	10	9	8	7	8	10	10	10	10	10	10	10	8	8	10	8	8	10	10	9	8	7	8	8	8
psaC	Cicer_arietinum	Vicia_faba	10	10	10	10	10	10	10	10	10	10	10	10	10	10	10	10	10	10	10	10	10	10	10	10	10	10	10	10	10	10	10	10	10	10	8	8	10	10	10	10	10	9	8	9	10	10	10
psaC	Cicer_arietinum	Pisum_sativum	10	10	10	10	10	10	10	10	10	10	10	10	10	10	10	10	10	10	10	10	10	10	10	10	10	10	10	10	10	10	10	10	10	10	8	8	8	8	10	10	10	9	8	9	10	10	10
psaC	Cicer_arietinum	Medicago_truncatula	10	10	10	10	10	10	10	10	10	10	10	10	10	10	10	10	10	10	10	10	10	10	8	8	10	10	10	10	10	10	10	10	10	10	8	8	10	10	10	10	8	7	8	9	10	10	10
psaC	Cicer_arietinum	Arachis_hypogaea	10	10	10	10	10	10	10	10	10	10	10	10	10	10	10	10	10	10	10	10	10	10	10	9	8	9	8	8	10	10	10	10	10	10	8	8	10	8	6	8	10	9	8	9	10	10	10
psaC	Cicer_arietinum	Phaseolus_vulgaris	10	10	10	10	10	10	10	10	10	10	10	10	10	10	10	10	10	10	10	10	10	8	8	9	8	7	8	10	10	10	10	10	10	10	8	8	8	6	8	10	10	9	8	7	8	8	8
psaC	Vigna_radiata	Vicia_faba	10	10	10	10	10	10	10	10	10	10	10	10	10	10	10	10	10	10	10	10	8	8	10	9	8	7	8	10	10	10	10	10	10	10	10	10	10	8	8	10	10	10	10	8	8	8	8
psaC	Vigna_radiata	Pisum_sativum	10	10	10	10	10	10	10	10	10	10	10	10	10	10	10	10	10	10	10	10	8	8	10	9	8	7	8	10	10	10	10	10	10	10	10	10	8	6	8	10	10	10	10	8	8	8	8
psaC	Vigna_radiata	Medicago_truncatula	10	10	10	10	10	10	10	10	10	10	10	10	10	10	10	10	10	10	10	10	8	8	8	7	8	7	8	10	10	10	10	10	10	10	10	10	10	8	8	10	8	8	10	8	8	8	8
psaC	Vigna_radiata	Arachis_hypogaea	10	10	10	10	10	10	10	10	10	10	10	10	10	10	10	10	10	10	10	10	8	8	10	10	10	8	6	8	10	10	10	10	10	10	10	10	10	10	8	8	10	10	10	8	8	8	8
psaC	Vigna_radiata	Phaseolus_vulgaris	10	10	10	10	10	10	10	10	10	10	10	10	10	10	10	10	10	10	10	10	8	6	8	10	10	10	10	10	10	10	10	10	10	10	10	10	8	8	10	10	10	10	10	10	10	10	10
psaC	Vicia_faba	Pisum_sativum	10	10	10	10	10	10	10	10	10	10	10	10	10	10	10	10	10	10	10	10	10	10	10	10	10	10	10	10	10	10	10	10	10	10	10	10	8	8	10	10	10	10	10	10	10	10	10
psaC	Vicia_faba	Medicago_truncatula	10	10	10	10	10	10	10	10	10	10	10	10	10	10	10	10	10	10	10	10	10	10	8	8	10	10	10	10	10	10	10	10	10	10	10	10	10	10	10	10	8	8	10	10	10	10	10
psaC	Vicia_faba	Arachis_hypogaea	10	10	10	10	10	10	10	10	10	10	10	10	10	10	10	10	10	10	10	10	10	10	10	9	8	9	8	8	10	10	10	10	10	10	10	10	10	8	6	8	10	10	10	10	10	10	10
psaC	Vicia_faba	Phaseolus_vulgaris	10	10	10	10	10	10	10	10	10	10	10	10	10	10	10	10	10	10	10	10	10	8	8	9	8	7	8	10	10	10	10	10	10	10	10	10	8	6	8	10	10	10	10	8	8	8	8
psaC	Pisum_sativum	Medicago_truncatula	10	10	10	10	10	10	10	10	10	10	10	10	10	10	10	10	10	10	10	10	10	10	8	8	10	10	10	10	10	10	10	10	10	10	10	10	8	8	10	10	8	8	10	10	10	10	10
psaC	Pisum_sativum	Arachis_hypogaea	10	10	10	10	10	10	10	10	10	10	10	10	10	10	10	10	10	10	10	10	10	10	10	9	8	9	8	8	10	10	10	10	10	10	10	10	8	6	6	8	10	10	10	10	10	10	10
psaC	Pisum_sativum	Phaseolus_vulgaris	10	10	10	10	10	10	10	10	10	10	10	10	10	10	10	10	10	10	10	10	10	8	8	9	8	7	8	10	10	10	10	10	10	10	10	10	10	8	8	10	10	10	10	8	8	8	8
psaC	Medicago_truncatula	Arachis_hypogaea	10	10	10	10	10	10	10	10	10	10	10	10	10	10	10	10	10	10	10	10	10	10	8	7	8	9	8	8	10	10	10	10	10	10	10	10	10	8	6	8	8	8	10	10	10	10	10
psaC	Medicago_truncatula	Phaseolus_vulgaris	10	10	10	10	10	10	10	10	10	10	10	10	10	10	10	10	10	10	10	10	10	8	6	7	8	7	8	10	10	10	10	10	10	10	10	10	8	6	8	10	8	8	10	8	8	8	8
psaC	Arachis_hypogaea	Phaseolus_vulgaris	10	10	10	10	10	10	10	10	10	10	10	10	10	10	10	10	10	10	10	10	10	8	8	10	10	8	6	8	10	10	10	10	10	10	10	10	8	8	8	8	10	10	10	8	8	8	8
psbC	Glycine_max	Lotus_japonicus	0	0	0	0	0	0	0	0	0	0	0	0	0	3	8	10	10	10	10	10	10	10	10	10	10	10	10	8	8	10	10	10	8	8	10	10	10	10	8	8	10	10	10	10	10	10	10
psbC	Glycine_max	Vigna_unguiculata	10	10	10	10	10	10	10	10	10	10	10	10	10	10	10	10	10	10	10	10	10	10	10	10	10	10	10	10	10	10	10	10	10	10	10	10	10	10	10	10	10	10	10	10	10	10	10
psbC	Glycine_max	Lens_culinaris	10	10	10	10	10	10	10	10	10	10	10	10	10	10	10	10	10	10	10	10	10	10	10	10	10	10	10	8	8	10	10	10	8	8	10	9	8	9	8	8	10	10	10	10	10	10	10
psbC	Glycine_max	Cicer_arietinum	10	10	10	10	10	10	10	10	10	10	10	10	10	10	10	10	10	10	10	10	10	10	10	10	10	10	10	10	10	10	10	10	8	8	10	10	10	10	8	8	10	10	10	10	10	10	10
psbC	Glycine_max	Vigna_radiata	10	10	10	10	10	10	10	10	10	10	10	10	10	10	10	10	10	10	10	10	10	10	10	10	10	10	10	10	10	10	10	10	10	10	10	10	10	10	10	10	10	10	10	10	10	10	10
psbC	Glycine_max	Vicia_faba	10	10	10	10	10	10	10	10	10	10	10	10	10	10	10	10	10	10	10	10	10	10	10	10	10	10	10	10	10	10	10	10	8	8	10	9	8	9	8	8	10	10	10	10	10	10	10
psbC	Glycine_max	Pisum_sativum	10	10	10	10	10	10	10	10	10	10	10	10	10	10	10	10	10	10	10	10	10	10	10	10	10	10	10	10	10	10	10	10	8	8	10	9	8	9	8	8	10	10	10	10	10	10	10
psbC	Glycine_max	Medicago_truncatula	10	10	10	10	10	10	10	10	10	10	10	10	10	10	10	10	10	10	10	10	10	10	10	10	10	10	10	8	6	8	10	10	8	8	10	10	10	10	8	8	10	10	10	10	10	10	10
psbC	Glycine_max	Arachis_hypogaea	10	10	10	10	10	10	10	10	10	10	10	10	10	10	10	10	10	10	10	10	10	10	10	10	10	10	10	8	8	10	10	10	8	8	10	10	10	10	10	10	10	10	10	10	8	8	10
psbC	Glycine_max	Phaseolus_vulgaris	10	10	10	10	10	10	10	10	10	10	10	10	10	10	10	10	10	10	10	10	10	10	10	10	10	10	10	10	10	10	10	10	10	10	10	10	10	10	10	10	10	10	10	10	10	10	10
psbC	Lotus_japonicus	Vigna_unguiculata	0	0	0	0	0	0	0	0	0	0	0	0	0	3	8	10	10	10	10	10	10	10	10	10	10	10	10	8	8	10	10	10	8	8	10	10	10	10	8	8	10	10	10	10	10	10	10
psbC	Lotus_japonicus	Lens_culinaris	0	0	0	0	0	0	0	0	0	0	0	0	0	3	8	10	10	10	10	10	10	10	10	10	10	10	10	8	8	10	10	10	10	10	10	9	8	9	10	10	10	10	10	10	10	10	10
psbC	Lotus_japonicus	Cicer_arietinum	0	0	0	0	0	0	0	0	0	0	0	0	0	3	8	10	10	10	10	10	10	10	10	10	10	10	10	8	8	10	10	10	10	10	10	10	10	10	10	10	10	10	10	10	10	10	10
psbC	Lotus_japonicus	Vigna_radiata	0	0	0	0	0	0	0	0	0	0	0	0	0	3	8	10	10	10	10	10	10	10	10	10	10	10	10	8	8	10	10	10	8	8	10	10	10	10	8	8	10	10	10	10	10	10	10
psbC	Lotus_japonicus	Vicia_faba	0	0	0	0	0	0	0	0	0	0	0	0	0	3	8	10	10	10	10	10	10	10	10	10	10	10	10	8	8	10	10	10	10	10	10	9	8	9	10	10	10	10	10	10	10	10	10
psbC	Lotus_japonicus	Pisum_sativum	0	0	0	0	0	0	0	0	0	0	0	0	0	3	8	10	10	10	10	10	10	10	10	10	10	10	10	8	8	10	10	10	10	10	10	9	8	9	10	10	10	10	10	10	10	10	10
psbC	Lotus_japonicus	Medicago_truncatula	0	0	0	0	0	0	0	0	0	0	0	0	0	3	8	10	10	10	10	10	10	10	10	10	10	10	10	8	6	8	10	10	10	10	10	10	10	10	10	10	10	10	10	10	10	10	10
psbC	Lotus_japonicus	Arachis_hypogaea	0	0	0	0	0	0	0	0	0	0	0	0	0	3	8	10	10	10	10	10	10	10	10	10	10	10	10	8	8	10	10	10	10	10	10	10	10	10	8	8	10	10	10	10	8	8	10
psbC	Lotus_japonicus	Phaseolus_vulgaris	0	0	0	0	0	0	0	0	0	0	0	0	0	3	8	10	10	10	10	10	10	10	10	10	10	10	10	8	8	10	10	10	8	8	10	10	10	10	8	8	10	10	10	10	10	10	10
psbC	Vigna_unguiculata	Lens_culinaris	10	10	10	10	10	10	10	10	10	10	10	10	10	10	10	10	10	10	10	10	10	10	10	10	10	10	10	8	8	10	10	10	8	8	10	9	8	9	8	8	10	10	10	10	10	10	10
psbC	Vigna_unguiculata	Cicer_arietinum	10	10	10	10	10	10	10	10	10	10	10	10	10	10	10	10	10	10	10	10	10	10	10	10	10	10	10	10	10	10	10	10	8	8	10	10	10	10	8	8	10	10	10	10	10	10	10
psbC	Vigna_unguiculata	Vigna_radiata	10	10	10	10	10	10	10	10	10	10	10	10	10	10	10	10	10	10	10	10	10	10	10	10	10	10	10	10	10	10	10	10	10	10	10	10	10	10	10	10	10	10	10	10	10	10	10
psbC	Vigna_unguiculata	Vicia_faba	10	10	10	10	10	10	10	10	10	10	10	10	10	10	10	10	10	10	10	10	10	10	10	10	10	10	10	10	10	10	10	10	8	8	10	9	8	9	8	8	10	10	10	10	10	10	10
psbC	Vigna_unguiculata	Pisum_sativum	10	10	10	10	10	10	10	10	10	10	10	10	10	10	10	10	10	10	10	10	10	10	10	10	10	10	10	10	10	10	10	10	8	8	10	9	8	9	8	8	10	10	10	10	10	10	10
psbC	Vigna_unguiculata	Medicago_truncatula	10	10	10	10	10	10	10	10	10	10	10	10	10	10	10	10	10	10	10	10	10	10	10	10	10	10	10	8	6	8	10	10	8	8	10	10	10	10	8	8	10	10	10	10	10	10	10
psbC	Vigna_unguiculata	Arachis_hypogaea	10	10	10	10	10	10	10	10	10	10	10	10	10	10	10	10	10	10	10	10	10	10	10	10	10	10	10	8	8	10	10	10	8	8	10	10	10	10	10	10	10	10	10	10	8	8	10
psbC	Vigna_unguiculata	Phaseolus_vulgaris	10	10	10	10	10	10	10	10	10	10	10	10	10	10	10	10	10	10	10	10	10	10	10	10	10	10	10	10	10	10	10	10	10	10	10	10	10	10	10	10	10	10	10	10	10	10	10
psbC	Lens_culinaris	Cicer_arietinum	10	10	10	10	10	10	10	10	10	10	10	10	10	10	10	10	10	10	10	10	10	10	10	10	10	10	10	8	8	10	10	10	10	10	10	9	8	9	10	10	10	10	10	10	10	10	10
psbC	Lens_culinaris	Vigna_radiata	10	10	10	10	10	10	10	10	10	10	10	10	10	10	10	10	10	10	10	10	10	10	10	10	10	10	10	8	8	10	10	10	8	8	10	9	8	9	8	8	10	10	10	10	10	10	10
psbC	Lens_culinaris	Vicia_faba	10	10	10	10	10	10	10	10	10	10	10	10	10	10	10	10	10	10	10	10	10	10	10	10	10	10	10	8	8	10	10	10	10	10	10	10	10	10	10	10	10	10	10	10	10	10	10
psbC	Lens_culinaris	Pisum_sativum	10	10	10	10	10	10	10	10	10	10	10	10	10	10	10	10	10	10	10	10	10	10	10	10	10	10	10	8	8	10	10	10	10	10	10	10	10	10	10	10	10	10	10	10	10	10	10
psbC	Lens_culinaris	Medicago_truncatula	10	10	10	10	10	10	10	10	10	10	10	10	10	10	10	10	10	10	10	10	10	10	10	10	10	10	10	10	8	8	10	10	10	10	10	9	8	9	10	10	10	10	10	10	10	10	10
psbC	Lens_culinaris	Arachis_hypogaea	10	10	10	10	10	10	10	10	10	10	10	10	10	10	10	10	10	10	10	10	10	10	10	10	10	10	10	8	8	10	10	10	10	10	10	9	8	9	8	8	10	10	10	10	8	8	10
psbC	Lens_culinaris	Phaseolus_vulgaris	10	10	10	10	10	10	10	10	10	10	10	10	10	10	10	10	10	10	10	10	10	10	10	10	10	10	10	8	8	10	10	10	8	8	10	9	8	9	8	8	10	10	10	10	10	10	10
psbC	Cicer_arietinum	Vigna_radiata	10	10	10	10	10	10	10	10	10	10	10	10	10	10	10	10	10	10	10	10	10	10	10	10	10	10	10	10	10	10	10	10	8	8	10	10	10	10	8	8	10	10	10	10	10	10	10
psbC	Cicer_arietinum	Vicia_faba	10	10	10	10	10	10	10	10	10	10	10	10	10	10	10	10	10	10	10	10	10	10	10	10	10	10	10	10	10	10	10	10	10	10	10	9	8	9	10	10	10	10	10	10	10	10	10
psbC	Cicer_arietinum	Pisum_sativum	10	10	10	10	10	10	10	10	10	10	10	10	10	10	10	10	10	10	10	10	10	10	10	10	10	10	10	10	10	10	10	10	10	10	10	9	8	9	10	10	10	10	10	10	10	10	10
psbC	Cicer_arietinum	Medicago_truncatula	10	10	10	10	10	10	10	10	10	10	10	10	10	10	10	10	10	10	10	10	10	10	10	10	10	10	10	8	6	8	10	10	10	10	10	10	10	10	10	10	10	10	10	10	10	10	10
psbC	Cicer_arietinum	Arachis_hypogaea	10	10	10	10	10	10	10	10	10	10	10	10	10	10	10	10	10	10	10	10	10	10	10	10	10	10	10	8	8	10	10	10	10	10	10	10	10	10	8	8	10	10	10	10	8	8	10
psbC	Cicer_arietinum	Phaseolus_vulgaris	10	10	10	10	10	10	10	10	10	10	10	10	10	10	10	10	10	10	10	10	10	10	10	10	10	10	10	10	10	10	10	10	8	8	10	10	10	10	8	8	10	10	10	10	10	10	10
psbC	Vigna_radiata	Vicia_faba	10	10	10	10	10	10	10	10	10	10	10	10	10	10	10	10	10	10	10	10	10	10	10	10	10	10	10	10	10	10	10	10	8	8	10	9	8	9	8	8	10	10	10	10	10	10	10
psbC	Vigna_radiata	Pisum_sativum	10	10	10	10	10	10	10	10	10	10	10	10	10	10	10	10	10	10	10	10	10	10	10	10	10	10	10	10	10	10	10	10	8	8	10	9	8	9	8	8	10	10	10	10	10	10	10
psbC	Vigna_radiata	Medicago_truncatula	10	10	10	10	10	10	10	10	10	10	10	10	10	10	10	10	10	10	10	10	10	10	10	10	10	10	10	8	6	8	10	10	8	8	10	10	10	10	8	8	10	10	10	10	10	10	10
psbC	Vigna_radiata	Arachis_hypogaea	10	10	10	10	10	10	10	10	10	10	10	10	10	10	10	10	10	10	10	10	10	10	10	10	10	10	10	8	8	10	10	10	8	8	10	10	10	10	10	10	10	10	10	10	8	8	10
psbC	Vigna_radiata	Phaseolus_vulgaris	10	10	10	10	10	10	10	10	10	10	10	10	10	10	10	10	10	10	10	10	10	10	10	10	10	10	10	10	10	10	10	10	10	10	10	10	10	10	10	10	10	10	10	10	10	10	10
psbC	Vicia_faba	Pisum_sativum	10	10	10	10	10	10	10	10	10	10	10	10	10	10	10	10	10	10	10	10	10	10	10	10	10	10	10	10	10	10	10	10	10	10	10	10	10	10	10	10	10	10	10	10	10	10	10
psbC	Vicia_faba	Medicago_truncatula	10	10	10	10	10	10	10	10	10	10	10	10	10	10	10	10	10	10	10	10	10	10	10	10	10	10	10	8	6	8	10	10	10	10	10	9	8	9	10	10	10	10	10	10	10	10	10
psbC	Vicia_faba	Arachis_hypogaea	10	10	10	10	10	10	10	10	10	10	10	10	10	10	10	10	10	10	10	10	10	10	10	10	10	10	10	8	8	10	10	10	10	10	10	9	8	9	8	8	10	10	10	10	8	8	10
psbC	Vicia_faba	Phaseolus_vulgaris	10	10	10	10	10	10	10	10	10	10	10	10	10	10	10	10	10	10	10	10	10	10	10	10	10	10	10	10	10	10	10	10	8	8	10	9	8	9	8	8	10	10	10	10	10	10	10
psbC	Pisum_sativum	Medicago_truncatula	10	10	10	10	10	10	10	10	10	10	10	10	10	10	10	10	10	10	10	10	10	10	10	10	10	10	10	8	6	8	10	10	10	10	10	9	8	9	10	10	10	10	10	10	10	10	10
psbC	Pisum_sativum	Arachis_hypogaea	10	10	10	10	10	10	10	10	10	10	10	10	10	10	10	10	10	10	10	10	10	10	10	10	10	10	10	8	8	10	10	10	10	10	10	9	8	9	8	8	10	10	10	10	8	8	10
psbC	Pisum_sativum	Phaseolus_vulgaris	10	10	10	10	10	10	10	10	10	10	10	10	10	10	10	10	10	10	10	10	10	10	10	10	10	10	10	10	10	10	10	10	8	8	10	9	8	9	8	8	10	10	10	10	10	10	10
psbC	Medicago_truncatula	Arachis_hypogaea	10	10	10	10	10	10	10	10	10	10	10	10	10	10	10	10	10	10	10	10	10	10	10	10	10	10	10	8	6	8	10	10	10	10	10	10	10	10	8	8	10	10	10	10	8	8	10
psbC	Medicago_truncatula	Phaseolus_vulgaris	10	10	10	10	10	10	10	10	10	10	10	10	10	10	10	10	10	10	10	10	10	10	10	10	10	10	10	8	6	8	10	10	8	8	10	10	10	10	8	8	10	10	10	10	10	10	10
psbC	Arachis_hypogaea	Phaseolus_vulgaris	10	10	10	10	10	10	10	10	10	10	10	10	10	10	10	10	10	10	10	10	10	10	10	10	10	10	10	8	8	10	10	10	8	8	10	10	10	10	10	10	10	10	10	10	8	8	10
psbF	Glycine_max	Lotus_japonicus	10	10	10	10	10	10	8	8	10	10	10	10	10	10	10	10	8	8	10	10	10	10	10	10
psbF	Glycine_max	Vigna_unguiculata	10	8	8	10	10	10	10	10	10	10	10	10	10	10	10	9	6	7	10	10	10	10	10	10
psbF	Glycine_max	Lens_culinaris	10	10	10	10	10	10	10	10	8	8	10	10	10	10	10	10	10	10	10	10	10	10	10	10
psbF	Glycine_max	Cicer_arietinum	10	10	10	10	10	10	10	10	8	8	10	10	10	10	10	10	10	10	10	10	10	10	10	10
psbF	Glycine_max	Vigna_radiata	10	8	8	10	10	10	10	10	10	10	10	10	10	10	10	9	6	7	10	10	10	10	10	10
psbF	Glycine_max	Vicia_faba	10	10	10	10	10	10	10	10	8	8	10	10	10	10	10	10	10	10	10	10	10	10	10	10
psbF	Glycine_max	Pisum_sativum	10	10	10	10	10	10	10	10	8	8	10	10	10	10	10	10	10	10	10	10	10	10	10	10
psbF	Glycine_max	Medicago_truncatula	10	10	10	10	10	10	10	10	8	8	10	10	10	10	10	10	10	10	10	10	10	10	10	10
psbF	Glycine_max	Arachis_hypogaea	10	10	10	10	10	10	10	10	10	10	10	10	10	10	10	10	10	10	10	10	10	10	10	9
psbF	Glycine_max	Phaseolus_vulgaris	10	8	8	10	10	10	10	10	10	10	10	10	10	10	10	10	8	8	10	10	10	10	10	10
psbF	Lotus_japonicus	Vigna_unguiculata	10	8	8	10	10	10	8	8	10	10	10	10	10	10	10	9	8	9	10	10	10	10	10	10
psbF	Lotus_japonicus	Lens_culinaris	10	10	10	10	10	10	8	8	8	8	10	10	10	10	10	10	8	8	10	10	10	10	10	10
psbF	Lotus_japonicus	Cicer_arietinum	10	10	10	10	10	10	8	8	8	8	10	10	10	10	10	10	8	8	10	10	10	10	10	10
psbF	Lotus_japonicus	Vigna_radiata	10	8	8	10	10	10	8	8	10	10	10	10	10	10	10	9	8	9	10	10	10	10	10	10
psbF	Lotus_japonicus	Vicia_faba	10	10	10	10	10	10	8	8	8	8	10	10	10	10	10	10	8	8	10	10	10	10	10	10
psbF	Lotus_japonicus	Pisum_sativum	10	10	10	10	10	10	8	8	8	8	10	10	10	10	10	10	8	8	10	10	10	10	10	10
psbF	Lotus_japonicus	Medicago_truncatula	10	10	10	10	10	10	8	8	8	8	10	10	10	10	10	10	8	8	10	10	10	10	10	10
psbF	Lotus_japonicus	Arachis_hypogaea	10	10	10	10	10	10	8	8	10	10	10	10	10	10	10	10	8	8	10	10	10	10	10	9
psbF	Lotus_japonicus	Phaseolus_vulgaris	10	8	8	10	10	10	8	8	10	10	10	10	10	10	10	10	10	10	10	10	10	10	10	10
psbF	Vigna_unguiculata	Lens_culinaris	10	8	8	10	10	10	10	10	8	8	10	10	10	10	10	9	6	7	10	10	10	10	10	10
psbF	Vigna_unguiculata	Cicer_arietinum	10	8	8	10	10	10	10	10	8	8	10	10	10	10	10	9	6	7	10	10	10	10	10	10
psbF	Vigna_unguiculata	Vigna_radiata	10	10	10	10	10	10	10	10	10	10	10	10	10	10	10	10	10	10	10	10	10	10	10	10
psbF	Vigna_unguiculata	Vicia_faba	10	8	8	10	10	10	10	10	8	8	10	10	10	10	10	9	6	7	10	10	10	10	10	10
psbF	Vigna_unguiculata	Pisum_sativum	10	8	8	10	10	10	10	10	8	8	10	10	10	10	10	9	6	7	10	10	10	10	10	10
psbF	Vigna_unguiculata	Medicago_truncatula	10	8	8	10	10	10	10	10	8	8	10	10	10	10	10	9	6	7	10	10	10	10	10	10
psbF	Vigna_unguiculata	Arachis_hypogaea	10	8	8	10	10	10	10	10	10	10	10	10	10	10	10	9	6	7	10	10	10	10	10	9
psbF	Vigna_unguiculata	Phaseolus_vulgaris	10	10	10	10	10	10	10	10	10	10	10	10	10	10	10	9	8	9	10	10	10	10	10	10
psbF	Lens_culinaris	Cicer_arietinum	10	10	10	10	10	10	10	10	10	10	10	10	10	10	10	10	10	10	10	10	10	10	10	10
psbF	Lens_culinaris	Vigna_radiata	10	8	8	10	10	10	10	10	8	8	10	10	10	10	10	9	6	7	10	10	10	10	10	10
psbF	Lens_culinaris	Vicia_faba	10	10	10	10	10	10	10	10	10	10	10	10	10	10	10	10	10	10	10	10	10	10	10	10
psbF	Lens_culinaris	Pisum_sativum	10	10	10	10	10	10	10	10	10	10	10	10	10	10	10	10	10	10	10	10	10	10	10	10
psbF	Lens_culinaris	Medicago_truncatula	10	10	10	10	10	10	10	10	10	10	10	10	10	10	10	10	10	10	10	10	10	10	10	10
psbF	Lens_culinaris	Arachis_hypogaea	10	10	10	10	10	10	10	10	8	8	10	10	10	10	10	10	10	10	10	10	10	10	10	9
psbF	Lens_culinaris	Phaseolus_vulgaris	10	8	8	10	10	10	10	10	8	8	10	10	10	10	10	10	8	8	10	10	10	10	10	10
psbF	Cicer_arietinum	Vigna_radiata	10	8	8	10	10	10	10	10	8	8	10	10	10	10	10	9	6	7	10	10	10	10	10	10
psbF	Cicer_arietinum	Vicia_faba	10	10	10	10	10	10	10	10	10	10	10	10	10	10	10	10	10	10	10	10	10	10	10	10
psbF	Cicer_arietinum	Pisum_sativum	10	10	10	10	10	10	10	10	10	10	10	10	10	10	10	10	10	10	10	10	10	10	10	10
psbF	Cicer_arietinum	Medicago_truncatula	10	10	10	10	10	10	10	10	10	10	10	10	10	10	10	10	10	10	10	10	10	10	10	10
psbF	Cicer_arietinum	Arachis_hypogaea	10	10	10	10	10	10	10	10	8	8	10	10	10	10	10	10	10	10	10	10	10	10	10	9
psbF	Cicer_arietinum	Phaseolus_vulgaris	10	8	8	10	10	10	10	10	8	8	10	10	10	10	10	10	8	8	10	10	10	10	10	10
psbF	Vigna_radiata	Vicia_faba	10	8	8	10	10	10	10	10	8	8	10	10	10	10	10	9	6	7	10	10	10	10	10	10
psbF	Vigna_radiata	Pisum_sativum	10	8	8	10	10	10	10	10	8	8	10	10	10	10	10	9	6	7	10	10	10	10	10	10
psbF	Vigna_radiata	Medicago_truncatula	10	8	8	10	10	10	10	10	8	8	10	10	10	10	10	9	6	7	10	10	10	10	10	10
psbF	Vigna_radiata	Arachis_hypogaea	10	8	8	10	10	10	10	10	10	10	10	10	10	10	10	9	6	7	10	10	10	10	10	9
psbF	Vigna_radiata	Phaseolus_vulgaris	10	10	10	10	10	10	10	10	10	10	10	10	10	10	10	9	8	9	10	10	10	10	10	10
psbF	Vicia_faba	Pisum_sativum	10	10	10	10	10	10	10	10	10	10	10	10	10	10	10	10	10	10	10	10	10	10	10	10
psbF	Vicia_faba	Medicago_truncatula	10	10	10	10	10	10	10	10	10	10	10	10	10	10	10	10	10	10	10	10	10	10	10	10
psbF	Vicia_faba	Arachis_hypogaea	10	10	10	10	10	10	10	10	8	8	10	10	10	10	10	10	10	10	10	10	10	10	10	9
psbF	Vicia_faba	Phaseolus_vulgaris	10	8	8	10	10	10	10	10	8	8	10	10	10	10	10	10	8	8	10	10	10	10	10	10
psbF	Pisum_sativum	Medicago_truncatula	10	10	10	10	10	10	10	10	10	10	10	10	10	10	10	10	10	10	10	10	10	10	10	10
psbF	Pisum_sativum	Arachis_hypogaea	10	10	10	10	10	10	10	10	8	8	10	10	10	10	10	10	10	10	10	10	10	10	10	9
psbF	Pisum_sativum	Phaseolus_vulgaris	10	8	8	10	10	10	10	10	8	8	10	10	10	10	10	10	8	8	10	10	10	10	10	10
psbF	Medicago_truncatula	Arachis_hypogaea	10	10	10	10	10	10	10	10	8	8	10	10	10	10	10	10	10	10	10	10	10	10	10	9
psbF	Medicago_truncatula	Phaseolus_vulgaris	10	8	8	10	10	10	10	10	8	8	10	10	10	10	10	10	8	8	10	10	10	10	10	10
psbF	Arachis_hypogaea	Phaseolus_vulgaris	10	8	8	10	10	10	10	10	10	10	10	10	10	10	10	10	8	8	10	10	10	10	10	9
psbE	Glycine_max	Lotus_japonicus	10	10	10	10	10	10	10	10	10	10	8	8	10	10	10	10	10	10	10	8	8	10	10	10	10	10	10	10	10	10	10	10	10	10	10	10	10	8	6	8	10	10	10	10	10	10	10
psbE	Glycine_max	Vigna_unguiculata	10	10	10	10	10	10	10	10	10	10	10	10	10	10	10	10	10	10	10	10	10	10	10	10	10	10	10	10	10	10	10	10	10	10	10	10	10	10	10	10	10	10	10	10	10	8	6
psbE	Glycine_max	Lens_culinaris	10	10	10	10	10	10	10	10	10	10	10	10	10	10	10	10	10	10	10	8	8	10	10	10	10	10	10	10	10	10	10	10	10	10	10	10	10	10	8	8	10	10	10	10	10	10	10
psbE	Glycine_max	Cicer_arietinum	10	10	10	10	10	10	10	10	10	10	10	10	10	10	10	10	10	10	10	8	8	10	10	10	10	10	10	10	10	10	10	10	10	10	10	10	10	10	8	8	10	10	10	10	10	10	10
psbE	Glycine_max	Vigna_radiata	10	10	10	10	10	10	10	10	10	10	10	10	10	10	10	10	10	10	10	10	10	10	10	10	10	10	10	10	10	10	10	10	10	10	10	10	10	10	10	10	10	10	10	10	10	8	6
psbE	Glycine_max	Vicia_faba	10	10	10	10	10	10	10	10	10	10	10	10	10	10	10	10	10	10	10	8	8	10	10	10	10	10	10	10	10	10	10	10	10	10	10	10	10	10	8	8	10	10	10	10	10	10	10
psbE	Glycine_max	Pisum_sativum	10	10	10	10	10	10	10	10	10	10	10	10	10	10	10	10	10	10	10	8	8	10	10	10	10	10	10	10	10	10	10	10	10	10	10	10	10	10	8	8	10	10	10	10	10	10	10
psbE	Glycine_max	Medicago_truncatula	10	10	10	10	10	10	10	10	10	10	10	10	10	10	10	10	10	10	10	8	8	10	10	10	10	10	10	10	10	10	10	10	10	10	10	10	10	10	8	8	10	10	10	10	10	10	10
psbE	Glycine_max	Arachis_hypogaea	10	10	10	10	8	8	10	10	10	10	10	10	10	10	10	10	10	10	10	8	8	10	10	10	10	10	10	10	10	10	10	10	10	10	10	10	10	10	8	8	10	10	10	10	10	10	10
psbE	Glycine_max	Phaseolus_vulgaris	10	10	10	10	10	10	10	10	10	10	10	10	10	10	10	10	10	10	10	10	10	10	10	10	10	10	10	10	10	10	10	10	10	10	10	10	10	10	10	10	10	10	10	10	10	8	8
psbE	Lotus_japonicus	Vigna_unguiculata	10	10	10	10	10	10	10	10	10	10	8	8	10	10	10	10	10	10	10	8	8	10	10	10	10	10	10	10	10	10	10	10	10	10	10	10	10	8	6	8	10	10	10	10	10	8	6
psbE	Lotus_japonicus	Lens_culinaris	10	10	10	10	10	10	10	10	10	10	8	8	10	10	10	10	10	10	10	10	10	10	10	10	10	10	10	10	10	10	10	10	10	10	10	10	10	8	8	10	10	10	10	10	10	10	10
psbE	Lotus_japonicus	Cicer_arietinum	10	10	10	10	10	10	10	10	10	10	8	8	10	10	10	10	10	10	10	10	10	10	10	10	10	10	10	10	10	10	10	10	10	10	10	10	10	8	8	10	10	10	10	10	10	10	10
psbE	Lotus_japonicus	Vigna_radiata	10	10	10	10	10	10	10	10	10	10	8	8	10	10	10	10	10	10	10	8	8	10	10	10	10	10	10	10	10	10	10	10	10	10	10	10	10	8	6	8	10	10	10	10	10	8	6
psbE	Lotus_japonicus	Vicia_faba	10	10	10	10	10	10	10	10	10	10	8	8	10	10	10	10	10	10	10	10	10	10	10	10	10	10	10	10	10	10	10	10	10	10	10	10	10	8	8	10	10	10	10	10	10	10	10
psbE	Lotus_japonicus	Pisum_sativum	10	10	10	10	10	10	10	10	10	10	8	8	10	10	10	10	10	10	10	10	10	10	10	10	10	10	10	10	10	10	10	10	10	10	10	10	10	8	8	10	10	10	10	10	10	10	10
psbE	Lotus_japonicus	Medicago_truncatula	10	10	10	10	10	10	10	10	10	10	8	8	10	10	10	10	10	10	10	10	10	10	10	10	10	10	10	10	10	10	10	10	10	10	10	10	10	8	8	10	10	10	10	10	10	10	10
psbE	Lotus_japonicus	Arachis_hypogaea	10	10	10	10	8	8	10	10	10	10	8	8	10	10	10	10	10	10	10	10	10	10	10	10	10	10	10	10	10	10	10	10	10	10	10	10	10	8	8	10	10	10	10	10	10	10	10
psbE	Lotus_japonicus	Phaseolus_vulgaris	10	10	10	10	10	10	10	10	10	10	8	8	10	10	10	10	10	10	10	8	8	10	10	10	10	10	10	10	10	10	10	10	10	10	10	10	10	8	6	8	10	10	10	10	10	8	8
psbE	Vigna_unguiculata	Lens_culinaris	10	10	10	10	10	10	10	10	10	10	10	10	10	10	10	10	10	10	10	8	8	10	10	10	10	10	10	10	10	10	10	10	10	10	10	10	10	10	8	8	10	10	10	10	10	8	6
psbE	Vigna_unguiculata	Cicer_arietinum	10	10	10	10	10	10	10	10	10	10	10	10	10	10	10	10	10	10	10	8	8	10	10	10	10	10	10	10	10	10	10	10	10	10	10	10	10	10	8	8	10	10	10	10	10	8	6
psbE	Vigna_unguiculata	Vigna_radiata	10	10	10	10	10	10	10	10	10	10	10	10	10	10	10	10	10	10	10	10	10	10	10	10	10	10	10	10	10	10	10	10	10	10	10	10	10	10	10	10	10	10	10	10	10	10	10
psbE	Vigna_unguiculata	Vicia_faba	10	10	10	10	10	10	10	10	10	10	10	10	10	10	10	10	10	10	10	8	8	10	10	10	10	10	10	10	10	10	10	10	10	10	10	10	10	10	8	8	10	10	10	10	10	8	6
psbE	Vigna_unguiculata	Pisum_sativum	10	10	10	10	10	10	10	10	10	10	10	10	10	10	10	10	10	10	10	8	8	10	10	10	10	10	10	10	10	10	10	10	10	10	10	10	10	10	8	8	10	10	10	10	10	8	6
psbE	Vigna_unguiculata	Medicago_truncatula	10	10	10	10	10	10	10	10	10	10	10	10	10	10	10	10	10	10	10	8	8	10	10	10	10	10	10	10	10	10	10	10	10	10	10	10	10	10	8	8	10	10	10	10	10	8	6
psbE	Vigna_unguiculata	Arachis_hypogaea	10	10	10	10	8	8	10	10	10	10	10	10	10	10	10	10	10	10	10	8	8	10	10	10	10	10	10	10	10	10	10	10	10	10	10	10	10	10	8	8	10	10	10	10	10	8	6
psbE	Vigna_unguiculata	Phaseolus_vulgaris	10	10	10	10	10	10	10	10	10	10	10	10	10	10	10	10	10	10	10	10	10	10	10	10	10	10	10	10	10	10	10	10	10	10	10	10	10	10	10	10	10	10	10	10	10	10	8
psbE	Lens_culinaris	Cicer_arietinum	10	10	10	10	10	10	10	10	10	10	10	10	10	10	10	10	10	10	10	10	10	10	10	10	10	10	10	10	10	10	10	10	10	10	10	10	10	10	10	10	10	10	10	10	10	10	10
psbE	Lens_culinaris	Vigna_radiata	10	10	10	10	10	10	10	10	10	10	10	10	10	10	10	10	10	10	10	8	8	10	10	10	10	10	10	10	10	10	10	10	10	10	10	10	10	10	8	8	10	10	10	10	10	8	6
psbE	Lens_culinaris	Vicia_faba	10	10	10	10	10	10	10	10	10	10	10	10	10	10	10	10	10	10	10	10	10	10	10	10	10	10	10	10	10	10	10	10	10	10	10	10	10	10	10	10	10	10	10	10	10	10	10
psbE	Lens_culinaris	Pisum_sativum	10	10	10	10	10	10	10	10	10	10	10	10	10	10	10	10	10	10	10	10	10	10	10	10	10	10	10	10	10	10	10	10	10	10	10	10	10	10	10	10	10	10	10	10	10	10	10
psbE	Lens_culinaris	Medicago_truncatula	10	10	10	10	10	10	10	10	10	10	10	10	10	10	10	10	10	10	10	10	10	10	10	10	10	10	10	10	10	10	10	10	10	10	10	10	10	10	10	10	10	10	10	10	10	10	10
psbE	Lens_culinaris	Arachis_hypogaea	10	10	10	10	8	8	10	10	10	10	10	10	10	10	10	10	10	10	10	10	10	10	10	10	10	10	10	10	10	10	10	10	10	10	10	10	10	10	10	10	10	10	10	10	10	10	10
psbE	Lens_culinaris	Phaseolus_vulgaris	10	10	10	10	10	10	10	10	10	10	10	10	10	10	10	10	10	10	10	8	8	10	10	10	10	10	10	10	10	10	10	10	10	10	10	10	10	10	8	8	10	10	10	10	10	8	8
psbE	Cicer_arietinum	Vigna_radiata	10	10	10	10	10	10	10	10	10	10	10	10	10	10	10	10	10	10	10	8	8	10	10	10	10	10	10	10	10	10	10	10	10	10	10	10	10	10	8	8	10	10	10	10	10	8	6
psbE	Cicer_arietinum	Vicia_faba	10	10	10	10	10	10	10	10	10	10	10	10	10	10	10	10	10	10	10	10	10	10	10	10	10	10	10	10	10	10	10	10	10	10	10	10	10	10	10	10	10	10	10	10	10	10	10
psbE	Cicer_arietinum	Pisum_sativum	10	10	10	10	10	10	10	10	10	10	10	10	10	10	10	10	10	10	10	10	10	10	10	10	10	10	10	10	10	10	10	10	10	10	10	10	10	10	10	10	10	10	10	10	10	10	10
psbE	Cicer_arietinum	Medicago_truncatula	10	10	10	10	10	10	10	10	10	10	10	10	10	10	10	10	10	10	10	10	10	10	10	10	10	10	10	10	10	10	10	10	10	10	10	10	10	10	10	10	10	10	10	10	10	10	10
psbE	Cicer_arietinum	Arachis_hypogaea	10	10	10	10	8	8	10	10	10	10	10	10	10	10	10	10	10	10	10	10	10	10	10	10	10	10	10	10	10	10	10	10	10	10	10	10	10	10	10	10	10	10	10	10	10	10	10
psbE	Cicer_arietinum	Phaseolus_vulgaris	10	10	10	10	10	10	10	10	10	10	10	10	10	10	10	10	10	10	10	8	8	10	10	10	10	10	10	10	10	10	10	10	10	10	10	10	10	10	8	8	10	10	10	10	10	8	8
psbE	Vigna_radiata	Vicia_faba	10	10	10	10	10	10	10	10	10	10	10	10	10	10	10	10	10	10	10	8	8	10	10	10	10	10	10	10	10	10	10	10	10	10	10	10	10	10	8	8	10	10	10	10	10	8	6
psbE	Vigna_radiata	Pisum_sativum	10	10	10	10	10	10	10	10	10	10	10	10	10	10	10	10	10	10	10	8	8	10	10	10	10	10	10	10	10	10	10	10	10	10	10	10	10	10	8	8	10	10	10	10	10	8	6
psbE	Vigna_radiata	Medicago_truncatula	10	10	10	10	10	10	10	10	10	10	10	10	10	10	10	10	10	10	10	8	8	10	10	10	10	10	10	10	10	10	10	10	10	10	10	10	10	10	8	8	10	10	10	10	10	8	6
psbE	Vigna_radiata	Arachis_hypogaea	10	10	10	10	8	8	10	10	10	10	10	10	10	10	10	10	10	10	10	8	8	10	10	10	10	10	10	10	10	10	10	10	10	10	10	10	10	10	8	8	10	10	10	10	10	8	6
psbE	Vigna_radiata	Phaseolus_vulgaris	10	10	10	10	10	10	10	10	10	10	10	10	10	10	10	10	10	10	10	10	10	10	10	10	10	10	10	10	10	10	10	10	10	10	10	10	10	10	10	10	10	10	10	10	10	10	8
psbE	Vicia_faba	Pisum_sativum	10	10	10	10	10	10	10	10	10	10	10	10	10	10	10	10	10	10	10	10	10	10	10	10	10	10	10	10	10	10	10	10	10	10	10	10	10	10	10	10	10	10	10	10	10	10	10
psbE	Vicia_faba	Medicago_truncatula	10	10	10	10	10	10	10	10	10	10	10	10	10	10	10	10	10	10	10	10	10	10	10	10	10	10	10	10	10	10	10	10	10	10	10	10	10	10	10	10	10	10	10	10	10	10	10
psbE	Vicia_faba	Arachis_hypogaea	10	10	10	10	8	8	10	10	10	10	10	10	10	10	10	10	10	10	10	10	10	10	10	10	10	10	10	10	10	10	10	10	10	10	10	10	10	10	10	10	10	10	10	10	10	10	10
psbE	Vicia_faba	Phaseolus_vulgaris	10	10	10	10	10	10	10	10	10	10	10	10	10	10	10	10	10	10	10	8	8	10	10	10	10	10	10	10	10	10	10	10	10	10	10	10	10	10	8	8	10	10	10	10	10	8	8
psbE	Pisum_sativum	Medicago_truncatula	10	10	10	10	10	10	10	10	10	10	10	10	10	10	10	10	10	10	10	10	10	10	10	10	10	10	10	10	10	10	10	10	10	10	10	10	10	10	10	10	10	10	10	10	10	10	10
psbE	Pisum_sativum	Arachis_hypogaea	10	10	10	10	8	8	10	10	10	10	10	10	10	10	10	10	10	10	10	10	10	10	10	10	10	10	10	10	10	10	10	10	10	10	10	10	10	10	10	10	10	10	10	10	10	10	10
psbE	Pisum_sativum	Phaseolus_vulgaris	10	10	10	10	10	10	10	10	10	10	10	10	10	10	10	10	10	10	10	8	8	10	10	10	10	10	10	10	10	10	10	10	10	10	10	10	10	10	8	8	10	10	10	10	10	8	8
psbE	Medicago_truncatula	Arachis_hypogaea	10	10	10	10	8	8	10	10	10	10	10	10	10	10	10	10	10	10	10	10	10	10	10	10	10	10	10	10	10	10	10	10	10	10	10	10	10	10	10	10	10	10	10	10	10	10	10
psbE	Medicago_truncatula	Phaseolus_vulgaris	10	10	10	10	10	10	10	10	10	10	10	10	10	10	10	10	10	10	10	8	8	10	10	10	10	10	10	10	10	10	10	10	10	10	10	10	10	10	8	8	10	10	10	10	10	8	8
psbE	Arachis_hypogaea	Phaseolus_vulgaris	10	10	10	10	8	8	10	10	10	10	10	10	10	10	10	10	10	10	10	8	8	10	10	10	10	10	10	10	10	10	10	10	10	10	10	10	10	10	8	8	10	10	10	10	10	8	8
psbD	Glycine_max	Lotus_japonicus	10	10	10	10	10	10	10	10	10	10	10	10	10	10	10	10	10	10	10	10	10	10	10	10	10	10	8	5	6	9	10	10	10	10	10	9	8	9	10	10	10	10	10	8	8	10	10
psbD	Glycine_max	Vigna_unguiculata	10	10	10	10	10	10	10	10	10	10	10	10	10	10	10	10	10	10	10	10	10	10	10	10	10	10	10	10	10	10	10	10	10	10	10	9	8	9	10	10	10	10	10	10	10	8	8
psbD	Glycine_max	Lens_culinaris	10	10	10	10	10	10	10	10	10	10	10	10	8	8	10	10	10	10	10	10	10	10	10	10	10	10	8	8	10	10	10	10	8	8	10	9	8	9	10	10	10	10	10	8	8	8	8
psbD	Glycine_max	Cicer_arietinum	10	10	8	8	10	10	10	10	10	10	10	10	8	8	10	10	10	10	10	10	10	10	10	10	10	10	8	8	10	10	10	10	10	10	10	9	8	9	10	8	8	10	10	8	6	6	8
psbD	Glycine_max	Vigna_radiata	10	10	10	10	10	10	10	10	10	10	10	10	10	10	10	10	10	10	10	10	10	10	10	10	10	10	10	10	10	10	10	10	10	10	10	9	8	9	10	10	10	10	10	10	10	8	8
psbD	Glycine_max	Vicia_faba	10	10	10	8	8	10	10	10	10	10	10	10	8	8	10	10	10	10	10	10	10	10	10	10	10	10	8	8	10	10	10	10	8	8	10	9	8	9	10	10	10	10	10	8	8	8	8
psbD	Glycine_max	Pisum_sativum	10	10	10	10	10	10	10	10	10	10	10	10	8	8	10	10	10	10	10	10	10	10	10	10	10	10	8	8	10	10	10	10	8	8	10	9	8	9	10	10	10	10	10	8	8	8	8
psbD	Glycine_max	Medicago_truncatula	10	10	10	10	10	10	10	10	10	10	10	10	10	10	10	10	10	10	10	10	10	10	10	10	10	10	8	6	8	10	10	10	8	8	10	9	8	9	10	10	10	10	10	8	8	8	8
psbD	Glycine_max	Arachis_hypogaea	10	10	10	10	10	10	10	10	10	10	10	10	10	10	10	10	10	10	10	10	10	10	10	10	10	10	8	8	10	10	10	10	10	10	10	9	8	9	10	10	10	9	8	7	8	8	8
psbD	Glycine_max	Phaseolus_vulgaris	10	10	10	10	10	10	10	10	10	10	10	10	10	10	8	8	10	10	10	10	10	10	10	10	10	10	10	10	10	10	10	10	10	10	10	9	8	9	10	10	10	10	10	10	10	8	6
psbD	Lotus_japonicus	Vigna_unguiculata	10	10	10	10	10	10	10	10	10	10	10	10	10	10	10	10	10	10	10	10	10	10	10	10	10	10	8	5	6	9	10	10	10	10	10	10	10	10	10	10	10	10	10	8	8	8	8
psbD	Lotus_japonicus	Lens_culinaris	10	10	10	10	10	10	10	10	10	10	10	10	8	8	10	10	10	10	10	10	10	10	10	10	10	10	10	7	6	9	10	10	8	8	10	10	10	10	10	10	10	10	10	10	10	8	8
psbD	Lotus_japonicus	Cicer_arietinum	10	10	8	8	10	10	10	10	10	10	10	10	8	8	10	10	10	10	10	10	10	10	10	10	10	10	10	7	6	9	10	10	10	10	10	10	10	10	10	8	8	10	10	10	8	6	8
psbD	Lotus_japonicus	Vigna_radiata	10	10	10	10	10	10	10	10	10	10	10	10	10	10	10	10	10	10	10	10	10	10	10	10	10	10	8	5	6	9	10	10	10	10	10	10	10	10	10	10	10	10	10	8	8	8	8
psbD	Lotus_japonicus	Vicia_faba	10	10	10	8	8	10	10	10	10	10	10	10	8	8	10	10	10	10	10	10	10	10	10	10	10	10	10	7	6	9	10	10	8	8	10	10	10	10	10	10	10	10	10	10	10	8	8
psbD	Lotus_japonicus	Pisum_sativum	10	10	10	10	10	10	10	10	10	10	10	10	8	8	10	10	10	10	10	10	10	10	10	10	10	10	10	7	6	9	10	10	8	8	10	10	10	10	10	10	10	10	10	10	10	8	8
psbD	Lotus_japonicus	Medicago_truncatula	10	10	10	10	10	10	10	10	10	10	10	10	10	10	10	10	10	10	10	10	10	10	10	10	10	10	10	7	6	9	10	10	8	8	10	10	10	10	10	10	10	10	10	10	10	8	8
psbD	Lotus_japonicus	Arachis_hypogaea	10	10	10	10	10	10	10	10	10	10	10	10	10	10	10	10	10	10	10	10	10	10	10	10	10	10	10	7	6	9	10	10	10	10	10	10	10	10	10	10	10	9	8	9	10	8	8
psbD	Lotus_japonicus	Phaseolus_vulgaris	10	10	10	10	10	10	10	10	10	10	10	10	10	10	8	8	10	10	10	10	10	10	10	10	10	10	8	5	6	9	10	10	10	10	10	10	10	10	10	10	10	10	10	8	8	8	6
psbD	Vigna_unguiculata	Lens_culinaris	10	10	10	10	10	10	10	10	10	10	10	10	8	8	10	10	10	10	10	10	10	10	10	10	10	10	8	8	10	10	10	10	8	8	10	10	10	10	10	10	10	10	10	8	8	10	10
psbD	Vigna_unguiculata	Cicer_arietinum	10	10	8	8	10	10	10	10	10	10	10	10	8	8	10	10	10	10	10	10	10	10	10	10	10	10	8	8	10	10	10	10	10	10	10	10	10	10	10	8	8	10	10	8	6	8	10
psbD	Vigna_unguiculata	Vigna_radiata	10	10	10	10	10	10	10	10	10	10	10	10	10	10	10	10	10	10	10	10	10	10	10	10	10	10	10	10	10	10	10	10	10	10	10	10	10	10	10	10	10	10	10	10	10	10	10
psbD	Vigna_unguiculata	Vicia_faba	10	10	10	8	8	10	10	10	10	10	10	10	8	8	10	10	10	10	10	10	10	10	10	10	10	10	8	8	10	10	10	10	8	8	10	10	10	10	10	10	10	10	10	8	8	10	10
psbD	Vigna_unguiculata	Pisum_sativum	10	10	10	10	10	10	10	10	10	10	10	10	8	8	10	10	10	10	10	10	10	10	10	10	10	10	8	8	10	10	10	10	8	8	10	10	10	10	10	10	10	10	10	8	8	10	10
psbD	Vigna_unguiculata	Medicago_truncatula	10	10	10	10	10	10	10	10	10	10	10	10	10	10	10	10	10	10	10	10	10	10	10	10	10	10	8	6	8	10	10	10	8	8	10	10	10	10	10	10	10	10	10	8	8	10	10
psbD	Vigna_unguiculata	Arachis_hypogaea	10	10	10	10	10	10	10	10	10	10	10	10	10	10	10	10	10	10	10	10	10	10	10	10	10	10	8	8	10	10	10	10	10	10	10	10	10	10	10	10	10	9	8	7	8	10	10
psbD	Vigna_unguiculata	Phaseolus_vulgaris	10	10	10	10	10	10	10	10	10	10	10	10	10	10	8	8	10	10	10	10	10	10	10	10	10	10	10	10	10	10	10	10	10	10	10	10	10	10	10	10	10	10	10	10	10	10	8
psbD	Lens_culinaris	Cicer_arietinum	10	10	8	8	10	10	10	10	10	10	10	10	10	10	10	10	10	10	10	10	10	10	10	10	10	10	10	10	10	10	10	10	8	8	10	10	10	10	10	8	8	10	10	10	8	8	10
psbD	Lens_culinaris	Vigna_radiata	10	10	10	10	10	10	10	10	10	10	10	10	8	8	10	10	10	10	10	10	10	10	10	10	10	10	8	8	10	10	10	10	8	8	10	10	10	10	10	10	10	10	10	8	8	10	10
psbD	Lens_culinaris	Vicia_faba	10	10	10	8	8	10	10	10	10	10	10	10	10	10	10	10	10	10	10	10	10	10	10	10	10	10	10	10	10	10	10	10	10	10	10	10	10	10	10	10	10	10	10	10	10	10	10
psbD	Lens_culinaris	Pisum_sativum	10	10	10	10	10	10	10	10	10	10	10	10	10	10	10	10	10	10	10	10	10	10	10	10	10	10	10	10	10	10	10	10	10	10	10	10	10	10	10	10	10	10	10	10	10	10	10
psbD	Lens_culinaris	Medicago_truncatula	10	10	10	10	10	10	10	10	10	10	10	10	8	8	10	10	10	10	10	10	10	10	10	10	10	10	10	8	8	10	10	10	10	10	10	10	10	10	10	10	10	10	10	10	10	10	10
psbD	Lens_culinaris	Arachis_hypogaea	10	10	10	10	10	10	10	10	10	10	10	10	8	8	10	10	10	10	10	10	10	10	10	10	10	10	10	10	10	10	10	10	8	8	10	10	10	10	10	10	10	9	8	9	10	10	10
psbD	Lens_culinaris	Phaseolus_vulgaris	10	10	10	10	10	10	10	10	10	10	10	10	8	8	8	8	10	10	10	10	10	10	10	10	10	10	8	8	10	10	10	10	8	8	10	10	10	10	10	10	10	10	10	8	8	10	8
psbD	Cicer_arietinum	Vigna_radiata	10	10	8	8	10	10	10	10	10	10	10	10	8	8	10	10	10	10	10	10	10	10	10	10	10	10	8	8	10	10	10	10	10	10	10	10	10	10	10	8	8	10	10	8	6	8	10
psbD	Cicer_arietinum	Vicia_faba	10	10	8	6	8	10	10	10	10	10	10	10	10	10	10	10	10	10	10	10	10	10	10	10	10	10	10	10	10	10	10	10	8	8	10	10	10	10	10	8	8	10	10	10	8	8	10
psbD	Cicer_arietinum	Pisum_sativum	10	10	8	8	10	10	10	10	10	10	10	10	10	10	10	10	10	10	10	10	10	10	10	10	10	10	10	10	10	10	10	10	8	8	10	10	10	10	10	8	8	10	10	10	8	8	10
psbD	Cicer_arietinum	Medicago_truncatula	10	10	8	8	10	10	10	10	10	10	10	10	8	8	10	10	10	10	10	10	10	10	10	10	10	10	10	8	8	10	10	10	8	8	10	10	10	10	10	8	8	10	10	10	8	8	10
psbD	Cicer_arietinum	Arachis_hypogaea	10	10	8	8	10	10	10	10	10	10	10	10	8	8	10	10	10	10	10	10	10	10	10	10	10	10	10	10	10	10	10	10	10	10	10	10	10	10	10	8	8	9	8	9	8	8	10
psbD	Cicer_arietinum	Phaseolus_vulgaris	10	10	8	8	10	10	10	10	10	10	10	10	8	8	8	8	10	10	10	10	10	10	10	10	10	10	8	8	10	10	10	10	10	10	10	10	10	10	10	8	8	10	10	8	6	8	8
psbD	Vigna_radiata	Vicia_faba	10	10	10	8	8	10	10	10	10	10	10	10	8	8	10	10	10	10	10	10	10	10	10	10	10	10	8	8	10	10	10	10	8	8	10	10	10	10	10	10	10	10	10	8	8	10	10
psbD	Vigna_radiata	Pisum_sativum	10	10	10	10	10	10	10	10	10	10	10	10	8	8	10	10	10	10	10	10	10	10	10	10	10	10	8	8	10	10	10	10	8	8	10	10	10	10	10	10	10	10	10	8	8	10	10
psbD	Vigna_radiata	Medicago_truncatula	10	10	10	10	10	10	10	10	10	10	10	10	10	10	10	10	10	10	10	10	10	10	10	10	10	10	8	6	8	10	10	10	8	8	10	10	10	10	10	10	10	10	10	8	8	10	10
psbD	Vigna_radiata	Arachis_hypogaea	10	10	10	10	10	10	10	10	10	10	10	10	10	10	10	10	10	10	10	10	10	10	10	10	10	10	8	8	10	10	10	10	10	10	10	10	10	10	10	10	10	9	8	7	8	10	10
psbD	Vigna_radiata	Phaseolus_vulgaris	10	10	10	10	10	10	10	10	10	10	10	10	10	10	8	8	10	10	10	10	10	10	10	10	10	10	10	10	10	10	10	10	10	10	10	10	10	10	10	10	10	10	10	10	10	10	8
psbD	Vicia_faba	Pisum_sativum	10	10	10	8	8	10	10	10	10	10	10	10	10	10	10	10	10	10	10	10	10	10	10	10	10	10	10	10	10	10	10	10	10	10	10	10	10	10	10	10	10	10	10	10	10	10	10
psbD	Vicia_faba	Medicago_truncatula	10	10	10	8	8	10	10	10	10	10	10	10	8	8	10	10	10	10	10	10	10	10	10	10	10	10	10	8	8	10	10	10	10	10	10	10	10	10	10	10	10	10	10	10	10	10	10
psbD	Vicia_faba	Arachis_hypogaea	10	10	10	8	8	10	10	10	10	10	10	10	8	8	10	10	10	10	10	10	10	10	10	10	10	10	10	10	10	10	10	10	8	8	10	10	10	10	10	10	10	9	8	9	10	10	10
psbD	Vicia_faba	Phaseolus_vulgaris	10	10	10	8	8	10	10	10	10	10	10	10	8	8	8	8	10	10	10	10	10	10	10	10	10	10	8	8	10	10	10	10	8	8	10	10	10	10	10	10	10	10	10	8	8	10	8
psbD	Pisum_sativum	Medicago_truncatula	10	10	10	10	10	10	10	10	10	10	10	10	8	8	10	10	10	10	10	10	10	10	10	10	10	10	10	8	8	10	10	10	10	10	10	10	10	10	10	10	10	10	10	10	10	10	10
psbD	Pisum_sativum	Arachis_hypogaea	10	10	10	10	10	10	10	10	10	10	10	10	8	8	10	10	10	10	10	10	10	10	10	10	10	10	10	10	10	10	10	10	8	8	10	10	10	10	10	10	10	9	8	9	10	10	10
psbD	Pisum_sativum	Phaseolus_vulgaris	10	10	10	10	10	10	10	10	10	10	10	10	8	8	8	8	10	10	10	10	10	10	10	10	10	10	8	8	10	10	10	10	8	8	10	10	10	10	10	10	10	10	10	8	8	10	8
psbD	Medicago_truncatula	Arachis_hypogaea	10	10	10	10	10	10	10	10	10	10	10	10	10	10	10	10	10	10	10	10	10	10	10	10	10	10	10	8	8	10	10	10	8	8	10	10	10	10	10	10	10	9	8	9	10	10	10
psbD	Medicago_truncatula	Phaseolus_vulgaris	10	10	10	10	10	10	10	10	10	10	10	10	10	10	8	8	10	10	10	10	10	10	10	10	10	10	8	6	8	10	10	10	8	8	10	10	10	10	10	10	10	10	10	8	8	10	8
psbD	Arachis_hypogaea	Phaseolus_vulgaris	10	10	10	10	10	10	10	10	10	10	10	10	10	10	8	8	10	10	10	10	10	10	10	10	10	10	8	8	10	10	10	10	10	10	10	10	10	10	10	10	10	9	8	7	8	10	8
psbJ	Glycine_max	Lotus_japonicus	10	10	10	10	10	10	10	10	10	10	10	10	10	10	10	10	10	10	10	10	10	10	10	10	10
psbJ	Glycine_max	Vigna_unguiculata	10	10	10	10	10	10	10	8	8	10	10	10	10	10	10	10	10	10	10	10	10	10	10	10	10
psbJ	Glycine_max	Lens_culinaris	10	8	8	10	10	10	10	8	8	10	10	10	10	10	10	10	10	10	8	8	10	9	6	7	10
psbJ	Glycine_max	Cicer_arietinum	10	10	10	10	10	10	10	10	10	10	10	10	10	10	10	10	10	10	8	8	10	9	6	7	10
psbJ	Glycine_max	Vigna_radiata	10	10	10	10	10	10	10	8	8	10	10	10	10	10	10	10	10	10	10	10	10	10	10	10	10
psbJ	Glycine_max	Vicia_faba	10	10	10	10	10	10	10	8	8	10	10	10	10	10	10	10	10	10	8	8	10	9	6	7	10
psbJ	Glycine_max	Pisum_sativum	10	8	8	10	10	10	10	8	8	10	10	10	10	10	10	10	10	10	8	8	10	9	6	7	10
psbJ	Glycine_max	Medicago_truncatula	10	10	10	10	8	8	10	10	10	10	10	10	10	10	10	10	10	10	10	8	8	9	4	5	10
psbJ	Glycine_max	Arachis_hypogaea	10	10	10	10	10	10	10	10	10	10	10	10	10	10	10	10	10	10	10	10	10	9	8	9	10
psbJ	Glycine_max	Phaseolus_vulgaris	10	10	10	10	10	10	10	8	8	10	10	10	10	10	10	10	10	10	10	10	10	10	10	10	10
psbJ	Lotus_japonicus	Vigna_unguiculata	10	10	10	10	10	10	10	8	8	10	10	10	10	10	10	10	10	10	10	10	10	10	10	10	10
psbJ	Lotus_japonicus	Lens_culinaris	10	8	8	10	10	10	10	8	8	10	10	10	10	10	10	10	10	10	8	8	10	9	6	7	10
psbJ	Lotus_japonicus	Cicer_arietinum	10	10	10	10	10	10	10	10	10	10	10	10	10	10	10	10	10	10	8	8	10	9	6	7	10
psbJ	Lotus_japonicus	Vigna_radiata	10	10	10	10	10	10	10	8	8	10	10	10	10	10	10	10	10	10	10	10	10	10	10	10	10
psbJ	Lotus_japonicus	Vicia_faba	10	10	10	10	10	10	10	8	8	10	10	10	10	10	10	10	10	10	8	8	10	9	6	7	10
psbJ	Lotus_japonicus	Pisum_sativum	10	8	8	10	10	10	10	8	8	10	10	10	10	10	10	10	10	10	8	8	10	9	6	7	10
psbJ	Lotus_japonicus	Medicago_truncatula	10	10	10	10	8	8	10	10	10	10	10	10	10	10	10	10	10	10	10	8	8	9	4	5	10
psbJ	Lotus_japonicus	Arachis_hypogaea	10	10	10	10	10	10	10	10	10	10	10	10	10	10	10	10	10	10	10	10	10	9	8	9	10
psbJ	Lotus_japonicus	Phaseolus_vulgaris	10	10	10	10	10	10	10	8	8	10	10	10	10	10	10	10	10	10	10	10	10	10	10	10	10
psbJ	Vigna_unguiculata	Lens_culinaris	10	8	8	10	10	10	10	10	10	10	10	10	10	10	10	10	10	10	8	8	10	9	6	7	10
psbJ	Vigna_unguiculata	Cicer_arietinum	10	10	10	10	10	10	10	8	8	10	10	10	10	10	10	10	10	10	8	8	10	9	6	7	10
psbJ	Vigna_unguiculata	Vigna_radiata	10	10	10	10	10	10	10	10	10	10	10	10	10	10	10	10	10	10	10	10	10	10	10	10	10
psbJ	Vigna_unguiculata	Vicia_faba	10	10	10	10	10	10	10	10	10	10	10	10	10	10	10	10	10	10	8	8	10	9	6	7	10
psbJ	Vigna_unguiculata	Pisum_sativum	10	8	8	10	10	10	10	10	10	10	10	10	10	10	10	10	10	10	8	8	10	9	6	7	10
psbJ	Vigna_unguiculata	Medicago_truncatula	10	10	10	10	8	8	10	8	8	10	10	10	10	10	10	10	10	10	10	8	8	9	4	5	10
psbJ	Vigna_unguiculata	Arachis_hypogaea	10	10	10	10	10	10	10	8	8	10	10	10	10	10	10	10	10	10	10	10	10	9	8	9	10
psbJ	Vigna_unguiculata	Phaseolus_vulgaris	10	10	10	10	10	10	10	10	10	10	10	10	10	10	10	10	10	10	10	10	10	10	10	10	10
psbJ	Lens_culinaris	Cicer_arietinum	10	8	8	10	10	10	10	8	8	10	10	10	10	10	10	10	10	10	10	10	10	10	6	6	10
psbJ	Lens_culinaris	Vigna_radiata	10	8	8	10	10	10	10	10	10	10	10	10	10	10	10	10	10	10	8	8	10	9	6	7	10
psbJ	Lens_culinaris	Vicia_faba	10	8	8	10	10	10	10	10	10	10	10	10	10	10	10	10	10	10	10	10	10	10	10	10	10
psbJ	Lens_culinaris	Pisum_sativum	10	10	10	10	10	10	10	10	10	10	10	10	10	10	10	10	10	10	10	10	10	10	10	10	10
psbJ	Lens_culinaris	Medicago_truncatula	10	8	8	10	8	8	10	8	8	10	10	10	10	10	10	10	10	10	8	6	8	10	8	8	10
psbJ	Lens_culinaris	Arachis_hypogaea	10	8	8	10	10	10	10	8	8	10	10	10	10	10	10	10	10	10	8	8	10	9	6	7	10
psbJ	Lens_culinaris	Phaseolus_vulgaris	10	8	8	10	10	10	10	10	10	10	10	10	10	10	10	10	10	10	8	8	10	9	6	7	10
psbJ	Cicer_arietinum	Vigna_radiata	10	10	10	10	10	10	10	8	8	10	10	10	10	10	10	10	10	10	8	8	10	9	6	7	10
psbJ	Cicer_arietinum	Vicia_faba	10	10	10	10	10	10	10	8	8	10	10	10	10	10	10	10	10	10	10	10	10	10	6	6	10
psbJ	Cicer_arietinum	Pisum_sativum	10	8	8	10	10	10	10	8	8	10	10	10	10	10	10	10	10	10	10	10	10	10	6	6	10
psbJ	Cicer_arietinum	Medicago_truncatula	10	10	10	10	8	8	10	10	10	10	10	10	10	10	10	10	10	10	8	6	8	10	8	8	10
psbJ	Cicer_arietinum	Arachis_hypogaea	10	10	10	10	10	10	10	10	10	10	10	10	10	10	10	10	10	10	8	8	10	9	6	7	10
psbJ	Cicer_arietinum	Phaseolus_vulgaris	10	10	10	10	10	10	10	8	8	10	10	10	10	10	10	10	10	10	8	8	10	9	6	7	10
psbJ	Vigna_radiata	Vicia_faba	10	10	10	10	10	10	10	10	10	10	10	10	10	10	10	10	10	10	8	8	10	9	6	7	10
psbJ	Vigna_radiata	Pisum_sativum	10	8	8	10	10	10	10	10	10	10	10	10	10	10	10	10	10	10	8	8	10	9	6	7	10
psbJ	Vigna_radiata	Medicago_truncatula	10	10	10	10	8	8	10	8	8	10	10	10	10	10	10	10	10	10	10	8	8	9	4	5	10
psbJ	Vigna_radiata	Arachis_hypogaea	10	10	10	10	10	10	10	8	8	10	10	10	10	10	10	10	10	10	10	10	10	9	8	9	10
psbJ	Vigna_radiata	Phaseolus_vulgaris	10	10	10	10	10	10	10	10	10	10	10	10	10	10	10	10	10	10	10	10	10	10	10	10	10
psbJ	Vicia_faba	Pisum_sativum	10	8	8	10	10	10	10	10	10	10	10	10	10	10	10	10	10	10	10	10	10	10	10	10	10
psbJ	Vicia_faba	Medicago_truncatula	10	10	10	10	8	8	10	8	8	10	10	10	10	10	10	10	10	10	8	6	8	10	8	8	10
psbJ	Vicia_faba	Arachis_hypogaea	10	10	10	10	10	10	10	8	8	10	10	10	10	10	10	10	10	10	8	8	10	9	6	7	10
psbJ	Vicia_faba	Phaseolus_vulgaris	10	10	10	10	10	10	10	10	10	10	10	10	10	10	10	10	10	10	8	8	10	9	6	7	10
psbJ	Pisum_sativum	Medicago_truncatula	10	8	8	10	8	8	10	8	8	10	10	10	10	10	10	10	10	10	8	6	8	10	8	8	10
psbJ	Pisum_sativum	Arachis_hypogaea	10	8	8	10	10	10	10	8	8	10	10	10	10	10	10	10	10	10	8	8	10	9	6	7	10
psbJ	Pisum_sativum	Phaseolus_vulgaris	10	8	8	10	10	10	10	10	10	10	10	10	10	10	10	10	10	10	8	8	10	9	6	7	10
psbJ	Medicago_truncatula	Arachis_hypogaea	10	10	10	10	8	8	10	10	10	10	10	10	10	10	10	10	10	10	10	8	8	9	4	5	10
psbJ	Medicago_truncatula	Phaseolus_vulgaris	10	10	10	10	8	8	10	8	8	10	10	10	10	10	10	10	10	10	10	8	8	9	4	5	10
psbJ	Arachis_hypogaea	Phaseolus_vulgaris	10	10	10	10	10	10	10	8	8	10	10	10	10	10	10	10	10	10	10	10	10	9	8	9	10
psbI	Glycine_max	Lotus_japonicus	10	10	8	8	10	8	8	10	10	10	8	8	10	10	10	10	8	8	10	8	8	10	10
psbI	Glycine_max	Vigna_unguiculata	10	10	10	10	10	9	8	9	10	8	8	10	10	10	8	6	8	10	10	10	10	10	10
psbI	Glycine_max	Lens_culinaris	10	10	10	10	10	10	10	10	10	10	10	8	8	10	10	10	8	8	10	10	10	10	10
psbI	Glycine_max	Cicer_arietinum	10	10	10	10	10	10	10	10	10	10	10	8	8	10	10	10	8	8	10	10	10	10	10
psbI	Glycine_max	Vigna_radiata	10	10	10	10	10	9	8	9	10	8	8	10	10	10	8	6	8	10	10	10	10	10	10
psbI	Glycine_max	Vicia_faba	10	10	10	10	10	10	10	10	10	10	8	6	8	10	10	10	8	8	10	10	10	10	10
psbI	Glycine_max	Pisum_sativum	10	10	10	10	10	10	10	10	10	10	10	8	8	10	10	10	8	8	10	10	10	10	10
psbI	Glycine_max	Medicago_truncatula	10	10	10	10	10	10	10	10	10	10	10	8	8	10	10	10	8	8	10	10	10	10	10
psbI	Glycine_max	Arachis_hypogaea	10	10	10	10	10	10	10	10	10	10	10	10	10	10	10	10	8	8	10	10	10	10	10
psbI	Glycine_max	Phaseolus_vulgaris	10	10	10	10	10	10	10	10	10	8	8	10	10	10	8	6	8	10	10	10	10	10	10
psbI	Lotus_japonicus	Vigna_unguiculata	10	10	8	8	10	7	6	9	10	8	6	8	10	10	8	6	6	8	10	8	8	10	10
psbI	Lotus_japonicus	Lens_culinaris	10	10	8	8	10	8	8	10	10	10	8	6	8	10	10	10	10	10	10	8	8	10	10
psbI	Lotus_japonicus	Cicer_arietinum	10	10	8	8	10	8	8	10	10	10	8	6	8	10	10	10	10	10	10	8	8	10	10
psbI	Lotus_japonicus	Vigna_radiata	10	10	8	8	10	7	6	9	10	8	6	8	10	10	8	6	6	8	10	8	8	10	10
psbI	Lotus_japonicus	Vicia_faba	10	10	8	8	10	8	8	10	10	10	10	8	8	10	10	10	10	10	10	8	8	10	10
psbI	Lotus_japonicus	Pisum_sativum	10	10	8	8	10	8	8	10	10	10	8	6	8	10	10	10	10	10	10	8	8	10	10
psbI	Lotus_japonicus	Medicago_truncatula	10	10	8	8	10	8	8	10	10	10	8	6	8	10	10	10	10	10	10	8	8	10	10
psbI	Lotus_japonicus	Arachis_hypogaea	10	10	8	8	10	8	8	10	10	10	8	8	10	10	10	10	10	10	10	8	8	10	10
psbI	Lotus_japonicus	Phaseolus_vulgaris	10	10	8	8	10	8	8	10	10	8	6	8	10	10	8	6	6	8	10	8	8	10	10
psbI	Vigna_unguiculata	Lens_culinaris	10	10	10	10	10	9	8	9	10	8	8	8	8	10	8	6	6	8	10	10	10	10	10
psbI	Vigna_unguiculata	Cicer_arietinum	10	10	10	10	10	9	8	9	10	8	8	8	8	10	8	6	6	8	10	10	10	10	10
psbI	Vigna_unguiculata	Vigna_radiata	10	10	10	10	10	10	10	10	10	10	10	10	10	10	10	10	10	10	10	10	10	10	10
psbI	Vigna_unguiculata	Vicia_faba	10	10	10	10	10	9	8	9	10	8	6	6	8	10	8	6	6	8	10	10	10	10	10
psbI	Vigna_unguiculata	Pisum_sativum	10	10	10	10	10	9	8	9	10	8	8	8	8	10	8	6	6	8	10	10	10	10	10
psbI	Vigna_unguiculata	Medicago_truncatula	10	10	10	10	10	9	8	9	10	8	8	8	8	10	8	6	6	8	10	10	10	10	10
psbI	Vigna_unguiculata	Arachis_hypogaea	10	10	10	10	10	9	8	9	10	8	8	10	10	10	8	6	6	8	10	10	10	10	10
psbI	Vigna_unguiculata	Phaseolus_vulgaris	10	10	10	10	10	9	8	9	10	10	10	10	10	10	8	8	10	10	10	10	10	10	10
psbI	Lens_culinaris	Cicer_arietinum	10	10	10	10	10	10	10	10	10	10	10	10	10	10	10	10	10	10	10	10	10	10	10
psbI	Lens_culinaris	Vigna_radiata	10	10	10	10	10	9	8	9	10	8	8	8	8	10	8	6	6	8	10	10	10	10	10
psbI	Lens_culinaris	Vicia_faba	10	10	10	10	10	10	10	10	10	10	8	8	10	10	10	10	10	10	10	10	10	10	10
psbI	Lens_culinaris	Pisum_sativum	10	10	10	10	10	10	10	10	10	10	10	10	10	10	10	10	10	10	10	10	10	10	10
psbI	Lens_culinaris	Medicago_truncatula	10	10	10	10	10	10	10	10	10	10	10	10	10	10	10	10	10	10	10	10	10	10	10
psbI	Lens_culinaris	Arachis_hypogaea	10	10	10	10	10	10	10	10	10	10	10	8	8	10	10	10	10	10	10	10	10	10	10
psbI	Lens_culinaris	Phaseolus_vulgaris	10	10	10	10	10	10	10	10	10	8	8	8	8	10	8	6	6	8	10	10	10	10	10
psbI	Cicer_arietinum	Vigna_radiata	10	10	10	10	10	9	8	9	10	8	8	8	8	10	8	6	6	8	10	10	10	10	10
psbI	Cicer_arietinum	Vicia_faba	10	10	10	10	10	10	10	10	10	10	8	8	10	10	10	10	10	10	10	10	10	10	10
psbI	Cicer_arietinum	Pisum_sativum	10	10	10	10	10	10	10	10	10	10	10	10	10	10	10	10	10	10	10	10	10	10	10
psbI	Cicer_arietinum	Medicago_truncatula	10	10	10	10	10	10	10	10	10	10	10	10	10	10	10	10	10	10	10	10	10	10	10
psbI	Cicer_arietinum	Arachis_hypogaea	10	10	10	10	10	10	10	10	10	10	10	8	8	10	10	10	10	10	10	10	10	10	10
psbI	Cicer_arietinum	Phaseolus_vulgaris	10	10	10	10	10	10	10	10	10	8	8	8	8	10	8	6	6	8	10	10	10	10	10
psbI	Vigna_radiata	Vicia_faba	10	10	10	10	10	9	8	9	10	8	6	6	8	10	8	6	6	8	10	10	10	10	10
psbI	Vigna_radiata	Pisum_sativum	10	10	10	10	10	9	8	9	10	8	8	8	8	10	8	6	6	8	10	10	10	10	10
psbI	Vigna_radiata	Medicago_truncatula	10	10	10	10	10	9	8	9	10	8	8	8	8	10	8	6	6	8	10	10	10	10	10
psbI	Vigna_radiata	Arachis_hypogaea	10	10	10	10	10	9	8	9	10	8	8	10	10	10	8	6	6	8	10	10	10	10	10
psbI	Vigna_radiata	Phaseolus_vulgaris	10	10	10	10	10	9	8	9	10	10	10	10	10	10	8	8	10	10	10	10	10	10	10
psbI	Vicia_faba	Pisum_sativum	10	10	10	10	10	10	10	10	10	10	8	8	10	10	10	10	10	10	10	10	10	10	10
psbI	Vicia_faba	Medicago_truncatula	10	10	10	10	10	10	10	10	10	10	8	8	10	10	10	10	10	10	10	10	10	10	10
psbI	Vicia_faba	Arachis_hypogaea	10	10	10	10	10	10	10	10	10	10	8	6	8	10	10	10	10	10	10	10	10	10	10
psbI	Vicia_faba	Phaseolus_vulgaris	10	10	10	10	10	10	10	10	10	8	6	6	8	10	8	6	6	8	10	10	10	10	10
psbI	Pisum_sativum	Medicago_truncatula	10	10	10	10	10	10	10	10	10	10	10	10	10	10	10	10	10	10	10	10	10	10	10
psbI	Pisum_sativum	Arachis_hypogaea	10	10	10	10	10	10	10	10	10	10	10	8	8	10	10	10	10	10	10	10	10	10	10
psbI	Pisum_sativum	Phaseolus_vulgaris	10	10	10	10	10	10	10	10	10	8	8	8	8	10	8	6	6	8	10	10	10	10	10
psbI	Medicago_truncatula	Arachis_hypogaea	10	10	10	10	10	10	10	10	10	10	10	8	8	10	10	10	10	10	10	10	10	10	10
psbI	Medicago_truncatula	Phaseolus_vulgaris	10	10	10	10	10	10	10	10	10	8	8	8	8	10	8	6	6	8	10	10	10	10	10
psbI	Arachis_hypogaea	Phaseolus_vulgaris	10	10	10	10	10	10	10	10	10	8	8	10	10	10	8	6	6	8	10	10	10	10	10
psbH	Glycine_max	Lotus_japonicus	10	10	8	8	10	10	10	10	10	8	8	10	8	6	8	10	10	8	8	7	6	9	10	6	6	10	10	10	8	7	8	9	10	10	10	10	10	10	8	8	10	10	10	10	10
psbH	Glycine_max	Vigna_unguiculata	10	10	10	10	10	10	10	10	10	10	10	10	10	10	8	8	10	10	10	10	10	10	10	8	8	10	10	10	8	8	10	10	10	10	10	10	10	10	10	8	8	10	10	10	10
psbH	Glycine_max	Lens_culinaris	10	10	8	8	10	10	10	9	8	7	8	10	10	10	10	10	10	10	10	10	10	10	8	8	10	10	10	10	10	9	8	9	10	10	10	10	10	10	10	10	10	10	10	10	10
psbH	Glycine_max	Cicer_arietinum	10	8	6	8	10	10	10	9	8	7	8	10	10	10	10	10	10	10	10	10	10	10	8	8	10	10	10	10	10	9	8	9	10	10	10	10	10	10	8	8	10	10	10	10	10
psbH	Glycine_max	Vigna_radiata	10	10	10	10	10	10	10	10	10	10	10	10	10	10	8	8	10	10	10	10	10	10	10	8	8	10	10	10	8	8	10	10	10	10	10	10	10	10	10	8	8	10	10	10	10
psbH	Glycine_max	Vicia_faba	10	10	8	8	10	10	10	9	8	7	8	10	10	10	10	10	10	10	10	10	10	10	8	8	10	10	10	10	10	9	8	9	10	10	10	10	10	10	10	10	10	10	10	10	10
psbH	Glycine_max	Pisum_sativum	10	10	8	8	10	10	10	9	8	7	8	10	10	10	10	10	10	10	10	10	10	10	8	8	10	10	10	10	10	9	8	9	10	10	10	10	10	10	10	10	10	10	10	10	10
psbH	Glycine_max	Medicago_truncatula	10	10	8	8	10	10	10	10	10	8	8	10	10	10	10	10	10	10	10	10	10	10	8	8	10	10	10	10	8	7	8	9	10	10	10	10	10	10	10	10	10	9	8	9	10
psbH	Glycine_max	Arachis_hypogaea	10	10	8	8	10	10	10	7	6	7	8	10	10	10	10	10	10	10	10	7	6	9	10	8	8	10	10	10	8	7	8	9	10	10	10	10	10	10	10	10	10	10	10	10	10
psbH	Glycine_max	Phaseolus_vulgaris	10	10	10	10	10	10	10	10	10	10	10	10	10	10	10	10	10	10	10	10	10	10	10	8	8	10	10	10	8	8	10	10	10	10	10	10	10	10	10	8	6	8	10	10	10
psbH	Lotus_japonicus	Vigna_unguiculata	10	10	8	8	10	10	10	10	10	8	8	10	8	6	6	8	10	8	8	7	6	9	10	8	8	10	10	10	8	7	8	9	10	10	10	10	10	10	8	6	8	10	10	10	10
psbH	Lotus_japonicus	Lens_culinaris	10	10	10	10	10	10	10	9	8	9	10	10	8	6	8	10	10	8	8	7	6	9	8	4	6	10	10	10	8	8	10	10	10	10	10	10	10	10	8	8	10	10	10	10	10
psbH	Lotus_japonicus	Cicer_arietinum	10	8	8	10	10	10	10	9	8	9	10	10	8	6	8	10	10	8	8	7	6	9	8	4	6	10	10	10	8	8	10	10	10	10	10	10	10	10	10	10	10	10	10	10	10
psbH	Lotus_japonicus	Vigna_radiata	10	10	8	8	10	10	10	10	10	8	8	10	8	6	6	8	10	8	8	7	6	9	10	8	8	10	10	10	8	7	8	9	10	10	10	10	10	10	8	6	8	10	10	10	10
psbH	Lotus_japonicus	Vicia_faba	10	10	10	10	10	10	10	9	8	9	10	10	8	6	8	10	10	8	8	7	6	9	8	4	6	10	10	10	8	8	10	10	10	10	10	10	10	10	8	8	10	10	10	10	10
psbH	Lotus_japonicus	Pisum_sativum	10	10	10	10	10	10	10	9	8	9	10	10	8	6	8	10	10	8	8	7	6	9	8	4	6	10	10	10	8	8	10	10	10	10	10	10	10	10	8	8	10	10	10	10	10
psbH	Lotus_japonicus	Medicago_truncatula	10	10	10	10	10	10	10	10	10	10	10	10	8	6	8	10	10	8	8	7	6	9	8	4	6	10	10	10	10	10	10	10	10	10	10	10	10	10	8	8	10	9	8	9	10
psbH	Lotus_japonicus	Arachis_hypogaea	10	10	10	10	10	10	10	7	6	9	10	10	8	6	8	10	10	8	8	8	8	10	10	6	6	10	10	10	10	10	10	10	10	10	10	10	10	10	8	8	10	10	10	10	10
psbH	Lotus_japonicus	Phaseolus_vulgaris	10	10	8	8	10	10	10	10	10	8	8	10	8	6	8	10	10	8	8	7	6	9	10	8	8	10	10	10	8	7	8	9	10	10	10	10	10	10	8	6	6	8	10	10	10
psbH	Vigna_unguiculata	Lens_culinaris	10	10	8	8	10	10	10	9	8	7	8	10	10	10	8	8	10	10	10	10	10	10	8	6	8	10	10	10	8	7	8	9	10	10	10	10	10	10	10	8	8	10	10	10	10
psbH	Vigna_unguiculata	Cicer_arietinum	10	8	6	8	10	10	10	9	8	7	8	10	10	10	8	8	10	10	10	10	10	10	8	6	8	10	10	10	8	7	8	9	10	10	10	10	10	10	8	6	8	10	10	10	10
psbH	Vigna_unguiculata	Vigna_radiata	10	10	10	10	10	10	10	10	10	10	10	10	10	10	10	10	10	10	10	10	10	10	10	10	10	10	10	10	10	10	10	10	10	10	10	10	10	10	10	10	10	10	10	10	10
psbH	Vigna_unguiculata	Vicia_faba	10	10	8	8	10	10	10	9	8	7	8	10	10	10	8	8	10	10	10	10	10	10	8	6	8	10	10	10	8	7	8	9	10	10	10	10	10	10	10	8	8	10	10	10	10
psbH	Vigna_unguiculata	Pisum_sativum	10	10	8	8	10	10	10	9	8	7	8	10	10	10	8	8	10	10	10	10	10	10	8	6	8	10	10	10	8	7	8	9	10	10	10	10	10	10	10	8	8	10	10	10	10
psbH	Vigna_unguiculata	Medicago_truncatula	10	10	8	8	10	10	10	10	10	8	8	10	10	10	8	8	10	10	10	10	10	10	8	6	8	10	10	10	8	7	8	9	10	10	10	10	10	10	10	8	8	9	8	9	10
psbH	Vigna_unguiculata	Arachis_hypogaea	10	10	8	8	10	10	10	7	6	7	8	10	10	10	8	8	10	10	10	7	6	9	10	6	6	10	10	10	8	7	8	9	10	10	10	10	10	10	10	8	8	10	10	10	10
psbH	Vigna_unguiculata	Phaseolus_vulgaris	10	10	10	10	10	10	10	10	10	10	10	10	10	10	8	8	10	10	10	10	10	10	10	10	10	10	10	10	10	10	10	10	10	10	10	10	10	10	10	10	8	8	10	10	10
psbH	Lens_culinaris	Cicer_arietinum	10	8	8	10	10	10	10	10	10	10	10	10	10	10	10	10	10	10	10	10	10	10	10	10	10	10	10	10	10	10	10	10	10	10	10	10	10	10	8	8	10	10	10	10	10
psbH	Lens_culinaris	Vigna_radiata	10	10	8	8	10	10	10	9	8	7	8	10	10	10	8	8	10	10	10	10	10	10	8	6	8	10	10	10	8	7	8	9	10	10	10	10	10	10	10	8	8	10	10	10	10
psbH	Lens_culinaris	Vicia_faba	10	10	10	10	10	10	10	10	10	10	10	10	10	10	10	10	10	10	10	10	10	10	10	10	10	10	10	10	10	10	10	10	10	10	10	10	10	10	10	10	10	10	10	10	10
psbH	Lens_culinaris	Pisum_sativum	10	10	10	10	10	10	10	10	10	10	10	10	10	10	10	10	10	10	10	10	10	10	10	10	10	10	10	10	10	10	10	10	10	10	10	10	10	10	10	10	10	10	10	10	10
psbH	Lens_culinaris	Medicago_truncatula	10	10	10	10	10	10	10	9	8	9	10	10	10	10	10	10	10	10	10	10	10	10	10	10	10	10	10	10	8	8	10	10	10	10	10	10	10	10	10	10	10	9	8	9	10
psbH	Lens_culinaris	Arachis_hypogaea	10	10	10	10	10	10	10	8	8	10	10	10	10	10	10	10	10	10	10	7	6	9	8	6	8	10	10	10	8	8	10	10	10	10	10	10	10	10	10	10	10	10	10	10	10
psbH	Lens_culinaris	Phaseolus_vulgaris	10	10	8	8	10	10	10	9	8	7	8	10	10	10	10	10	10	10	10	10	10	10	8	6	8	10	10	10	8	7	8	9	10	10	10	10	10	10	10	8	6	8	10	10	10
psbH	Cicer_arietinum	Vigna_radiata	10	8	6	8	10	10	10	9	8	7	8	10	10	10	8	8	10	10	10	10	10	10	8	6	8	10	10	10	8	7	8	9	10	10	10	10	10	10	8	6	8	10	10	10	10
psbH	Cicer_arietinum	Vicia_faba	10	8	8	10	10	10	10	10	10	10	10	10	10	10	10	10	10	10	10	10	10	10	10	10	10	10	10	10	10	10	10	10	10	10	10	10	10	10	8	8	10	10	10	10	10
psbH	Cicer_arietinum	Pisum_sativum	10	8	8	10	10	10	10	10	10	10	10	10	10	10	10	10	10	10	10	10	10	10	10	10	10	10	10	10	10	10	10	10	10	10	10	10	10	10	8	8	10	10	10	10	10
psbH	Cicer_arietinum	Medicago_truncatula	10	8	8	10	10	10	10	9	8	9	10	10	10	10	10	10	10	10	10	10	10	10	10	10	10	10	10	10	8	8	10	10	10	10	10	10	10	10	8	8	10	9	8	9	10
psbH	Cicer_arietinum	Arachis_hypogaea	10	8	8	10	10	10	10	8	8	10	10	10	10	10	10	10	10	10	10	7	6	9	8	6	8	10	10	10	8	8	10	10	10	10	10	10	10	10	8	8	10	10	10	10	10
psbH	Cicer_arietinum	Phaseolus_vulgaris	10	8	6	8	10	10	10	9	8	7	8	10	10	10	10	10	10	10	10	10	10	10	8	6	8	10	10	10	8	7	8	9	10	10	10	10	10	10	8	6	6	8	10	10	10
psbH	Vigna_radiata	Vicia_faba	10	10	8	8	10	10	10	9	8	7	8	10	10	10	8	8	10	10	10	10	10	10	8	6	8	10	10	10	8	7	8	9	10	10	10	10	10	10	10	8	8	10	10	10	10
psbH	Vigna_radiata	Pisum_sativum	10	10	8	8	10	10	10	9	8	7	8	10	10	10	8	8	10	10	10	10	10	10	8	6	8	10	10	10	8	7	8	9	10	10	10	10	10	10	10	8	8	10	10	10	10
psbH	Vigna_radiata	Medicago_truncatula	10	10	8	8	10	10	10	10	10	8	8	10	10	10	8	8	10	10	10	10	10	10	8	6	8	10	10	10	8	7	8	9	10	10	10	10	10	10	10	8	8	9	8	9	10
psbH	Vigna_radiata	Arachis_hypogaea	10	10	8	8	10	10	10	7	6	7	8	10	10	10	8	8	10	10	10	7	6	9	10	6	6	10	10	10	8	7	8	9	10	10	10	10	10	10	10	8	8	10	10	10	10
psbH	Vigna_radiata	Phaseolus_vulgaris	10	10	10	10	10	10	10	10	10	10	10	10	10	10	8	8	10	10	10	10	10	10	10	10	10	10	10	10	10	10	10	10	10	10	10	10	10	10	10	10	8	8	10	10	10
psbH	Vicia_faba	Pisum_sativum	10	10	10	10	10	10	10	10	10	10	10	10	10	10	10	10	10	10	10	10	10	10	10	10	10	10	10	10	10	10	10	10	10	10	10	10	10	10	10	10	10	10	10	10	10
psbH	Vicia_faba	Medicago_truncatula	10	10	10	10	10	10	10	9	8	9	10	10	10	10	10	10	10	10	10	10	10	10	10	10	10	10	10	10	8	8	10	10	10	10	10	10	10	10	10	10	10	9	8	9	10
psbH	Vicia_faba	Arachis_hypogaea	10	10	10	10	10	10	10	8	8	10	10	10	10	10	10	10	10	10	10	7	6	9	8	6	8	10	10	10	8	8	10	10	10	10	10	10	10	10	10	10	10	10	10	10	10
psbH	Vicia_faba	Phaseolus_vulgaris	10	10	8	8	10	10	10	9	8	7	8	10	10	10	10	10	10	10	10	10	10	10	8	6	8	10	10	10	8	7	8	9	10	10	10	10	10	10	10	8	6	8	10	10	10
psbH	Pisum_sativum	Medicago_truncatula	10	10	10	10	10	10	10	9	8	9	10	10	10	10	10	10	10	10	10	10	10	10	10	10	10	10	10	10	8	8	10	10	10	10	10	10	10	10	10	10	10	9	8	9	10
psbH	Pisum_sativum	Arachis_hypogaea	10	10	10	10	10	10	10	8	8	10	10	10	10	10	10	10	10	10	10	7	6	9	8	6	8	10	10	10	8	8	10	10	10	10	10	10	10	10	10	10	10	10	10	10	10
psbH	Pisum_sativum	Phaseolus_vulgaris	10	10	8	8	10	10	10	9	8	7	8	10	10	10	10	10	10	10	10	10	10	10	8	6	8	10	10	10	8	7	8	9	10	10	10	10	10	10	10	8	6	8	10	10	10
psbH	Medicago_truncatula	Arachis_hypogaea	10	10	10	10	10	10	10	7	6	9	10	10	10	10	10	10	10	10	10	7	6	9	8	6	8	10	10	10	10	10	10	10	10	10	10	10	10	10	10	10	10	9	8	9	10
psbH	Medicago_truncatula	Phaseolus_vulgaris	10	10	8	8	10	10	10	10	10	8	8	10	10	10	10	10	10	10	10	10	10	10	8	6	8	10	10	10	8	7	8	9	10	10	10	10	10	10	10	8	6	7	8	9	10
psbH	Arachis_hypogaea	Phaseolus_vulgaris	10	10	8	8	10	10	10	7	6	7	8	10	10	10	10	10	10	10	10	7	6	9	10	6	6	10	10	10	8	7	8	9	10	10	10	10	10	10	10	8	6	8	10	10	10
psbM	Glycine_max	Lotus_japonicus	10	10	10	10	10	9	8	9	10	10	10	10	10	8	6	6	8	10	10	10	10
psbM	Glycine_max	Vigna_unguiculata	10	10	10	10	10	9	8	9	10	10	10	10	10	10	10	10	10	10	10	10	10
psbM	Glycine_max	Lens_culinaris	10	10	10	10	10	9	8	9	10	8	8	10	10	10	8	6	8	10	10	10	10
psbM	Glycine_max	Cicer_arietinum	10	10	10	10	10	9	8	9	10	8	8	10	10	10	8	6	8	10	10	10	10
psbM	Glycine_max	Vigna_radiata	10	10	10	10	10	9	8	9	10	10	10	10	10	10	10	10	10	10	10	10	10
psbM	Glycine_max	Vicia_faba	10	10	10	10	10	9	8	9	10	8	8	10	10	10	8	6	8	8	8	10	10
psbM	Glycine_max	Pisum_sativum	10	10	10	10	10	9	8	9	10	8	8	10	10	10	8	6	8	10	10	10	10
psbM	Glycine_max	Medicago_truncatula	10	10	8	8	10	9	8	9	10	8	8	10	10	10	8	6	8	10	10	10	10
psbM	Glycine_max	Arachis_hypogaea	10	10	10	10	10	9	8	9	10	10	10	10	10	10	10	8	8	10	10	10	8
psbM	Glycine_max	Phaseolus_vulgaris	10	10	10	10	10	9	8	9	10	10	10	10	10	10	10	10	10	10	10	10	10
psbM	Lotus_japonicus	Vigna_unguiculata	10	10	10	10	10	10	10	10	10	10	10	10	10	8	6	6	8	10	10	10	10
psbM	Lotus_japonicus	Lens_culinaris	10	10	10	10	10	10	10	10	10	8	8	10	10	8	8	10	10	10	10	10	10
psbM	Lotus_japonicus	Cicer_arietinum	10	10	10	10	10	10	10	10	10	8	8	10	10	8	8	10	10	10	10	10	10
psbM	Lotus_japonicus	Vigna_radiata	10	10	10	10	10	10	10	10	10	10	10	10	10	8	6	6	8	10	10	10	10
psbM	Lotus_japonicus	Vicia_faba	10	10	10	10	10	10	10	10	10	8	8	10	10	8	8	10	10	8	8	10	10
psbM	Lotus_japonicus	Pisum_sativum	10	10	10	10	10	10	10	10	10	8	8	10	10	8	8	10	10	10	10	10	10
psbM	Lotus_japonicus	Medicago_truncatula	10	10	8	8	10	10	10	10	10	8	8	10	10	8	8	10	10	10	10	10	10
psbM	Lotus_japonicus	Arachis_hypogaea	10	10	10	10	10	9	8	9	10	10	10	10	10	8	6	8	10	10	10	10	8
psbM	Lotus_japonicus	Phaseolus_vulgaris	10	10	10	10	10	10	10	10	10	10	10	10	10	8	6	6	8	10	10	10	10
psbM	Vigna_unguiculata	Lens_culinaris	10	10	10	10	10	10	10	10	10	8	8	10	10	10	8	6	8	10	10	10	10
[truncated: 1,889 more rows]
[truncated: 808 more columns]
